# Supplementary material for: Laccaria bicolor adapts to phosphate deficiency at the developmental, transcriptional and metabolic levels
Source: Mycorrhiza. 2025 Dec 11;35(6):71. doi: 10.1007/s00572-025-01236-1 (PMC12698804; doi:10.1007/s00572-025-01236-1)
Supplement: Supplementary file 3 — Supplemental Table 1 List of genes significantly up- and down-regulated in the LP versus HP comparison with an adjusted P value ≤0.05 (XLSX 2293 kb) [file 572_2025_1236_MOESM3_ESM.xlsx]

## Sheet: Sheet1
proteinId	log2fc.LPvsHP	pvalue.x	padj.x	Fc LPvsHP	link2Genome.x	log2fc.LPspike.vs.LP	pvalue.y	padj.y	Fc LP spikevsLP	Fc LPvsLPspike	Interpro_database	PFAM domain	Description	IPR_domain	GO_ID	Localizations	Signals	Membrane types
310810	11.3454	0	0	2601.94	https://mycocosm.jgi.doe.gov/cgi-bin/browserLoad?db=Lacbi2&position=LG_10:3767327-3768778	-6.87173	8.0072e-273	7.34919e-270	0.00853893	117.111	Pfam	PF04185	Phosphoesterase family	IPR007312	GO:0016788(InterPro)	Extracellular	Signal peptide	Soluble
704119	8.92298	4.99096e-240	2.51206e-237	485.383	https://mycocosm.jgi.doe.gov/cgi-bin/browserLoad?db=Lacbi2&position=LG_3:7170455-7173463	-5.32725	2.16841e-89	1.86927e-87	0.024908	40.1478	Pfam	PF00245	Alkaline phosphatase	IPR001952	GO:0016791(InterPro)	Extracellular	Signal peptide	Soluble
681863	8.45052	8.42034e-25	7.1326e-24	349.833	https://mycocosm.jgi.doe.gov/cgi-bin/browserLoad?db=Lacbi2&position=LG_1:6902857-6905624	-7.67819	3.00566e-22	3.23876e-21	0.00488242	204.817						Cytoplasm		Soluble
256021	8.39563	2.68062e-174	6.15084e-172	336.773	https://mycocosm.jgi.doe.gov/cgi-bin/browserLoad?db=Lacbi2&position=scaffold_14:55998-57063	-2.27939	1.17575e-14	8.2155e-14	0.205985	4.85473	Pfam	PF07510	GmrSD restriction endonucleases, C-terminal domain	IPR011089	-	Extracellular	Signal peptide	Soluble
691707	8.11345	1.09278e-156	1.98263e-154	276.944	https://mycocosm.jgi.doe.gov/cgi-bin/browserLoad?db=Lacbi2&position=LG_7:2109871-2111562	-4.98009	1.93396e-59	8.72125e-58	0.0316841	31.5615	Pfam	PF00445	Ribonuclease T2 family	IPR001568	GO:0003723(InterPro)|GO:0033897(InterPro)	Extracellular	Signal peptide	Soluble
668287	8.08436	0	0	271.415	https://mycocosm.jgi.doe.gov/cgi-bin/browserLoad?db=Lacbi2&position=LG_3:5697924-5699913	-5.5538	0	0	0.0212882	46.9744	Pfam	PF13449	Esterase-like activity of phytase	IPR027372	-	Extracellular	Signal peptide	Soluble
297291	7.08963	0	0	136.204	https://mycocosm.jgi.doe.gov/cgi-bin/browserLoad?db=Lacbi2&position=LG_3:3352337-3354522	-3.95851	4.37352e-100	4.67397e-98	0.0643236	15.5464	Pfam	PF00083	Sugar (and other) transporter	IPR005828	GO:0016020(InterPro)|GO:0022857(InterPro)|GO:0055085(InterPro)	Cell membrane	Signal peptide|Transmembrane domain	Transmembrane
330257	7.01604	0	0	129.431	https://mycocosm.jgi.doe.gov/cgi-bin/browserLoad?db=Lacbi2&position=LG_6:3513269-3514916	-4.46356	0	0	0.0453247	22.063	Pfam	PF16656;PF14008;PF00149	Purple acid Phosphatase, N-terminal domain;Iron/zinc purple acid phosphatase-like protein C;Calcineurin-like phosphoesterase	IPR015914;IPR025733;IPR004843	GO:0003993(InterPro)|GO:0046872(InterPro);-;GO:0016787(InterPro)	Extracellular|Lysosome/Vacuole	Signal peptide	Soluble
655391	6.4494	5.44325e-241	2.83103e-238	87.3905	https://mycocosm.jgi.doe.gov/cgi-bin/browserLoad?db=Lacbi2&position=LG_1:4339887-4341574	-3.75399	7.65522e-85	6.0941e-83	0.0741202	13.4916	Pfam	PF03009	Glycerophosphoryl diester phosphodiesterase family	IPR030395	GO:0006629(InterPro)|GO:0008081(InterPro)	Extracellular	Signal peptide	Soluble
187062	6.35311	0	0	81.7477	https://mycocosm.jgi.doe.gov/cgi-bin/browserLoad?db=Lacbi2&position=LG_1:5525614-5526796	-4.21271	7.96757e-251	5.17992e-248	0.0539321	18.5418	Pfam	PF00445	Ribonuclease T2 family	IPR001568	GO:0003723(InterPro)|GO:0033897(InterPro)	Extracellular	Signal peptide	Soluble
637045	6.20883	0	0	73.9681	https://mycocosm.jgi.doe.gov/cgi-bin/browserLoad?db=Lacbi2&position=scaffold_12:1261125-1264198	-4.88944	0	0	0.033739	29.6393	Pfam	PF11899;PF13649	Protein of unknown function (DUF3419);Methyltransferase domain	IPR021829;IPR041698	-	Endoplasmic reticulum		Transmembrane
700937	6.14256	2.47547e-67	9.56057e-66	70.647	https://mycocosm.jgi.doe.gov/cgi-bin/browserLoad?db=Lacbi2&position=LG_1:6469183-6470702	-2.60775	6.30185e-14	4.1436e-13	0.164055	6.09552						Nucleus	Nuclear localization signal	Soluble
691716	6.12612	8.72936e-71	3.69117e-69	69.8466	https://mycocosm.jgi.doe.gov/cgi-bin/browserLoad?db=Lacbi2&position=LG_7:2136879-2137728	-1.1402	0.000863702	0.00202347	0.453696	2.20412	Pfam	PF20415	Family of unknown function (DUF6699)	IPR046522	-	Cytoplasm|Nucleus	Nuclear localization signal|Nuclear export signal	Soluble
444258	6.03538	0	0	65.5888	https://mycocosm.jgi.doe.gov/cgi-bin/browserLoad?db=Lacbi2&position=LG_4:3077144-3078246	-5.56009	0	0	0.0211956	47.1797						Endoplasmic reticulum	Signal peptide|Transmembrane domain	Transmembrane
469718	6.02094	1.47071e-05	3.60924e-05	64.9356	https://mycocosm.jgi.doe.gov/cgi-bin/browserLoad?db=Lacbi2&position=LG_1:4083412-4084618	-1.29176	0.222581	0.299805	0.408454	2.44826	Pfam	PF08238	Sel1 repeat	IPR006597	-	Cytoplasm		Soluble
613324	5.82353	0.000962637	0.00189479	56.6314	https://mycocosm.jgi.doe.gov/cgi-bin/browserLoad?db=Lacbi2&position=scaffold_12:753098-754104	-3.88667	0.00266363	0.00573725	0.0676075	14.7913	Pfam	PF09754	PAC2 family	IPR019151	-	Cytoplasm		Soluble
186136	5.80171	1.6887e-126	2.17759e-124	55.7812	https://mycocosm.jgi.doe.gov/cgi-bin/browserLoad?db=Lacbi2&position=scaffold_14:760232-762394	-4.68332	8.85927e-86	7.19954e-84	0.0389206	25.6933	Pfam	PF00445;PF25488	Ribonuclease T2 family;RNase T2-like C-terminal domain	IPR001568;IPR057328	GO:0003723(InterPro)|GO:0033897(InterPro);-	Extracellular	Signal peptide	Soluble
442707	5.56008	2.94961e-05	7.01245e-05	47.1794	https://mycocosm.jgi.doe.gov/cgi-bin/browserLoad?db=Lacbi2&position=LG_3:5685217-5685542	-4.43128	0.00105028	0.00242526	0.0463502	21.5749	Pfam	PF00035	Double-stranded RNA binding motif	IPR014720	-	Cytoplasm|Nucleus	Nuclear localization signal	Soluble
310040	5.5287	0	0	46.1642	https://mycocosm.jgi.doe.gov/cgi-bin/browserLoad?db=Lacbi2&position=LG_2:3590972-3592417	-4.51774	0	0	0.043654	22.9074	Pfam	PF20152	Family of unknown function (DUF6534)	IPR045339	-	Cell membrane	Transmembrane domain	Transmembrane
606155	5.49547	0	0	45.1129	https://mycocosm.jgi.doe.gov/cgi-bin/browserLoad?db=Lacbi2&position=LG_9:1034933-1037802	-4.44445	8.20929e-232	3.76734e-229	0.045929	21.7727	Pfam	PF00149;PF21953	Calcineurin-like phosphoesterase;NAD nucleotidase, C-terminal domain	IPR004843;IPR053828	GO:0016787(InterPro);-	Extracellular	Signal peptide	Soluble
586263	5.46956	4.06913e-08	1.27851e-07	44.31	https://mycocosm.jgi.doe.gov/cgi-bin/browserLoad?db=Lacbi2&position=LG_3:3694555-3697086	-1.65654	0.0358873	0.0612838	0.317198	3.1526	Pfam	PF13424;PF13374	Tetratricopeptide repeat	-	-	Cytoplasm		Peripheral
676123	5.43363	9.49301e-09	3.13679e-08	43.22	https://mycocosm.jgi.doe.gov/cgi-bin/browserLoad?db=Lacbi2&position=scaffold_17:156977-159081	-0.985947	0.138672	0.200994	0.504894	1.98061	Pfam	PF00931;PF13424	NB-ARC domain;Tetratricopeptide repeat	IPR002182;-	GO:0043531(InterPro);-	Cytoplasm|Nucleus	Nuclear localization signal|Nuclear export signal	Soluble
311135	5.40279	7.09788e-183	1.73044e-180	42.306	https://mycocosm.jgi.doe.gov/cgi-bin/browserLoad?db=Lacbi2&position=scaffold_17:350384-350994	-5.66665	6.07676e-192	1.75585e-189	0.0196865	50.7964	Pfam	PF10467	Peptidase inhibitor clitocypin	IPR019508	GO:0004869(InterPro)	Cytoplasm		Soluble
628553	5.30833	3.81798e-285	2.59008e-282	39.6248	https://mycocosm.jgi.doe.gov/cgi-bin/browserLoad?db=Lacbi2&position=LG_3:2173649-2174437	-4.78567	5.99718e-226	2.33935e-223	0.0362551	27.5823						Cytoplasm|Nucleus		Soluble
328313	4.98017	7.06915e-07	1.98025e-06	31.5633	https://mycocosm.jgi.doe.gov/cgi-bin/browserLoad?db=Lacbi2&position=LG_1:11452916-11454071	-0.69456	0.357921	0.447308	0.617898	1.61839						Nucleus		Transmembrane|Soluble
700767	4.97721	0	0	31.4985	https://mycocosm.jgi.doe.gov/cgi-bin/browserLoad?db=Lacbi2&position=LG_1:5973186-5976596	-3.36639	1.17917e-297	1.41528e-294	0.0969649	10.313	Pfam	PF00149	Calcineurin-like phosphoesterase	IPR004843	GO:0016787(InterPro)	Extracellular	Signal peptide	Soluble
334442	4.88983	4.13894e-07	1.1843e-06	29.6473	https://mycocosm.jgi.doe.gov/cgi-bin/browserLoad?db=Lacbi2&position=LG_1:287513-290438	-1.81101	0.0348353	0.05967	0.284991	3.50888						Cytoplasm|Nucleus		Soluble
317012	4.88559	7.3265e-46	1.42538e-44	29.5604	https://mycocosm.jgi.doe.gov/cgi-bin/browserLoad?db=Lacbi2&position=LG_1:2741863-2742336	-2.04765	1.16694e-08	4.94106e-08	0.241878	4.13431						Cytoplasm	Signal peptide	Transmembrane
395948	4.88064	1.3759e-51	3.36492e-50	29.459	https://mycocosm.jgi.doe.gov/cgi-bin/browserLoad?db=Lacbi2&position=LG_6:2688158-2689665	-1.15904	0.000496512	0.00121175	0.447809	2.23309						Extracellular	Signal peptide	Soluble
689586	4.8171	0.00337597	0.00614719	28.1898	https://mycocosm.jgi.doe.gov/cgi-bin/browserLoad?db=Lacbi2&position=LG_5:2020771-2021240	-4.48155	0.00411469	0.00856268	0.0447631	22.3399						Nucleus	Nuclear localization signal	Soluble
327522	4.81065	1.10251e-55	3.06639e-54	28.0641	https://mycocosm.jgi.doe.gov/cgi-bin/browserLoad?db=Lacbi2&position=scaffold_24:162379-165530	-2.73737	2.44611e-20	2.38392e-19	0.149958	6.66853						Cytoplasm|Nucleus		Soluble
708213	4.77183	1.04622e-111	1.08827e-109	27.3189	https://mycocosm.jgi.doe.gov/cgi-bin/browserLoad?db=Lacbi2&position=scaffold_11:490904-491752	-2.68179	3.05764e-36	6.09302e-35	0.155848	6.41652	Pfam	PF00545	ribonuclease	IPR000026	GO:0003723(InterPro)|GO:0004521(InterPro)	Extracellular	Signal peptide	Soluble
325314	4.6807	1.40805e-11	5.76031e-11	25.6466	https://mycocosm.jgi.doe.gov/cgi-bin/browserLoad?db=Lacbi2&position=LG_1:2354750-2357353	-4.03013	6.00924e-09	2.60595e-08	0.0612081	16.3377						Cytoplasm	Signal peptide	Soluble
611695	4.58905	1.74261e-55	4.82091e-54	24.068	https://mycocosm.jgi.doe.gov/cgi-bin/browserLoad?db=Lacbi2&position=scaffold_11:391937-392593	-2.00505	2.55086e-11	1.36072e-10	0.249127	4.01402	Pfam	PF20236	Family of unknown function (DUF6593)	IPR046528	-	Cytoplasm		Soluble
604283	4.54693	1.14403e-41	1.88295e-40	23.3756	https://mycocosm.jgi.doe.gov/cgi-bin/browserLoad?db=Lacbi2&position=LG_9:1321191-1321726	-0.507451	0.11673	0.173395	0.703464	1.42154						Cytoplasm		Peripheral|Soluble
658419	4.50008	3.06034e-39	4.61803e-38	22.6286	https://mycocosm.jgi.doe.gov/cgi-bin/browserLoad?db=Lacbi2&position=LG_7:490285-491075	-3.43102	6.02001e-23	6.76731e-22	0.0927174	10.7855						Extracellular	Signal peptide	Soluble
610508	4.4801	4.96143e-36	6.66207e-35	22.3175	https://mycocosm.jgi.doe.gov/cgi-bin/browserLoad?db=Lacbi2&position=scaffold_11:391067-391726	-0.629999	0.0708947	0.111791	0.646177	1.54756	Pfam	PF20236	Family of unknown function (DUF6593)	IPR046528	-	Cytoplasm		Soluble
475768	4.47534	1.93514e-05	4.68561e-05	22.244	https://mycocosm.jgi.doe.gov/cgi-bin/browserLoad?db=Lacbi2&position=scaffold_11:1278621-1279575	-0.931776	0.4204	0.509086	0.524213	1.90762						Cytoplasm|Nucleus		Soluble
299599	4.46109	2.72605e-149	4.67413e-147	22.0253	https://mycocosm.jgi.doe.gov/cgi-bin/browserLoad?db=Lacbi2&position=LG_2:3951863-3953595	-3.73605	2.02962e-107	2.38107e-105	0.0750478	13.3248						Extracellular	Signal peptide	Soluble
666564	4.43497	0	0	21.6301	https://mycocosm.jgi.doe.gov/cgi-bin/browserLoad?db=Lacbi2&position=LG_1:10453677-10456368	-3.29028	2.57867e-176	6.59591e-174	0.102218	9.78301	Pfam	PF09423;PF16655	PhoD-like phosphatase;PhoD-like phosphatase, N-terminal domain	IPR018946;IPR032093	-	Extracellular	Signal peptide	Soluble
457501	4.39916	9.21945e-221	3.68849e-218	21.0999	https://mycocosm.jgi.doe.gov/cgi-bin/browserLoad?db=Lacbi2&position=LG_5:2110905-2112289	-2.76706	4.26214e-89	3.61425e-87	0.146904	6.80718						Lysosome/Vacuole	Transmembrane domain	Transmembrane
295681	4.31289	3.10219e-83	1.73489e-81	19.875	https://mycocosm.jgi.doe.gov/cgi-bin/browserLoad?db=Lacbi2&position=scaffold_11:98303-99569	-1.81451	9.43047e-16	7.07762e-15	0.2843	3.51741						Cytoplasm|Nucleus		Soluble
638242	4.09646	0	0	17.1064	https://mycocosm.jgi.doe.gov/cgi-bin/browserLoad?db=Lacbi2&position=scaffold_19:247502-251565	-3.71176	0	0	0.0763218	13.1024	Pfam	PF03770	Inositol polyphosphate kinase	IPR005522	GO:0016301(InterPro)|GO:0032958(InterPro)	Cytoplasm|Nucleus	Nuclear localization signal	Soluble
452123	4.06892	4.56623e-05	0.000106054	16.7829	https://mycocosm.jgi.doe.gov/cgi-bin/browserLoad?db=Lacbi2&position=scaffold_14:911437-915665	-1.54432	0.145674	0.209721	0.342856	2.91667	Pfam	PF00023;PF12796;PF13637;PF24883	Ankyrin repeat;Ankyrin repeats (3 copies);Ankyrin repeats (many copies);Nephrocystin 3, N-terminal	IPR002110;IPR056884	GO:0005515(InterPro);-	Cytoplasm|Nucleus	Nuclear localization signal	Soluble
600230	4.04954	6.55781e-06	1.66974e-05	16.559	https://mycocosm.jgi.doe.gov/cgi-bin/browserLoad?db=Lacbi2&position=LG_7:1025955-1028150	-2.07387	0.0173898	0.0318726	0.237521	4.21015	Pfam	PF13374;PF13424	Tetratricopeptide repeat	-	-	Cytoplasm|Nucleus		Soluble
446626	4.02457	9.879e-08	3.00179e-07	16.2748	https://mycocosm.jgi.doe.gov/cgi-bin/browserLoad?db=Lacbi2&position=LG_6:3351263-3352231	-3.38901	1.87685e-07	7.04633e-07	0.0954567	10.476						Cytoplasm		Soluble
462004	4.01187	0	0	16.1322	https://mycocosm.jgi.doe.gov/cgi-bin/browserLoad?db=Lacbi2&position=LG_1:9731168-9733425	-2.83483	1.78199e-215	6.46612e-213	0.140162	7.13459						Cytoplasm		Soluble
680180	3.94651	1.89734e-70	7.95813e-69	15.4177	https://mycocosm.jgi.doe.gov/cgi-bin/browserLoad?db=Lacbi2&position=LG_1:3402892-3404050	-0.878896	0.000142909	0.00037967	0.543783	1.83897						Cytoplasm|Nucleus	Nuclear localization signal	Soluble
456129	3.9234	3.69642e-27	3.49547e-26	15.1726	https://mycocosm.jgi.doe.gov/cgi-bin/browserLoad?db=Lacbi2&position=LG_3:1623750-1625283	-2.71491	7.40721e-15	5.27257e-14	0.152311	6.56553	Pfam	PF03009	Glycerophosphoryl diester phosphodiesterase family	IPR030395	GO:0006629(InterPro)|GO:0008081(InterPro)	Cytoplasm	Peroxisomal targeting signal	Peripheral|Transmembrane
704758	3.90046	4.06625e-41	6.56108e-40	14.9333	https://mycocosm.jgi.doe.gov/cgi-bin/browserLoad?db=Lacbi2&position=LG_4:1538424-1540562	-0.774832	0.0053744	0.0109345	0.584457	1.71099	Pfam	PF09994	T6SS, Phospholipase effector Tle1-like, catalytic domain	IPR018712	-	Cytoplasm|Cell membrane	Nuclear localization signal	Peripheral
622357	3.87831	0.00198698	0.00374069	14.7057	https://mycocosm.jgi.doe.gov/cgi-bin/browserLoad?db=Lacbi2&position=LG_1:5071250-5072383		7.18864e-08	2.8182e-07	1	1	Pfam	PF01521	Iron-sulphur cluster biosynthesis	IPR000361	-	Mitochondrion	Mitochondrial transit peptide	Soluble
318753	3.8662	3.07026e-09	1.04986e-08	14.5829	https://mycocosm.jgi.doe.gov/cgi-bin/browserLoad?db=Lacbi2&position=LG_8:1046251-1046409	-0.766934	0.202941	0.277519	0.587665	1.70165						Cytoplasm|Nucleus	Nuclear localization signal	Soluble
444530	3.86059	3.38966e-05	7.98925e-05	14.5263	https://mycocosm.jgi.doe.gov/cgi-bin/browserLoad?db=Lacbi2&position=LG_4:3888306-3889066	-1.24295	0.298347	0.384462	0.422509	2.36682						Cytoplasm|Nucleus	Nuclear export signal	Soluble
325402	3.84409	9.82926e-56	2.74849e-54	14.361	https://mycocosm.jgi.doe.gov/cgi-bin/browserLoad?db=Lacbi2&position=LG_1:2067971-2069046	-1.6837	2.56741e-11	1.36861e-10	0.311283	3.21251						Extracellular	Signal peptide	Soluble
708050	3.84351	2.88603e-22	2.15871e-21	14.3553	https://mycocosm.jgi.doe.gov/cgi-bin/browserLoad?db=Lacbi2&position=LG_10:3638676-3639396	-3.21513	2.99613e-15	2.18758e-14	0.107683	9.28649						Cytoplasm|Extracellular	Signal peptide	Soluble
548784	3.81043	4.13946e-41	6.67231e-40	14.0299	https://mycocosm.jgi.doe.gov/cgi-bin/browserLoad?db=Lacbi2&position=scaffold_11:487600-489300	-2.61754	8.68596e-21	8.62131e-20	0.162946	6.13701						Extracellular	Signal peptide	Soluble
326032	3.80977	6.10779e-62	2.03632e-60	14.0234	https://mycocosm.jgi.doe.gov/cgi-bin/browserLoad?db=Lacbi2&position=LG_8:1105375-1105815	-3.38407	8.12651e-47	2.48137e-45	0.0957843	10.4401	Pfam	PF10467	Peptidase inhibitor clitocypin	IPR019508	GO:0004869(InterPro)	Cytoplasm		Soluble
394925	3.73357	1.73251e-29	1.82651e-28	13.302	https://mycocosm.jgi.doe.gov/cgi-bin/browserLoad?db=Lacbi2&position=LG_10:3756440-3757685	-3.07244	1.11837e-20	1.10513e-19	0.118879	8.41194	Pfam	PF19086	Terpene synthase family 2, C-terminal metal binding	-	-	Cytoplasm		Soluble
689291	3.72194	5.08306e-15	2.59441e-14	13.1952	https://mycocosm.jgi.doe.gov/cgi-bin/browserLoad?db=Lacbi2&position=LG_5:760592-760829	-3.80408	3.85911e-17	3.13613e-16	0.0715907	13.9683						Cytoplasm		Soluble
479908	3.71081	3.46954e-16	1.90483e-15	13.0937	https://mycocosm.jgi.doe.gov/cgi-bin/browserLoad?db=Lacbi2&position=LG_2:275765-276630	-0.606454	0.218973	0.295864	0.656809	1.52251						Cytoplasm|Nucleus	Nuclear localization signal	Soluble
501622	3.71005	3.67525e-47	7.45708e-46	13.0869	https://mycocosm.jgi.doe.gov/cgi-bin/browserLoad?db=Lacbi2&position=LG_10:3741492-3741644	-2.32409	2.48398e-22	2.69524e-21	0.199701	5.00749						Cytoplasm		Soluble
477590	3.70296	4.63704e-43	8.01237e-42	13.0227	https://mycocosm.jgi.doe.gov/cgi-bin/browserLoad?db=Lacbi2&position=LG_1:2235836-2236003	-2.48931	1.46548e-22	1.61368e-21	0.178092	5.61509						Cytoplasm		Soluble
573385	3.69985	0.000331539	0.000694736	12.9947	https://mycocosm.jgi.doe.gov/cgi-bin/browserLoad?db=Lacbi2&position=LG_1:1336704-1338015	-1.21345	0.291325	0.376692	0.431237	2.31891						Nucleus		Soluble
312262	3.69888	9.27013e-54	2.43915e-52	12.986	https://mycocosm.jgi.doe.gov/cgi-bin/browserLoad?db=Lacbi2&position=LG_10:4263335-4263888	-0.166323	0.670422	0.741352	0.891111	1.12219						Extracellular	Signal peptide	Soluble
688154	3.69063	1.91536e-300	1.57292e-297	12.9119	https://mycocosm.jgi.doe.gov/cgi-bin/browserLoad?db=Lacbi2&position=LG_4:896853-898417	-1.60967	3.56301e-59	1.57489e-57	0.327674	3.05182						Cell membrane	Signal peptide|Transmembrane domain	Transmembrane
695265	3.65702	9.2176e-128	1.19852e-125	12.6146	https://mycocosm.jgi.doe.gov/cgi-bin/browserLoad?db=Lacbi2&position=scaffold_11:626913-627604	-2.8223	5.69572e-74	3.64222e-72	0.141385	7.0729	Pfam	PF00096	Zinc finger, C2H2 type	IPR013087	-	Nucleus	Nuclear localization signal	Soluble
666493	3.65224	3.1148e-107	3.01865e-105	12.5729	https://mycocosm.jgi.doe.gov/cgi-bin/browserLoad?db=Lacbi2&position=LG_1:9944587-9945481	-1.34702	1.70131e-15	1.25809e-14	0.393104	2.54385						Cell membrane|Lysosome/Vacuole	Transmembrane domain	Transmembrane
334383	3.61789	1.0627e-11	4.39008e-11	12.2771	https://mycocosm.jgi.doe.gov/cgi-bin/browserLoad?db=Lacbi2&position=LG_5:2849077-2849878	-0.875668	0.128267	0.188025	0.545001	1.83486	Pfam	PF16850	Peptidase inhibitor I66	IPR031755	GO:0004867(InterPro)	Cytoplasm		Soluble
484166	3.55625	6.67627e-131	8.98015e-129	11.7635	https://mycocosm.jgi.doe.gov/cgi-bin/browserLoad?db=Lacbi2&position=LG_5:2782654-2783343	-1.75009	3.22756e-31	5.35171e-30	0.297283	3.3638	Pfam	PF20236	Family of unknown function (DUF6593)	IPR046528	-	Cytoplasm|Nucleus		Soluble
584075	3.53026	4.99347e-42	8.3063e-41	11.5535	https://mycocosm.jgi.doe.gov/cgi-bin/browserLoad?db=Lacbi2&position=LG_3:7128338-7129424	-2.26829	1.71917e-17	1.42986e-16	0.207576	4.81751						Cell membrane	Signal peptide|Transmembrane domain	Transmembrane
399899	3.52999	7.85126e-15	3.96836e-14	11.5514	https://mycocosm.jgi.doe.gov/cgi-bin/browserLoad?db=Lacbi2&position=LG_4:1661657-1666414	-2.13352	2.74688e-07	1.01012e-06	0.227901	4.38787	Pfam	PF00931;PF13374;PF13424	NB-ARC domain;Tetratricopeptide repeat	IPR002182;-	GO:0043531(InterPro);-	Cytoplasm	Nuclear localization signal	Peripheral|Soluble
315859	3.49965	4.14543e-109	4.20007e-107	11.311	https://mycocosm.jgi.doe.gov/cgi-bin/browserLoad?db=Lacbi2&position=scaffold_11:1596035-1596951	-0.419588	0.0153174	0.0284385	0.747638	1.33755						Cytoplasm	Signal peptide	Soluble
480936	3.49704	1.49263e-19	9.84759e-19	11.2905	https://mycocosm.jgi.doe.gov/cgi-bin/browserLoad?db=Lacbi2&position=LG_2:4481015-4482298	-1.77405	5.72643e-06	1.82607e-05	0.292387	3.42013						Cytoplasm|Nucleus	Nuclear export signal	Soluble
316185	3.496	1.0567e-06	2.91971e-06	11.2824	https://mycocosm.jgi.doe.gov/cgi-bin/browserLoad?db=Lacbi2&position=scaffold_14:97196-100817	-0.287435	0.499824	0.586416	0.819358	1.22047	Pfam	PF18759	Plavaka transposase	IPR041078	-	Cytoplasm|Nucleus|Extracellular	Nuclear localization signal	Soluble
679667	3.48197	4.82364e-108	4.82457e-106	11.1732	https://mycocosm.jgi.doe.gov/cgi-bin/browserLoad?db=Lacbi2&position=LG_1:2237841-2245424	-2.90586	1.03649e-77	7.21981e-76	0.133429	7.49464	Pfam	PF00010	Helix-loop-helix DNA-binding domain	IPR011598	GO:0046983(InterPro)	Nucleus	Nuclear localization signal	Soluble
687113	3.4729	3.09166e-42	5.19818e-41	11.1032	https://mycocosm.jgi.doe.gov/cgi-bin/browserLoad?db=Lacbi2&position=LG_3:5588980-5590754	-2.76187	5.27202e-27	7.34458e-26	0.147433	6.78276						Extracellular		Transmembrane|Soluble
458520	3.4705	5.43774e-57	1.5683e-55	11.0847	https://mycocosm.jgi.doe.gov/cgi-bin/browserLoad?db=Lacbi2&position=LG_9:1437987-1439077	-0.64811	0.00506129	0.0103555	0.638116	1.56711						Extracellular	Signal peptide	Soluble
610410	3.4573	6.24116e-07	1.75746e-06	10.9837	https://mycocosm.jgi.doe.gov/cgi-bin/browserLoad?db=Lacbi2&position=scaffold_11:896292-898415	-2.38978	0.000398956	0.000988394	0.190812	5.24076	Pfam	PF13374;PF13424	Tetratricopeptide repeat	-	-	Cytoplasm|Nucleus	Nuclear localization signal	Soluble
613384	3.45646	0.000649405	0.00131365	10.9774	https://mycocosm.jgi.doe.gov/cgi-bin/browserLoad?db=Lacbi2&position=scaffold_12:333309-333470	0.216093	0.802228	0.848104	1.16158	0.860894						Cytoplasm	Signal peptide	Soluble
469925	3.45601	1.6928e-07	5.03099e-07	10.974	https://mycocosm.jgi.doe.gov/cgi-bin/browserLoad?db=Lacbi2&position=LG_1:4730184-4731124	-1.22178	0.0789753	0.122942	0.428754	2.33234						Cell membrane	Signal peptide|Transmembrane domain	Transmembrane
301642	3.44842	9.7536e-35	1.25462e-33	10.9164	https://mycocosm.jgi.doe.gov/cgi-bin/browserLoad?db=Lacbi2&position=LG_1:6828362-6829349	-1.29993	3.68704e-06	1.20202e-05	0.406147	2.46216						Extracellular	Signal peptide	Soluble
572263	3.43889	3.67275e-06	9.60794e-06	10.8445	https://mycocosm.jgi.doe.gov/cgi-bin/browserLoad?db=Lacbi2&position=LG_1:4915080-4915797	-0.163598	0.868424	0.900513	0.892796	1.12008						Cytoplasm|Nucleus	Nuclear localization signal	Soluble
484510	3.43144	1.19847e-34	1.53403e-33	10.7886	https://mycocosm.jgi.doe.gov/cgi-bin/browserLoad?db=Lacbi2&position=LG_6:1876237-1877469	-1.49857	2.10305e-07	7.8521e-07	0.353904	2.82562						Cytoplasm		Peripheral
333792	3.40951	9.43985e-15	4.74823e-14	10.6259	https://mycocosm.jgi.doe.gov/cgi-bin/browserLoad?db=Lacbi2&position=scaffold_11:60177-60910	-2.60717	4.85376e-09	2.12019e-08	0.16412	6.09309						Cytoplasm|Nucleus		Soluble
191924	3.4024	0	0	10.5736	https://mycocosm.jgi.doe.gov/cgi-bin/browserLoad?db=Lacbi2&position=LG_1:9283126-9285424	-1.82828	1.06492e-107	1.27814e-105	0.281601	3.55113	Pfam	PF00083	Sugar (and other) transporter	IPR005828	GO:0016020(InterPro)|GO:0022857(InterPro)|GO:0055085(InterPro)	Cell membrane	Signal peptide|Transmembrane domain	Transmembrane
691725	3.38871	1.0888e-46	2.16968e-45	10.4738	https://mycocosm.jgi.doe.gov/cgi-bin/browserLoad?db=Lacbi2&position=LG_7:2152027-2152988	-0.58729	0.023471	0.0417628	0.665592	1.50242	Pfam	PF20415	Family of unknown function (DUF6699)	IPR046522	-	Cytoplasm|Nucleus	Nuclear localization signal	Soluble
648207	3.3818	1.19616e-189	3.39339e-187	10.4238	https://mycocosm.jgi.doe.gov/cgi-bin/browserLoad?db=Lacbi2&position=LG_6:2186957-2187904	-0.736671	8.25898e-10	3.86402e-09	0.600123	1.66633	Pfam	PF03188	Eukaryotic cytochrome b561	IPR006593	-	Cell membrane	Signal peptide|Transmembrane domain	Transmembrane
307960	3.35107	5.89043e-17	3.39647e-16	10.204	https://mycocosm.jgi.doe.gov/cgi-bin/browserLoad?db=Lacbi2&position=scaffold_16:421939-422228	-3.21957	2.52297e-16	1.95461e-15	0.107352	9.31512						Extracellular	Signal peptide	Soluble
667917	3.34719	2.21368e-39	3.3534e-38	10.1767	https://mycocosm.jgi.doe.gov/cgi-bin/browserLoad?db=Lacbi2&position=LG_3:3040522-3042297	-1.01455	4.78301e-05	0.00013616	0.494983	2.02027	Pfam	PF00096;PF12874	Zinc finger, C2H2 type;Zinc-finger of C2H2 type	IPR013087	-	Cytoplasm|Nucleus	Nuclear localization signal	Soluble
637160	3.34488	4.57741e-99	3.81932e-97	10.1604	https://mycocosm.jgi.doe.gov/cgi-bin/browserLoad?db=Lacbi2&position=scaffold_13:150254-153138	-1.16405	1.89881e-13	1.19851e-12	0.446259	2.24085						Extracellular	Signal peptide	Soluble
382297	3.33171	3.74299e-67	1.43494e-65	10.0681	https://mycocosm.jgi.doe.gov/cgi-bin/browserLoad?db=Lacbi2&position=scaffold_17:347808-348523	-1.21922	1.16223e-09	5.3604e-09	0.429515	2.32821	Pfam	PF10467	Peptidase inhibitor clitocypin	IPR019508	GO:0004869(InterPro)	Cytoplasm		Soluble
621821	3.33033	0.00234681	0.00437482	10.0584	https://mycocosm.jgi.doe.gov/cgi-bin/browserLoad?db=Lacbi2&position=scaffold_35:8277-9384	-1.42625	0.206075	0.280992	0.372096	2.68748						Nucleus		Soluble
672893	3.31568	5.82728e-12	2.45142e-11	9.95677	https://mycocosm.jgi.doe.gov/cgi-bin/browserLoad?db=Lacbi2&position=LG_1:9945532-9945741	-1.32692	0.00625205	0.0125629	0.398618	2.50867						Nucleus		Soluble
389373	3.30286	0.000150369	0.000329847	9.86869	https://mycocosm.jgi.doe.gov/cgi-bin/browserLoad?db=Lacbi2&position=LG_2:759739-764723	-1.94275	0.0341692	0.0586192	0.26012	3.84439	Pfam	PF24883;PF23414;PF00400	Nephrocystin 3, N-terminal;Echinoderm microtubule-associated protein second beta-propeller;WD domain, G-beta repeat	IPR056884;IPR055442;IPR001680	-;GO:0005515(InterPro)	Cytoplasm		Soluble
484177	3.30145	2.87773e-25	2.48348e-24	9.85905	https://mycocosm.jgi.doe.gov/cgi-bin/browserLoad?db=Lacbi2&position=LG_5:2807019-2808045	-1.61589	5.17688e-07	1.84586e-06	0.326263	3.06501						Cell membrane|Lysosome/Vacuole	Signal peptide|Transmembrane domain	Transmembrane
586336	3.30059	0.0046548	0.00829759	9.85317	https://mycocosm.jgi.doe.gov/cgi-bin/browserLoad?db=Lacbi2&position=LG_3:5562372-5563178	0.734882	0.413429	0.502433	1.66426	0.600867						Cytoplasm		Peripheral|Soluble
620217	3.29296	1.0421e-55	2.90355e-54	9.80122	https://mycocosm.jgi.doe.gov/cgi-bin/browserLoad?db=Lacbi2&position=scaffold_21:388280-389417	-2.13466	2.43706e-23	2.8001e-22	0.227721	4.39133						Mitochondrion		Transmembrane
679666	3.27893	1.25609e-120	1.5076e-118	9.70632	https://mycocosm.jgi.doe.gov/cgi-bin/browserLoad?db=Lacbi2&position=LG_1:2237012-2237686	-2.89497	6.3042e-90	5.52609e-88	0.13444	7.43826						Extracellular	Signal peptide	Soluble
485272	3.25743	2.31015e-43	4.03642e-42	9.56277	https://mycocosm.jgi.doe.gov/cgi-bin/browserLoad?db=Lacbi2&position=LG_7:2153068-2153289	-0.368575	0.125122	0.184072	0.774547	1.29108						Cytoplasm		Transmembrane|Soluble
565734	3.25693	1.92254e-35	2.53142e-34	9.55945	https://mycocosm.jgi.doe.gov/cgi-bin/browserLoad?db=Lacbi2&position=scaffold_16:205360-205811	-1.07175	0.000128464	0.000343459	0.475742	2.10198						Extracellular	Signal peptide	Soluble
330726	3.25486	0.00116657	0.00226647	9.54579	https://mycocosm.jgi.doe.gov/cgi-bin/browserLoad?db=Lacbi2&position=LG_4:3195472-3196044	-0.267512	0.680694	0.750114	0.830751	1.20373						Cytoplasm		Soluble
307618	3.24574	1.87592e-07	5.555e-07	9.48558	https://mycocosm.jgi.doe.gov/cgi-bin/browserLoad?db=Lacbi2&position=LG_8:193665-193862	-1.10325	0.0436928	0.0728042	0.465467	2.14838						Cytoplasm|Nucleus		Soluble
450804	3.22868	2.4232e-102	2.1855e-100	9.37413	https://mycocosm.jgi.doe.gov/cgi-bin/browserLoad?db=Lacbi2&position=scaffold_11:2140634-2142375	-1.57202	7.58291e-26	9.92585e-25	0.336338	2.9732	Pfam	PF02469	Fasciclin domain	IPR000782	-	Extracellular	Signal peptide	Soluble
477080	3.225	5.67074e-21	4.00546e-20	9.35024	https://mycocosm.jgi.doe.gov/cgi-bin/browserLoad?db=Lacbi2&position=scaffold_21:386153-387955	-0.624612	0.0828162	0.12818	0.648594	1.5418	Pfam	PF03188;PF16010	Eukaryotic cytochrome b561;Cytochrome domain of cellobiose dehydrogenase	IPR006593;IPR015920	-	Lysosome/Vacuole	Signal peptide	Transmembrane
489601	3.2173	0	0	9.30042	https://mycocosm.jgi.doe.gov/cgi-bin/browserLoad?db=Lacbi2&position=scaffold_18:551105-551971	-2.29068	1.26312e-156	2.77584e-154	0.204379	4.89288						Lysosome/Vacuole	Signal peptide|Transmembrane domain	Transmembrane
548776	3.2153	0.00606937	0.0106178	9.28757	https://mycocosm.jgi.doe.gov/cgi-bin/browserLoad?db=Lacbi2&position=scaffold_16:479762-481892	-0.309658	0.809513	0.853954	0.806833	1.23941						Cytoplasm|Nucleus		Soluble
298412	3.21467	2.688e-13	1.24085e-12	9.28353	https://mycocosm.jgi.doe.gov/cgi-bin/browserLoad?db=Lacbi2&position=LG_10:119892-120614	-2.15456	3.11747e-06	1.02426e-05	0.224602	4.45233						Lysosome/Vacuole	Signal peptide|Transmembrane domain	Transmembrane
635298	3.21016	6.69259e-84	3.83914e-82	9.25456	https://mycocosm.jgi.doe.gov/cgi-bin/browserLoad?db=Lacbi2&position=scaffold_11:48747-50660	-1.48946	8.7269e-20	8.27756e-19	0.356147	2.80783	Pfam	PF03051	Peptidase C1-like family	IPR004134	GO:0006508(InterPro)|GO:0070005(InterPro)	Cytoplasm	Peroxisomal targeting signal	Lipid anchor|Soluble
230823	3.20344	8.78701e-17	5.02579e-16	9.21154	https://mycocosm.jgi.doe.gov/cgi-bin/browserLoad?db=Lacbi2&position=LG_4:1697129-1698438	-2.33301	1.57303e-09	7.16195e-09	0.19847	5.03856	Pfam	PF04479	RTA1 like protein	IPR007568	GO:0016020(InterPro)	Cell membrane|Lysosome/Vacuole|Golgi apparatus	Signal peptide|Transmembrane domain	Transmembrane
485260	3.18668	1.81422e-56	5.17501e-55	9.10514	https://mycocosm.jgi.doe.gov/cgi-bin/browserLoad?db=Lacbi2&position=LG_7:2123983-2125025	-1.26507	6.42466e-10	3.0377e-09	0.416078	2.40339	Pfam	PF20415	Family of unknown function (DUF6699)	IPR046522	-	Cytoplasm|Nucleus	Nuclear localization signal|Nuclear export signal	Soluble
677598	3.18378	8.15515e-72	3.55432e-70	9.08683	https://mycocosm.jgi.doe.gov/cgi-bin/browserLoad?db=Lacbi2&position=LG_3:3640199-3642911	-2.76537	2.39932e-55	9.55014e-54	0.147075	6.79923	Pfam	PF00083	Sugar (and other) transporter	IPR005828	GO:0016020(InterPro)|GO:0022857(InterPro)|GO:0055085(InterPro)	Cell membrane	Signal peptide|Transmembrane domain	Transmembrane
620165	3.17518	0.000320876	0.000673658	9.03282	https://mycocosm.jgi.doe.gov/cgi-bin/browserLoad?db=Lacbi2&position=scaffold_21:129418-130038	-2.29491	0.0273919	0.0480059	0.203781	4.90724	Pfam	PF20152	Family of unknown function (DUF6534)	IPR045339	-	Cell membrane	Transmembrane domain	Transmembrane
246776	3.17422	7.33806e-193	2.20184e-190	9.02684	https://mycocosm.jgi.doe.gov/cgi-bin/browserLoad?db=Lacbi2&position=scaffold_12:52286-54886	-2.17692	4.44966e-93	4.13262e-91	0.221147	4.52188	Pfam	PF07690	Major Facilitator Superfamily	IPR011701	GO:0022857(InterPro)|GO:0055085(InterPro)	Endoplasmic reticulum|Golgi apparatus	Signal peptide	Transmembrane
608075	3.16237	1.00501e-06	2.78083e-06	8.95297	https://mycocosm.jgi.doe.gov/cgi-bin/browserLoad?db=Lacbi2&position=LG_10:3389586-3389905	-2.37809	0.000113006	0.000304952	0.192364	5.19848						Nucleus	Signal peptide	Soluble
487500	3.15646	1.32791e-26	1.22382e-25	8.91636	https://mycocosm.jgi.doe.gov/cgi-bin/browserLoad?db=Lacbi2&position=scaffold_11:393151-393812	-1.12038	0.000349238	0.000873822	0.459974	2.17404	Pfam	PF20236	Family of unknown function (DUF6593)	IPR046528	-	Cytoplasm		Soluble
395214	3.14385	6.00548e-13	2.71211e-12	8.83878	https://mycocosm.jgi.doe.gov/cgi-bin/browserLoad?db=Lacbi2&position=LG_10:4202437-4203397	-0.0993516	0.666776	0.738271	0.933452	1.07129	Pfam	PF07716	Basic region leucine zipper	IPR004827	GO:0003700(InterPro)|GO:0006355(InterPro)	Nucleus	Nuclear localization signal	Soluble
457444	3.1143	1.26225e-28	1.28978e-27	8.65961	https://mycocosm.jgi.doe.gov/cgi-bin/browserLoad?db=Lacbi2&position=LG_5:695401-696581	-2.0759	4.21662e-13	2.58451e-12	0.237187	4.21608						Cytoplasm|Nucleus		Soluble
667823	3.10537	1.08977e-101	9.66119e-100	8.60617	https://mycocosm.jgi.doe.gov/cgi-bin/browserLoad?db=Lacbi2&position=LG_3:2588528-2589704	0.565385	2.85557e-05	8.36251e-05	1.47978	0.675775	Pfam	PF12697	Alpha/beta hydrolase family	IPR000073	-	Cytoplasm	Nuclear localization signal	Peripheral|Soluble
329722	3.10443	1.73566e-06	4.69349e-06	8.60053	https://mycocosm.jgi.doe.gov/cgi-bin/browserLoad?db=Lacbi2&position=LG_5:801604-803038	-0.653953	0.231695	0.310279	0.635536	1.57347						Cytoplasm		Soluble
315282	3.095	1.26832e-10	4.82319e-10	8.54454	https://mycocosm.jgi.doe.gov/cgi-bin/browserLoad?db=Lacbi2&position=scaffold_21:282210-282929	-0.653841	0.181672	0.252672	0.635586	1.57335						Extracellular	Signal peptide	Soluble
487409	3.08512	6.35639e-58	1.8713e-56	8.48623	https://mycocosm.jgi.doe.gov/cgi-bin/browserLoad?db=Lacbi2&position=LG_10:4268960-4269464	-2.17638	1.45619e-27	2.07308e-26	0.221231	4.52017						Nucleus		Soluble
602958	3.08099	1.47448e-10	5.57866e-10	8.46195	https://mycocosm.jgi.doe.gov/cgi-bin/browserLoad?db=Lacbi2&position=LG_8:1102423-1103670	-1.72293	0.000870144	0.00203734	0.302933	3.30106	Pfam	PF10467	Peptidase inhibitor clitocypin	IPR019508	GO:0004869(InterPro)	Cytoplasm		Soluble
470451	3.07887	2.42081e-54	6.47889e-53	8.44954	https://mycocosm.jgi.doe.gov/cgi-bin/browserLoad?db=Lacbi2&position=LG_1:6811863-6812162	-2.55778	5.14536e-37	1.06335e-35	0.169836	5.88802						Cytoplasm		Peripheral|Soluble
640486	3.07534	3.53971e-64	1.26096e-62	8.4289	https://mycocosm.jgi.doe.gov/cgi-bin/browserLoad?db=Lacbi2&position=LG_1:9310284-9310516	-1.96401	1.01879e-27	1.46915e-26	0.256314	3.90146						Cytoplasm		Soluble
476374	3.06262	7.16366e-52	1.76453e-50	8.35489	https://mycocosm.jgi.doe.gov/cgi-bin/browserLoad?db=Lacbi2&position=scaffold_13:884982-885742	-3.02702	6.95526e-49	2.27989e-47	0.122681	8.15123						Cytoplasm		Soluble
699171	3.04054	1.38624e-137	2.05996e-135	8.22799	https://mycocosm.jgi.doe.gov/cgi-bin/browserLoad?db=Lacbi2&position=scaffold_24:317564-319368	-1.29192	9.08556e-27	1.25121e-25	0.408408	2.44853						Cytoplasm		Soluble
703753	3.03012	2.05213e-124	2.56155e-122	8.16877	https://mycocosm.jgi.doe.gov/cgi-bin/browserLoad?db=Lacbi2&position=LG_3:4042874-4044772	-2.49001	1.97808e-86	1.61592e-84	0.178005	5.61782	Pfam	PF04670	Gtr1/RagA G protein conserved region	IPR006762	GO:0005525(InterPro)	Cytoplasm		Peripheral|Soluble
650352	3.02847	5.93944e-187	1.57073e-184	8.15944	https://mycocosm.jgi.doe.gov/cgi-bin/browserLoad?db=Lacbi2&position=LG_9:1852617-1855210	-2.2393	4.65809e-106	5.34413e-104	0.21179	4.72166	Pfam	PF01773;PF07670;PF07662	Na+ dependent nucleoside transporter N-terminus;Nucleoside recognition;Na+ dependent nucleoside transporter C-terminus	IPR002668;IPR011642;IPR011657	-	Endoplasmic reticulum	Transmembrane domain	Transmembrane
312168	3.02417	0.000608173	0.00123559	8.13518	https://mycocosm.jgi.doe.gov/cgi-bin/browserLoad?db=Lacbi2&position=LG_10:4050910-4051380	-1.29592	0.245796	0.326729	0.407277	2.45533						Cytoplasm		Soluble
328856	3.0148	0.000222532	0.000476619	8.08252	https://mycocosm.jgi.doe.gov/cgi-bin/browserLoad?db=Lacbi2&position=LG_2:709312-710488	-0.839684	0.397815	0.487023	0.558766	1.78966						Cytoplasm	Signal peptide	Transmembrane|Soluble
603166	2.99872	5.56208e-08	1.72707e-07	7.99288	https://mycocosm.jgi.doe.gov/cgi-bin/browserLoad?db=Lacbi2&position=LG_8:103915-105032	-1.42436	0.0124582	0.0236192	0.372583	2.68396	Pfam	PF09729	Gti1/Pac2 family	IPR018608	-	Cytoplasm|Nucleus	Nuclear localization signal	Soluble
691714	2.98071	4.87714e-43	8.39934e-42	7.89375	https://mycocosm.jgi.doe.gov/cgi-bin/browserLoad?db=Lacbi2&position=LG_7:2126667-2127557	-1.34408	1.14279e-09	5.27697e-09	0.393905	2.53869	Pfam	PF20415	Family of unknown function (DUF6699)	IPR046522	-	Cytoplasm|Nucleus	Nuclear localization signal|Nuclear export signal	Soluble
486439	2.96999	1.73984e-05	4.23373e-05	7.83533	https://mycocosm.jgi.doe.gov/cgi-bin/browserLoad?db=Lacbi2&position=LG_10:284828-288843	-3.11391	5.02116e-05	0.000142523	0.11551	8.65725	Pfam	PF18803;PF18758	CxC2 like cysteine cluster associated with KDZ transposases;Kyakuja-Dileera-Zisupton transposase	IPR041457;IPR040521	-	Nucleus	Nuclear localization signal	Soluble
623319	2.95146	6.55145e-42	1.08632e-40	7.7353	https://mycocosm.jgi.doe.gov/cgi-bin/browserLoad?db=Lacbi2&position=LG_1:6460372-6461108	-0.230599	0.375263	0.464959	0.852281	1.17332						Cytoplasm|Nucleus		Transmembrane|Soluble
657832	2.9507	1.71726e-27	1.64889e-26	7.73127	https://mycocosm.jgi.doe.gov/cgi-bin/browserLoad?db=Lacbi2&position=LG_4:1466981-1467897	-0.870774	0.000834433	0.00195932	0.546853	1.82864						Cytoplasm|Nucleus		Soluble
312167	2.94273	1.22096e-12	5.38758e-12	7.68864	https://mycocosm.jgi.doe.gov/cgi-bin/browserLoad?db=Lacbi2&position=LG_10:4050258-4050592	-1.39612	0.000428296	0.00105505	0.379949	2.63193						Cytoplasm		Soluble
314065	2.92971	6.34813e-24	5.15884e-23	7.61957	https://mycocosm.jgi.doe.gov/cgi-bin/browserLoad?db=Lacbi2&position=scaffold_12:201989-204005	-1.097	0.000144291	0.000383146	0.467489	2.13909	Pfam	PF00503	G-protein alpha subunit	IPR001019	GO:0003924(InterPro)|GO:0007186(InterPro)|GO:0019001(InterPro)|GO:0031683(InterPro)	Cytoplasm		Soluble
482899	2.92647	2.63714e-18	1.62189e-17	7.60247	https://mycocosm.jgi.doe.gov/cgi-bin/browserLoad?db=Lacbi2&position=LG_4:53939-57273	-2.81844	4.08922e-18	3.51344e-17	0.141764	7.05399	Pfam	PF02705;PF22776	K+ potassium transporter integral membrane domain;K+ potassium transporter C-terminal domain	IPR053951;IPR053952	-	Lysosome/Vacuole	Transmembrane domain	Transmembrane
447436	2.91988	1.81126e-12	7.88974e-12	7.56782	https://mycocosm.jgi.doe.gov/cgi-bin/browserLoad?db=Lacbi2&position=LG_8:2533-3640	1.38779	0.00149194	0.00335526	2.61678	0.382149						Endoplasmic reticulum		Transmembrane
485454	2.9086	0.000661085	0.00133526	7.50888	https://mycocosm.jgi.doe.gov/cgi-bin/browserLoad?db=Lacbi2&position=LG_8:628345-629103	-0.624031	0.437213	0.525687	0.648855	1.54118						Cytoplasm		Soluble
308633	2.90332	8.60229e-239	4.19442e-236	7.48148	https://mycocosm.jgi.doe.gov/cgi-bin/browserLoad?db=Lacbi2&position=LG_4:1583646-1588713	-2.68599	3.46694e-215	1.22942e-212	0.155395	6.43521	Pfam	PF13540;PF00651;PF12796	Regulator of chromosome condensation (RCC1) repeat;BTB/POZ domain;Ankyrin repeats (3 copies)	-;IPR000210;IPR002110	-;GO:0005515(InterPro)	Cytoplasm|Nucleus	Nuclear localization signal	Soluble
695067	2.90038	1.54233e-254	8.91295e-252	7.46623	https://mycocosm.jgi.doe.gov/cgi-bin/browserLoad?db=Lacbi2&position=scaffold_11:51767-53556	-1.56133	5.45457e-76	3.65269e-74	0.338839	2.95125	Pfam	PF04142	Nucleotide-sugar transporter	IPR007271	GO:0000139(InterPro)|GO:0015165(InterPro)|GO:0016020(InterPro)|GO:0090481(InterPro)	Lysosome/Vacuole|Golgi apparatus	Signal peptide|Transmembrane domain	Transmembrane
695102	2.89543	5.75201e-148	9.65039e-146	7.44067	https://mycocosm.jgi.doe.gov/cgi-bin/browserLoad?db=Lacbi2&position=scaffold_11:148664-149417	-2.06112	6.76246e-73	4.20377e-71	0.23963	4.1731						Cytoplasm		Transmembrane|Soluble
312913	2.89019	2.28376e-16	1.26764e-15	7.41366	https://mycocosm.jgi.doe.gov/cgi-bin/browserLoad?db=Lacbi2&position=scaffold_11:53979-54900	-2.21491	1.91394e-10	9.48039e-10	0.2154	4.64253	Pfam	PF20151	Family of unknown function (DUF6533)	IPR045340	-	Cell membrane	Signal peptide|Transmembrane domain	Transmembrane
690643	2.88605	0.000756576	0.00151461	7.39246	https://mycocosm.jgi.doe.gov/cgi-bin/browserLoad?db=Lacbi2&position=LG_6:2543671-2543934	-1.41008	0.166458	0.234981	0.376291	2.65752						Cytoplasm	Mitochondrial transit peptide	Transmembrane|Soluble
571300	2.88269	1.09642e-05	2.7276e-05	7.37522	https://mycocosm.jgi.doe.gov/cgi-bin/browserLoad?db=Lacbi2&position=LG_1:7137794-7142132	-1.70932	0.00846139	0.0165942	0.305804	3.27007	Pfam	PF24883;PF12796	Nephrocystin 3, N-terminal;Ankyrin repeats (3 copies)	IPR056884;IPR002110	-;GO:0005515(InterPro)	Cytoplasm		Soluble
482602	2.8808	7.16987e-52	1.76453e-50	7.36556	https://mycocosm.jgi.doe.gov/cgi-bin/browserLoad?db=Lacbi2&position=LG_3:5708029-5710864	-2.31937	3.18012e-35	6.08827e-34	0.200355	4.99115						Cytoplasm|Nucleus		Soluble
654096	2.87472	0.000911839	0.00180208	7.3346	https://mycocosm.jgi.doe.gov/cgi-bin/browserLoad?db=Lacbi2&position=scaffold_15:13823-14484	4.67944	2.20164e-10	1.08606e-09	25.6242	0.0390255	Pfam	PF00428	60s Acidic ribosomal protein	-	-	Cytoplasm|Nucleus	Nuclear export signal	Soluble
314078	2.87272	4.98996e-05	0.000115431	7.32446	https://mycocosm.jgi.doe.gov/cgi-bin/browserLoad?db=Lacbi2&position=scaffold_12:169558-170398	-0.397337	0.877887	0.908093	0.759258	1.31707	Pfam	PF01753	MYND finger	IPR002893	-	Cytoplasm		Soluble
399616	2.86899	1.50344e-09	5.25967e-09	7.30555	https://mycocosm.jgi.doe.gov/cgi-bin/browserLoad?db=Lacbi2&position=LG_4:2272024-2272335	-0.838416	0.0514741	0.0843735	0.559257	1.78809						Cytoplasm		Soluble
323928	2.86313	6.03493e-06	1.54214e-05	7.27593	https://mycocosm.jgi.doe.gov/cgi-bin/browserLoad?db=Lacbi2&position=scaffold_14:1180051-1181310	-1.27079	0.0655356	0.104459	0.414434	2.41293						Nucleus	Nuclear localization signal	Soluble
688973	2.86178	9.28659e-71	3.90562e-69	7.26912	https://mycocosm.jgi.doe.gov/cgi-bin/browserLoad?db=Lacbi2&position=LG_4:3905300-3907774	-2.12625	2.84809e-41	7.02034e-40	0.229053	4.3658	Pfam	PF03600	Citrate transporter	IPR004680	GO:0016020(InterPro)|GO:0055085(InterPro)	Cell membrane|Endoplasmic reticulum	Signal peptide|Transmembrane domain	Transmembrane
291817	2.85621	5.7112e-87	3.48093e-85	7.24112	https://mycocosm.jgi.doe.gov/cgi-bin/browserLoad?db=Lacbi2&position=LG_1:6557727-6559060	-1.85731	2.01879e-36	4.05395e-35	0.275991	3.62331						Nucleus	Nuclear localization signal	Soluble
256459	2.84786	5.3925e-229	2.27403e-226	7.1993	https://mycocosm.jgi.doe.gov/cgi-bin/browserLoad?db=Lacbi2&position=LG_1:3929648-3930638	-3.01723	1.39466e-247	8.36959e-245	0.123516	8.09614	Pfam	PF05971	RNA methyltransferase	IPR010286	GO:0008168(InterPro)	Nucleus		Soluble
590848	2.84507	1.18817e-106	1.12358e-104	7.18543	https://mycocosm.jgi.doe.gov/cgi-bin/browserLoad?db=Lacbi2&position=LG_4:413747-416905	-1.81596	2.5008e-46	7.50383e-45	0.284015	3.52094	Pfam	PF12867;PF03781;PF10017	DinB superfamily;Sulfatase-modifying factor enzyme 1-like domain;Histidine-specific methyltransferase, SAM-dependent	IPR024775;IPR005532;IPR019257	-	Cytoplasm|Nucleus		Soluble
691722	2.8427	2.29508e-84	1.3412e-82	7.17363	https://mycocosm.jgi.doe.gov/cgi-bin/browserLoad?db=Lacbi2&position=LG_7:2147492-2148924	-1.54239	2.03684e-26	2.7492e-25	0.343315	2.91278	Pfam	PF20415	Family of unknown function (DUF6699)	IPR046522	-	Cytoplasm|Nucleus	Nuclear localization signal|Nuclear export signal	Soluble
606719	2.84237	4.82821e-26	4.31469e-25	7.17199	https://mycocosm.jgi.doe.gov/cgi-bin/browserLoad?db=Lacbi2&position=LG_10:1681311-1681660	-1.17802	1.87157e-05	5.62255e-05	0.441959	2.26265						Cytoplasm	Mitochondrial transit peptide	Transmembrane
458028	2.84172	1.33931e-90	9.12541e-89	7.16875	https://mycocosm.jgi.doe.gov/cgi-bin/browserLoad?db=Lacbi2&position=LG_7:1683953-1685563	-1.26049	5.33463e-19	4.81413e-18	0.417402	2.39577	Pfam	PF05153	Myo-inositol oxygenase	IPR007828	GO:0005506(InterPro)|GO:0005737(InterPro)|GO:0019310(InterPro)|GO:0050113(InterPro)	Cytoplasm	Nuclear export signal	Soluble
488595	2.83901	2.88401e-33	3.51007e-32	7.15529	https://mycocosm.jgi.doe.gov/cgi-bin/browserLoad?db=Lacbi2&position=scaffold_12:1248425-1250057	-1.27165	4.36059e-08	1.7486e-07	0.414186	2.41437						Cytoplasm		Peripheral|Soluble
335043	2.83792	8.05594e-05	0.000182381	7.14986	https://mycocosm.jgi.doe.gov/cgi-bin/browserLoad?db=Lacbi2&position=LG_4:3266695-3268373	-1.77533	0.0546544	0.0890624	0.292127	3.42317						Cell membrane	Signal peptide|Transmembrane domain	Transmembrane
691840	2.83661	2.12656e-25	1.85367e-24	7.14338	https://mycocosm.jgi.doe.gov/cgi-bin/browserLoad?db=Lacbi2&position=LG_8:38848-39427	-1.24084	1.5385e-05	4.67481e-05	0.423127	2.36336						Endoplasmic reticulum|Lysosome/Vacuole	Signal peptide|Transmembrane domain	Transmembrane
312970	2.83654	3.33201e-16	1.83255e-15	7.14304	https://mycocosm.jgi.doe.gov/cgi-bin/browserLoad?db=Lacbi2&position=LG_8:841023-842964	-1.04759	0.00118766	0.00271677	0.483774	2.06708						Cell membrane|Lysosome/Vacuole	Signal peptide|Transmembrane domain	Transmembrane
295831	2.83099	6.34104e-40	9.83492e-39	7.11562	https://mycocosm.jgi.doe.gov/cgi-bin/browserLoad?db=Lacbi2&position=LG_5:2851733-2854602	-1.10992	2.51274e-07	9.29059e-07	0.463318	2.15834						Cytoplasm|Nucleus		Soluble
521753	2.81479	0.00225605	0.00421723	7.03617	https://mycocosm.jgi.doe.gov/cgi-bin/browserLoad?db=Lacbi2&position=LG_3:2512304-2513059	-0.984938	0.651572	0.724676	0.505247	1.97923	Pfam	PF21203	ER membrane protein complex subunit 10	-	-	Endoplasmic reticulum	Signal peptide	Transmembrane
297649	2.81015	9.95995e-20	6.64125e-19	7.01359	https://mycocosm.jgi.doe.gov/cgi-bin/browserLoad?db=Lacbi2&position=LG_6:1863047-1865324	-1.89249	5.42335e-10	2.57675e-09	0.269342	3.71275						Golgi apparatus	Signal peptide|Transmembrane domain	Transmembrane
463087	2.80471	0.000307039	0.000646434	6.9872	https://mycocosm.jgi.doe.gov/cgi-bin/browserLoad?db=Lacbi2&position=LG_3:503497-504233	-1.39031	0.0728831	0.114533	0.381482	2.62135						Cytoplasm|Nucleus	Nuclear localization signal	Soluble
309859	2.78902	1.75207e-91	1.24261e-89	6.91158	https://mycocosm.jgi.doe.gov/cgi-bin/browserLoad?db=Lacbi2&position=scaffold_14:843716-845597	-1.71059	2.04085e-35	3.9459e-34	0.305536	3.27294	Pfam	PF20152	Family of unknown function (DUF6534)	IPR045339	-	Cell membrane	Transmembrane domain	Transmembrane
451662	2.7863	1.04959e-09	3.71776e-09	6.8986	https://mycocosm.jgi.doe.gov/cgi-bin/browserLoad?db=Lacbi2&position=scaffold_13:884010-884897	-3.11742	6.62346e-11	3.41301e-10	0.115229	8.67837						Mitochondrion	Mitochondrial transit peptide	Soluble
601264	2.78138	2.04926e-23	1.62226e-22	6.87511	https://mycocosm.jgi.doe.gov/cgi-bin/browserLoad?db=Lacbi2&position=LG_7:500354-501070	-2.11516	1.50917e-13	9.5839e-13	0.230819	4.33239						Nucleus	Mitochondrial transit peptide	Soluble
586946	2.78066	8.63412e-07	2.40268e-06	6.87166	https://mycocosm.jgi.doe.gov/cgi-bin/browserLoad?db=Lacbi2&position=LG_3:6977557-6978736	-0.958418	0.11937	0.176812	0.514621	1.94318						Cytoplasm		Transmembrane
658388	2.76978	4.98493e-06	1.28223e-05	6.82005	https://mycocosm.jgi.doe.gov/cgi-bin/browserLoad?db=Lacbi2&position=LG_6:3640462-3640966	-1.51914	0.00914955	0.0178161	0.348893	2.8662						Extracellular	Signal peptide	Soluble
483974	2.76677	8.12545e-05	0.000183821	6.80581	https://mycocosm.jgi.doe.gov/cgi-bin/browserLoad?db=Lacbi2&position=LG_5:869282-870551	-1.04618	0.141626	0.204705	0.48425	2.06505	Pfam	PF13193	AMP-binding enzyme C-terminal domain	IPR025110	-	Cytoplasm		Soluble
306051	2.76596	3.6382e-11	1.44408e-10	6.80198	https://mycocosm.jgi.doe.gov/cgi-bin/browserLoad?db=Lacbi2&position=LG_2:1897100-1897356	-1.47538	6.34358e-05	0.000177604	0.359639	2.78057						Cytoplasm		Soluble
583489	2.75695	0.00351629	0.00638498	6.75965	https://mycocosm.jgi.doe.gov/cgi-bin/browserLoad?db=Lacbi2&position=LG_3:6221900-6223444	-1.12535	0.190681	0.263198	0.458389	2.18155						Cytoplasm	Mitochondrial transit peptide	Transmembrane
467188	2.74629	4.46982e-28	4.42811e-27	6.70988	https://mycocosm.jgi.doe.gov/cgi-bin/browserLoad?db=Lacbi2&position=LG_10:2647583-2648335	-1.54599	1.73494e-09	7.87382e-09	0.34246	2.92005						Nucleus		Soluble
453264	2.74378	1.76251e-15	9.24384e-15	6.69824	https://mycocosm.jgi.doe.gov/cgi-bin/browserLoad?db=Lacbi2&position=scaffold_20:375589-377648	-1.76964	2.67511e-07	9.85359e-07	0.293282	3.40969						Cytoplasm|Nucleus	Nuclear localization signal	Soluble
591581	2.7302	1.38931e-97	1.11739e-95	6.63545	https://mycocosm.jgi.doe.gov/cgi-bin/browserLoad?db=Lacbi2&position=LG_4:3672052-3676093	-1.44589	1.2236e-29	1.91109e-28	0.367066	2.7243	Pfam	PF02469	Fasciclin domain	IPR000782	-	Extracellular	Signal peptide	Lipid anchor|Soluble
300619	2.72813	2.71283e-22	2.03306e-21	6.62597	https://mycocosm.jgi.doe.gov/cgi-bin/browserLoad?db=Lacbi2&position=LG_1:4546220-4548681	-1.29213	5.59874e-06	1.78681e-05	0.408347	2.4489	Pfam	PF09994	T6SS, Phospholipase effector Tle1-like, catalytic domain	IPR018712	-	Cytoplasm		Soluble
616632	2.72754	7.29373e-10	2.61498e-09	6.62326	https://mycocosm.jgi.doe.gov/cgi-bin/browserLoad?db=Lacbi2&position=scaffold_15:469232-470924	-2.16993	1.99799e-06	6.69989e-06	0.222221	4.50003						Nucleus	Nuclear localization signal	Soluble
610581	2.72738	2.91418e-42	4.91037e-41	6.62252	https://mycocosm.jgi.doe.gov/cgi-bin/browserLoad?db=Lacbi2&position=scaffold_11:42313-43792	-1.64986	2.36079e-16	1.83352e-15	0.318671	3.13803	Pfam	PF00892	EamA-like transporter family	IPR000620	GO:0016020(InterPro)	Golgi apparatus	Signal peptide|Transmembrane domain	Transmembrane
601534	2.72474	0.00453401	0.00809522	6.61041	https://mycocosm.jgi.doe.gov/cgi-bin/browserLoad?db=Lacbi2&position=LG_7:1300312-1302159	-2.19377	0.0482466	0.0796099	0.21858	4.57498	Pfam	PF13424;PF13374	Tetratricopeptide repeat	-	-	Cytoplasm	Nuclear localization signal	Soluble
440994	2.71838	1.85853e-36	2.53042e-35	6.58132	https://mycocosm.jgi.doe.gov/cgi-bin/browserLoad?db=Lacbi2&position=LG_3:587247-589265	-1.35735	2.41857e-10	1.18932e-09	0.390298	2.56215	Pfam	PF01565;PF08031	FAD binding domain;Berberine and berberine like	IPR006094;IPR012951	GO:0050660(InterPro);GO:0016491(InterPro)|GO:0050660(InterPro)	Extracellular	Signal peptide	Soluble
545494	2.70568	8.04584e-08	2.46494e-07	6.52367	https://mycocosm.jgi.doe.gov/cgi-bin/browserLoad?db=Lacbi2&position=LG_1:12421376-12421930	-1.81791	0.000247822	0.000634207	0.283632	3.52569						Cytoplasm		Soluble
305939	2.70512	4.04073e-84	2.35252e-82	6.52112	https://mycocosm.jgi.doe.gov/cgi-bin/browserLoad?db=Lacbi2&position=LG_2:1641690-1643067	-2.12883	7.76096e-52	2.79663e-50	0.228642	4.37364	Pfam	PF00378	Enoyl-CoA hydratase/isomerase	IPR001753	-	Peroxisome	Peroxisomal targeting signal	Soluble
481320	2.70297	1.78192e-18	1.1055e-17	6.51143	https://mycocosm.jgi.doe.gov/cgi-bin/browserLoad?db=Lacbi2&position=LG_3:1427704-1428941	-1.65968	1.18338e-07	4.54002e-07	0.316509	3.15947						Cytoplasm|Nucleus	Nuclear localization signal	Soluble
686765	2.70098	8.99072e-119	1.06274e-116	6.50244	https://mycocosm.jgi.doe.gov/cgi-bin/browserLoad?db=Lacbi2&position=LG_3:4790467-4792268	-2.71328	1.09933e-124	1.61819e-122	0.152483	6.55812						Cytoplasm	Nuclear export signal	Soluble
572825	2.70078	3.21506e-05	7.60646e-05	6.50152	https://mycocosm.jgi.doe.gov/cgi-bin/browserLoad?db=Lacbi2&position=LG_1:11605366-11606131	-1.70689	0.0186993	0.0340171	0.306321	3.26455						Cytoplasm		Soluble
191925	2.69603	1.87043e-234	8.10674e-232	6.48017	https://mycocosm.jgi.doe.gov/cgi-bin/browserLoad?db=Lacbi2&position=LG_1:9310688-9311876	-2.06144	7.15945e-136	1.25516e-133	0.239577	4.17402						Extracellular	Signal peptide	Soluble
596083	2.69464	0.00358421	0.00650511	6.4739	https://mycocosm.jgi.doe.gov/cgi-bin/browserLoad?db=Lacbi2&position=LG_5:1160808-1161062	-0.891059	0.269173	0.352295	0.539218	1.85454	Pfam	PF07716	Basic region leucine zipper	IPR004827	GO:0003700(InterPro)|GO:0006355(InterPro)	Nucleus	Nuclear localization signal	Soluble
620272	2.69464	0.00358421	0.00650511	6.4739	https://mycocosm.jgi.doe.gov/cgi-bin/browserLoad?db=Lacbi2&position=scaffold_21:479060-479314	-0.891059	0.269173	0.352295	0.539218	1.85454	Pfam	PF07716	Basic region leucine zipper	IPR004827	GO:0003700(InterPro)|GO:0006355(InterPro)	Nucleus	Nuclear localization signal	Soluble
445028	2.69186	1.39899e-07	4.19456e-07	6.46145	https://mycocosm.jgi.doe.gov/cgi-bin/browserLoad?db=Lacbi2&position=LG_5:1188737-1190665	-0.85043	0.104662	0.157508	0.554619	1.80304	Pfam	PF07716	Basic region leucine zipper	IPR004827	GO:0003700(InterPro)|GO:0006355(InterPro)	Cytoplasm|Nucleus	Nuclear localization signal	Soluble
602767	2.68263	2.34737e-51	5.66966e-50	6.42025	https://mycocosm.jgi.doe.gov/cgi-bin/browserLoad?db=Lacbi2&position=LG_8:88695-89957	-1.04488	2.75031e-09	1.22855e-08	0.484686	2.06319						Endoplasmic reticulum	Transmembrane domain	Transmembrane
393120	2.67701	2.61542e-17	1.53646e-16	6.39529	https://mycocosm.jgi.doe.gov/cgi-bin/browserLoad?db=Lacbi2&position=LG_8:20603-21791	-1.60952	1.01341e-07	3.91391e-07	0.327707	3.05151	Pfam	PF19086	Terpene synthase family 2, C-terminal metal binding	-	-	Cytoplasm		Soluble
446956	2.67696	0.00959004	0.0162663	6.39506	https://mycocosm.jgi.doe.gov/cgi-bin/browserLoad?db=Lacbi2&position=LG_7:859674-859959	-0.151315	0.927014	0.946012	0.900429	1.11058						Cytoplasm|Nucleus	Mitochondrial transit peptide	Soluble
596395	2.67428	3.86758e-43	6.70509e-42	6.38322	https://mycocosm.jgi.doe.gov/cgi-bin/browserLoad?db=Lacbi2&position=LG_5:1825034-1826548	-1.31675	7.00792e-12	3.88573e-11	0.401437	2.49105	Pfam	PF24883	Nephrocystin 3, N-terminal	IPR056884	-	Cytoplasm		Soluble
544339	2.66859	9.96965e-11	3.82296e-10	6.35807	https://mycocosm.jgi.doe.gov/cgi-bin/browserLoad?db=Lacbi2&position=LG_1:12056236-12056712	-1.00246	0.0202803	0.0366031	0.499148	2.00341	Pfam	PF20415	Family of unknown function (DUF6699)	IPR046522	-	Cytoplasm|Nucleus	Nuclear localization signal|Nuclear export signal	Soluble
669382	2.66395	5.22251e-70	2.17879e-68	6.33766	https://mycocosm.jgi.doe.gov/cgi-bin/browserLoad?db=Lacbi2&position=LG_6:3643929-3646103	-1.6725	8.94274e-30	1.40517e-28	0.313709	3.18767	Pfam	PF00067	Cytochrome P450	IPR001128	GO:0004497(InterPro)|GO:0005506(InterPro)|GO:0016705(InterPro)|GO:0020037(InterPro)	Endoplasmic reticulum	Signal peptide	Transmembrane
333789	2.66299	4.67861e-23	3.63367e-22	6.33345	https://mycocosm.jgi.doe.gov/cgi-bin/browserLoad?db=Lacbi2&position=scaffold_11:70987-71985	-1.98859	1.50649e-12	8.81358e-12	0.251985	3.96849						Nucleus		Transmembrane|Soluble
439138	2.66171	0.000192778	0.000416321	6.32784	https://mycocosm.jgi.doe.gov/cgi-bin/browserLoad?db=Lacbi2&position=LG_1:11775142-11779401	-1.43112	0.0457864	0.0758473	0.370843	2.69656	Pfam	PF05699	hAT family C-terminal dimerisation region	IPR008906	GO:0046983(InterPro)	Nucleus	Nuclear localization signal	Soluble
487773	2.6597	2.18608e-28	2.19918e-27	6.31902	https://mycocosm.jgi.doe.gov/cgi-bin/browserLoad?db=Lacbi2&position=scaffold_11:1403565-1404644	-0.913276	0.000224035	0.000578266	0.530978	1.88332						Cytoplasm|Nucleus		Soluble
391498	2.65739	7.45732e-07	2.08524e-06	6.30891	https://mycocosm.jgi.doe.gov/cgi-bin/browserLoad?db=Lacbi2&position=LG_3:7621074-7625450	-1.22493	0.0370009	0.0629718	0.427818	2.33744	Pfam	PF24883;PF00400;PF23414	Nephrocystin 3, N-terminal;WD domain, G-beta repeat;Echinoderm microtubule-associated protein second beta-propeller	IPR056884;IPR001680;IPR055442	-;GO:0005515(InterPro)	Cytoplasm		Soluble
485364	2.65213	0.00222189	0.00415686	6.28594	https://mycocosm.jgi.doe.gov/cgi-bin/browserLoad?db=Lacbi2&position=LG_8:189697-192197	-1.19477	0.213706	0.289801	0.436856	2.28908						Cytoplasm|Nucleus	Nuclear localization signal	Soluble
399595	2.63754	0.00230179	0.00429551	6.2227	https://mycocosm.jgi.doe.gov/cgi-bin/browserLoad?db=Lacbi2&position=LG_7:640340-640435	-3.18826	9.17922e-05	0.000251093	0.109708	9.1151						Cytoplasm|Cell membrane		Lipid anchor|Soluble
620731	2.63384	0.00394451	0.0071127	6.20674	https://mycocosm.jgi.doe.gov/cgi-bin/browserLoad?db=Lacbi2&position=scaffold_23:172954-173136	-1.2386	0.174343	0.244102	0.423784	2.35969						Cytoplasm		Soluble
614472	2.6329	2.90494e-13	1.33981e-12	6.20273	https://mycocosm.jgi.doe.gov/cgi-bin/browserLoad?db=Lacbi2&position=scaffold_13:23371-26112	-2.35638	1.87267e-11	1.0093e-10	0.195281	5.12083	Pfam	PF13424;PF13374	Tetratricopeptide repeat	-	-	Cytoplasm|Nucleus	Nuclear localization signal|Nuclear export signal	Soluble
444555	2.62421	4.53349e-07	1.29198e-06	6.16546	https://mycocosm.jgi.doe.gov/cgi-bin/browserLoad?db=Lacbi2&position=LG_4:3949885-3950253	-1.45414	0.0144047	0.0269298	0.364973	2.73993						Cytoplasm		Soluble
306154	2.61815	4.95514e-65	1.81066e-63	6.13962	https://mycocosm.jgi.doe.gov/cgi-bin/browserLoad?db=Lacbi2&position=LG_2:2120390-2122054	-1.31666	5.02716e-18	4.30509e-17	0.401464	2.49088	Pfam	PF14634	zinc-RING finger domain	IPR001841	-	Nucleus	Nuclear localization signal	Soluble
447947	2.61243	2.23554e-107	2.18007e-105	6.11534	https://mycocosm.jgi.doe.gov/cgi-bin/browserLoad?db=Lacbi2&position=LG_8:1641055-1642098	-1.72234	6.08937e-47	1.87032e-45	0.303056	3.29972						Cytoplasm		Soluble
616505	2.60904	0.00566575	0.009962	6.10096	https://mycocosm.jgi.doe.gov/cgi-bin/browserLoad?db=Lacbi2&position=scaffold_14:397881-398486	-1.37794	0.2091	0.28452	0.384768	2.59897						Cytoplasm|Nucleus		Transmembrane|Soluble
473633	2.60739	0.000266987	0.000566622	6.09401	https://mycocosm.jgi.doe.gov/cgi-bin/browserLoad?db=Lacbi2&position=LG_6:1399734-1401363	-1.22357	0.0987764	0.149661	0.428222	2.33524						Cytoplasm		Soluble
606650	2.60551	2.87646e-05	6.84585e-05	6.08606	https://mycocosm.jgi.doe.gov/cgi-bin/browserLoad?db=Lacbi2&position=LG_10:834806-835234	-0.377367	0.584231	0.665093	0.769841	1.29897						Cytoplasm		Transmembrane
465717	2.60479	1.76055e-46	3.47774e-45	6.08302	https://mycocosm.jgi.doe.gov/cgi-bin/browserLoad?db=Lacbi2&position=LG_6:3594632-3596053	-2.2901	1.01017e-36	2.06035e-35	0.204461	4.89091						Cytoplasm|Nucleus	Nuclear export signal	Soluble
295949	2.59978	1.19042e-48	2.55138e-47	6.06193	https://mycocosm.jgi.doe.gov/cgi-bin/browserLoad?db=Lacbi2&position=LG_1:12050028-12052788	-0.289454	0.0956488	0.145473	0.818212	1.22218	Pfam	PF20415	Family of unknown function (DUF6699)	IPR046522	-	Cytoplasm|Nucleus	Nuclear localization signal	Soluble
608682	2.59789	4.36573e-18	2.66296e-17	6.05401	https://mycocosm.jgi.doe.gov/cgi-bin/browserLoad?db=Lacbi2&position=LG_10:3791586-3791949	-2.04453	5.8901e-12	3.28501e-11	0.242402	4.12539						Nucleus		Soluble
685187	2.59433	0.00340492	0.00619484	6.0391	https://mycocosm.jgi.doe.gov/cgi-bin/browserLoad?db=Lacbi2&position=LG_3:1338238-1339195	-0.755179	0.578632	0.659536	0.592473	1.68784						Nucleus	Nuclear localization signal	Soluble
327903	2.59304	2.99551e-34	3.78453e-33	6.03369	https://mycocosm.jgi.doe.gov/cgi-bin/browserLoad?db=Lacbi2&position=LG_7:2306335-2309435	-1.54617	3.82041e-13	2.35148e-12	0.342417	2.92042	Pfam	PF20415	Family of unknown function (DUF6699)	IPR046522	-	Cytoplasm|Nucleus	Nuclear localization signal	Soluble
670230	2.59299	1.32208e-80	6.99268e-79	6.03347	https://mycocosm.jgi.doe.gov/cgi-bin/browserLoad?db=Lacbi2&position=LG_10:1505982-1508567	-1.21005	1.15718e-19	1.09097e-18	0.432253	2.31346	Pfam	PF07976;PF01494	Phenol hydroxylase, C-terminal dimerisation domain;FAD binding domain	IPR012941;IPR002938	-;GO:0071949(InterPro)	Cytoplasm	Peroxisomal targeting signal	Soluble
291120	2.5846	2.68243e-27	2.55831e-26	5.9985	https://mycocosm.jgi.doe.gov/cgi-bin/browserLoad?db=Lacbi2&position=LG_9:1698800-1701306	-1.30467	2.97664e-08	1.21678e-07	0.404814	2.47027	Pfam	PF00221	Aromatic amino acid lyase	IPR001106	-	Cytoplasm|Nucleus	Nuclear export signal	Soluble
590309	2.58378	0.00018674	0.000404126	5.99508	https://mycocosm.jgi.doe.gov/cgi-bin/browserLoad?db=Lacbi2&position=LG_3:810279-811016	-1.41903	0.0643284	0.102777	0.373965	2.67405						Cytoplasm|Nucleus		Soluble
312917	2.58241	9.55058e-83	5.26564e-81	5.98939	https://mycocosm.jgi.doe.gov/cgi-bin/browserLoad?db=Lacbi2&position=scaffold_11:46112-47831	-1.78445	4.34741e-41	1.06655e-39	0.290286	3.44488	Pfam	PF07690	Major Facilitator Superfamily	IPR011701	GO:0022857(InterPro)|GO:0055085(InterPro)	Golgi apparatus	Signal peptide|Transmembrane domain	Transmembrane
392743	2.58106	3.95547e-19	2.54504e-18	5.98381	https://mycocosm.jgi.doe.gov/cgi-bin/browserLoad?db=Lacbi2&position=scaffold_18:526996-528157	-1.70256	6.88914e-09	2.96855e-08	0.30724	3.25478						Nucleus		Soluble
438000	2.5601	1.12243e-18	7.03911e-18	5.89747	https://mycocosm.jgi.doe.gov/cgi-bin/browserLoad?db=Lacbi2&position=LG_1:7699306-7699756	-1.11192	0.000191976	0.000500402	0.462678	2.16133						Nucleus		Soluble
615387	2.55819	5.76563e-35	7.46566e-34	5.88969	https://mycocosm.jgi.doe.gov/cgi-bin/browserLoad?db=Lacbi2&position=scaffold_13:278709-280369	-2.4729	2.3467e-33	4.2379e-32	0.180129	5.55158						Mitochondrion	Mitochondrial transit peptide	Transmembrane
390467	2.55191	0.0271275	0.04223	5.8641	https://mycocosm.jgi.doe.gov/cgi-bin/browserLoad?db=Lacbi2&position=LG_5:731745-732450	-3.40545	0.0195027	0.035355	0.0943753	10.596						Plastid|Endoplasmic reticulum		Peripheral|Transmembrane
579337	2.54956	1.14725e-08	3.76141e-08	5.85457	https://mycocosm.jgi.doe.gov/cgi-bin/browserLoad?db=Lacbi2&position=LG_2:3852133-3853059	-2.38634	1.4735e-07	5.58307e-07	0.191267	5.22828						Cytoplasm		Soluble
450181	2.54673	6.7157e-24	5.45187e-23	5.84308	https://mycocosm.jgi.doe.gov/cgi-bin/browserLoad?db=Lacbi2&position=scaffold_11:360547-360954	-1.64395	4.48672e-10	2.15073e-09	0.31998	3.1252						Cytoplasm		Transmembrane|Soluble
312175	2.54431	0.00655747	0.0114141	5.8333	https://mycocosm.jgi.doe.gov/cgi-bin/browserLoad?db=Lacbi2&position=LG_10:4066999-4067535	-1.32677	0.147498	0.211994	0.39866	2.5084						Mitochondrion	Mitochondrial transit peptide	Soluble
600417	2.54226	7.70872e-74	3.51693e-72	5.825	https://mycocosm.jgi.doe.gov/cgi-bin/browserLoad?db=Lacbi2&position=LG_7:514984-515819	-2.15556	1.76273e-51	6.23671e-50	0.224446	4.45541	Pfam	PF00071	Ras family	IPR001806	GO:0003924(InterPro)|GO:0005525(InterPro)	Cytoplasm|Cell membrane		Lipid anchor
584844	2.53708	1.0108e-79	5.22233e-78	5.80414	https://mycocosm.jgi.doe.gov/cgi-bin/browserLoad?db=Lacbi2&position=LG_3:7010229-7010863	-2.09875	3.03993e-50	1.02224e-48	0.233461	4.28338	Pfam	PF00293	NUDIX domain	IPR000086	-	Cytoplasm|Nucleus		Soluble
335471	2.5348	1.69866e-20	1.17692e-19	5.79496	https://mycocosm.jgi.doe.gov/cgi-bin/browserLoad?db=Lacbi2&position=LG_3:9115-10382	-0.66692	0.0229372	0.0409017	0.62985	1.58768						Cytoplasm		Soluble
607535	2.52066	2.82847e-15	1.46523e-14	5.73845	https://mycocosm.jgi.doe.gov/cgi-bin/browserLoad?db=Lacbi2&position=LG_10:2218745-2220614	-0.747244	0.0125217	0.0237251	0.59574	1.67858						Cytoplasm|Nucleus	Nuclear localization signal	Soluble
581866	2.51932	2.98836e-05	7.09809e-05	5.73313	https://mycocosm.jgi.doe.gov/cgi-bin/browserLoad?db=Lacbi2&position=LG_2:2021758-2022671	-1.15979	0.064915	0.103586	0.447577	2.23425						Cytoplasm|Nucleus		Soluble
479320	2.51854	1.55968e-19	1.02725e-18	5.73003	https://mycocosm.jgi.doe.gov/cgi-bin/browserLoad?db=Lacbi2&position=LG_1:7935953-7936601	-1.48198	2.86568e-07	1.05059e-06	0.357998	2.79331						Cytoplasm		Soluble
630111	2.51568	0.0111682	0.0186952	5.71865	https://mycocosm.jgi.doe.gov/cgi-bin/browserLoad?db=Lacbi2&position=LG_4:535901-537383		2.94898e-06	9.71351e-06	1	1	Pfam	PF04577	Glycosyltransferase 61	IPR049625	GO:0016757(InterPro)	Cytoplasm		Soluble
399572	2.51252	1.55703e-78	7.8117e-77	5.70617	https://mycocosm.jgi.doe.gov/cgi-bin/browserLoad?db=Lacbi2&position=LG_8:932873-933019	-2.49934	1.77363e-91	1.59046e-89	0.176857	5.65429						Extracellular	Signal peptide	Soluble
693489	2.51218	0.00921353	0.0156754	5.70483	https://mycocosm.jgi.doe.gov/cgi-bin/browserLoad?db=Lacbi2&position=LG_10:1745-3530	-0.66641	0.377077	0.466725	0.630072	1.58712						Cell membrane	Signal peptide|Transmembrane domain	Transmembrane
584159	2.51097	0.00450114	0.00804114	5.70002	https://mycocosm.jgi.doe.gov/cgi-bin/browserLoad?db=Lacbi2&position=LG_3:4531590-4532399	-1.11749	0.252567	0.334419	0.460894	2.1697						Nucleus	Nuclear localization signal	Soluble
331415	2.50536	1.41122e-14	7.03493e-14	5.6779	https://mycocosm.jgi.doe.gov/cgi-bin/browserLoad?db=Lacbi2&position=LG_6:452487-454225	-1.5202	6.86212e-06	2.17092e-05	0.348637	2.86831						Nucleus	Nuclear localization signal	Soluble
657204	2.49938	4.70879e-11	1.85487e-10	5.65441	https://mycocosm.jgi.doe.gov/cgi-bin/browserLoad?db=Lacbi2&position=LG_3:3050868-3051729	-1.69642	3.00544e-05	8.7849e-05	0.308552	3.24095	Pfam	PF20236	Family of unknown function (DUF6593)	IPR046528	-	Cytoplasm		Soluble
305408	2.49623	4.00828e-09	1.36107e-08	5.6421	https://mycocosm.jgi.doe.gov/cgi-bin/browserLoad?db=Lacbi2&position=LG_10:2074005-2074534	-1.39961	0.00282819	0.00606546	0.379032	2.6383						Cytoplasm		Soluble
449588	2.49198	9.11868e-169	1.94903e-166	5.62548	https://mycocosm.jgi.doe.gov/cgi-bin/browserLoad?db=Lacbi2&position=LG_10:2803989-2805574	-2.43455	3.88419e-167	9.18258e-165	0.184981	5.40597	Pfam	PF08613	Cyclin	IPR013922	GO:0000079(InterPro)|GO:0019901(InterPro)	Nucleus	Nuclear localization signal	Soluble
295711	2.48752	1.11298e-10	4.24906e-10	5.60811	https://mycocosm.jgi.doe.gov/cgi-bin/browserLoad?db=Lacbi2&position=LG_6:2872624-2873413	-0.470692	0.241134	0.321244	0.721618	1.38577						Cytoplasm|Extracellular		Transmembrane|Soluble
445390	2.48127	6.58612e-16	3.54968e-15	5.58387	https://mycocosm.jgi.doe.gov/cgi-bin/browserLoad?db=Lacbi2&position=LG_5:2512650-2517394	-1.03986	0.000774793	0.00183002	0.486375	2.05603	Pfam	PF13374;PF00931;PF13424	Tetratricopeptide repeat;NB-ARC domain	-;IPR002182	-;GO:0043531(InterPro)	Cytoplasm|Nucleus	Nuclear localization signal|Nuclear export signal	Soluble
578106	2.4782	5.52393e-78	2.75367e-76	5.57202	https://mycocosm.jgi.doe.gov/cgi-bin/browserLoad?db=Lacbi2&position=LG_1:4721738-4722629	-2.12929	3.98475e-56	1.61491e-54	0.228571	4.37502	Pfam	PF00583	Acetyltransferase (GNAT) family	IPR000182	GO:0016747(InterPro)	Endoplasmic reticulum	Signal peptide|Transmembrane domain	Transmembrane
480919	2.47578	1.54119e-15	8.11033e-15	5.56267	https://mycocosm.jgi.doe.gov/cgi-bin/browserLoad?db=Lacbi2&position=LG_2:4434855-4435111	-0.940589	0.00125917	0.00286856	0.52102	1.91931						Cytoplasm		Peripheral|Transmembrane
614388	2.46715	5.00087e-44	8.91756e-43	5.52949	https://mycocosm.jgi.doe.gov/cgi-bin/browserLoad?db=Lacbi2&position=scaffold_13:885711-886263	-2.84585	4.98455e-54	1.92034e-52	0.139096	7.18929						Cytoplasm		Soluble
447839	2.46503	0.000952047	0.00187608	5.52138	https://mycocosm.jgi.doe.gov/cgi-bin/browserLoad?db=Lacbi2&position=LG_8:1320186-1320452	-0.910155	0.172338	0.24175	0.532128	1.87925						Cytoplasm		Soluble
475421	2.46053	5.89322e-38	8.5062e-37	5.50418	https://mycocosm.jgi.doe.gov/cgi-bin/browserLoad?db=Lacbi2&position=LG_10:3075601-3082887	-2.06953	1.0731e-27	1.54177e-26	0.238237	4.1975	Pfam	PF00891;PF08100	O-methyltransferase domain;O-methyltransferase dimerisation domain	IPR001077;IPR012967	GO:0008171(InterPro);GO:0046983(InterPro)	Cytoplasm	Nuclear localization signal	Soluble
449614	2.46033	6.2122e-74	2.84249e-72	5.50343	https://mycocosm.jgi.doe.gov/cgi-bin/browserLoad?db=Lacbi2&position=LG_10:2874140-2875832	-2.21266	6.32271e-62	3.02617e-60	0.215736	4.63529						Cytoplasm		Soluble
571794	2.45898	3.76023e-93	2.74163e-91	5.49828	https://mycocosm.jgi.doe.gov/cgi-bin/browserLoad?db=Lacbi2&position=LG_1:10605866-10607823	-2.48287	2.33655e-97	2.41439e-95	0.178888	5.59009	Pfam	PF00328	Histidine phosphatase superfamily (branch 2)	IPR000560	-	Extracellular	Signal peptide	Soluble
442333	2.45429	0.00108524	0.00211769	5.48042	https://mycocosm.jgi.doe.gov/cgi-bin/browserLoad?db=Lacbi2&position=LG_3:4542166-4545835	-0.382405	0.624832	0.700998	0.767157	1.30351	Pfam	PF00931;PF13424;PF13374	NB-ARC domain;Tetratricopeptide repeat	IPR002182;-	GO:0043531(InterPro);-	Cytoplasm	Nuclear localization signal	Peripheral|Soluble
586633	2.45081	2.29367e-55	6.31184e-54	5.46723	https://mycocosm.jgi.doe.gov/cgi-bin/browserLoad?db=Lacbi2&position=LG_3:186736-189003	-1.27835	2.8209e-16	2.17571e-15	0.412267	2.42561	Pfam	PF07690	Major Facilitator Superfamily	IPR011701	GO:0022857(InterPro)|GO:0055085(InterPro)	Cell membrane|Lysosome/Vacuole	Signal peptide|Transmembrane domain	Transmembrane
700936	2.43798	1.17377e-42	1.99503e-41	5.41884	https://mycocosm.jgi.doe.gov/cgi-bin/browserLoad?db=Lacbi2&position=LG_1:6467460-6468881	-1.48823	2.23847e-17	1.84506e-16	0.356451	2.80544						Cytoplasm|Nucleus	Nuclear localization signal	Soluble
435742	2.43216	0.00429025	0.00769258	5.39702	https://mycocosm.jgi.doe.gov/cgi-bin/browserLoad?db=Lacbi2&position=LG_1:653743-658141	-1.41086	0.0735435	0.115478	0.376086	2.65896	Pfam	PF12796;PF24883;PF00023	Ankyrin repeats (3 copies);Nephrocystin 3, N-terminal;Ankyrin repeat	IPR002110;IPR056884	GO:0005515(InterPro);-	Nucleus	Nuclear localization signal	Soluble
301283	2.42934	0.000103814	0.000232165	5.38649	https://mycocosm.jgi.doe.gov/cgi-bin/browserLoad?db=Lacbi2&position=LG_1:5972725-5973018	-1.28827	0.0572364	0.0927276	0.409441	2.44235						Endoplasmic reticulum	Signal peptide	Transmembrane
438323	2.42888	8.63629e-07	2.40285e-06	5.38476	https://mycocosm.jgi.doe.gov/cgi-bin/browserLoad?db=Lacbi2&position=LG_1:8831447-8832004	-1.20721	0.0249051	0.0440634	0.433106	2.3089						Cytoplasm		Peripheral|Soluble
476629	2.41661	1.90849e-07	5.64836e-07	5.33917	https://mycocosm.jgi.doe.gov/cgi-bin/browserLoad?db=Lacbi2&position=scaffold_16:48704-49236	-1.12603	0.027604	0.048345	0.458175	2.18257						Cytoplasm		Soluble
684699	2.41089	5.88312e-13	2.6584e-12	5.31803	https://mycocosm.jgi.doe.gov/cgi-bin/browserLoad?db=Lacbi2&position=LG_2:4707860-4710074	1.08756	0.000847825	0.00198837	2.12514	0.470558	Pfam	PF01565;PF08031	FAD binding domain;Berberine and berberine like	IPR006094;IPR012951	GO:0050660(InterPro);GO:0016491(InterPro)|GO:0050660(InterPro)	Extracellular	Signal peptide	Soluble
485016	2.41003	0.00290902	0.0053368	5.31484	https://mycocosm.jgi.doe.gov/cgi-bin/browserLoad?db=Lacbi2&position=LG_7:394949-395847	-0.614382	0.590597	0.670285	0.65321	1.5309						Cytoplasm		Soluble
332902	2.40959	0.0121469	0.020212	5.31324	https://mycocosm.jgi.doe.gov/cgi-bin/browserLoad?db=Lacbi2&position=LG_5:1223707-1224919	-2.0227	0.124607	0.183385	0.246097	4.06344						Nucleus	Nuclear localization signal	Soluble
473037	2.40959	0.0127828	0.0211663	5.31322	https://mycocosm.jgi.doe.gov/cgi-bin/browserLoad?db=Lacbi2&position=LG_4:1528871-1533306	-0.033475	0.774601	0.826852	0.977064	1.02347	Pfam	PF13374;PF12770	Tetratricopeptide repeat;CHAT domain	-;IPR024983	-	Cytoplasm|Nucleus	Nuclear localization signal|Nuclear export signal	Soluble
295829	2.3983	6.06921e-08	1.87744e-07	5.27181	https://mycocosm.jgi.doe.gov/cgi-bin/browserLoad?db=Lacbi2&position=LG_5:2864612-2865365	-1.52072	0.000434304	0.00106901	0.348512	2.86934	Pfam	PF16850	Peptidase inhibitor I66	IPR031755	GO:0004867(InterPro)	Cytoplasm|Extracellular		Soluble
705125	2.39817	9.04236e-08	2.75616e-07	5.27136	https://mycocosm.jgi.doe.gov/cgi-bin/browserLoad?db=Lacbi2&position=LG_5:1409251-1409967	-1.01356	0.025496	0.0450271	0.495322	2.01889						Extracellular	Signal peptide	Soluble
691136	2.39477	0.0201772	0.0321546	5.25894	https://mycocosm.jgi.doe.gov/cgi-bin/browserLoad?db=Lacbi2&position=LG_7:215213-215665	-0.896971	0.456892	0.545481	0.537013	1.86215						Nucleus	Nuclear localization signal	Soluble
453636	2.39412	0.0020525	0.00385984	5.25658	https://mycocosm.jgi.doe.gov/cgi-bin/browserLoad?db=Lacbi2&position=scaffold_23:228217-232244	-1.90555	0.0208494	0.0375174	0.266914	3.74652						Cytoplasm		Soluble
532102	2.38888	1.57278e-11	6.41737e-11	5.23749	https://mycocosm.jgi.doe.gov/cgi-bin/browserLoad?db=Lacbi2&position=LG_1:11148048-11148840	-1.94839	4.19092e-07	1.50705e-06	0.259106	3.85943						Cytoplasm		Soluble
674196	2.38244	0.000532143	0.00108849	5.21418	https://mycocosm.jgi.doe.gov/cgi-bin/browserLoad?db=Lacbi2&position=LG_4:3382298-3383057	-1.39262	0.0494958	0.0814215	0.380872	2.62555						Cytoplasm|Extracellular		Soluble
184409	2.37984	3.10521e-09	1.06088e-08	5.20479	https://mycocosm.jgi.doe.gov/cgi-bin/browserLoad?db=Lacbi2&position=LG_8:1383947-1385676	-1.31033	0.00035775	0.000893974	0.403228	2.47999	Pfam	PF00044;PF02800	Glyceraldehyde 3-phosphate dehydrogenase, NAD binding domain;Glyceraldehyde 3-phosphate dehydrogenase, C-terminal domain	IPR020828;IPR020829	GO:0051287(InterPro);GO:0016620(InterPro)	Cytoplasm	Peroxisomal targeting signal	Soluble
389286	2.37871	0.00269	0.00496652	5.20073	https://mycocosm.jgi.doe.gov/cgi-bin/browserLoad?db=Lacbi2&position=LG_2:481714-482265	-1.1407	0.288728	0.374234	0.453538	2.20489	Pfam	PF01185	Fungal hydrophobin	IPR001338	GO:0005199(InterPro)|GO:0009277(InterPro)	Extracellular	Signal peptide	Soluble
610126	2.37687	2.97153e-09	1.01699e-08	5.19407	https://mycocosm.jgi.doe.gov/cgi-bin/browserLoad?db=Lacbi2&position=LG_10:1317149-1318028	-1.58361	3.85032e-05	0.000110842	0.333647	2.99718						Cytoplasm		Soluble
483176	2.36902	3.30427e-05	7.79977e-05	5.16589	https://mycocosm.jgi.doe.gov/cgi-bin/browserLoad?db=Lacbi2&position=LG_4:727989-728471	-0.846236	0.144723	0.208467	0.556234	1.7978						Cytoplasm		Transmembrane
450196	2.36811	9.6571e-08	2.93952e-07	5.16264	https://mycocosm.jgi.doe.gov/cgi-bin/browserLoad?db=Lacbi2&position=scaffold_11:400079-401315	-0.616389	0.204406	0.279131	0.652302	1.53303	Pfam	PF24883	Nephrocystin 3, N-terminal	IPR056884	-	Cytoplasm		Soluble
492092	2.36593	4.96857e-14	2.40535e-13	5.15483	https://mycocosm.jgi.doe.gov/cgi-bin/browserLoad?db=Lacbi2&position=LG_3:3387558-3388643	-1.63958	2.86737e-07	1.05097e-06	0.32095	3.11575						Cytoplasm	Nuclear localization signal	Soluble
302848	2.36159	6.1584e-29	6.38893e-28	5.13937	https://mycocosm.jgi.doe.gov/cgi-bin/browserLoad?db=Lacbi2&position=scaffold_13:1032126-1033991	0.0201957	0.810631	0.854555	1.0141	0.986099	Pfam	PF00026	Eukaryotic aspartyl protease	IPR033121	-	Extracellular		Lipid anchor|Soluble
322706	2.35706	3.62796e-34	4.57616e-33	5.12327	https://mycocosm.jgi.doe.gov/cgi-bin/browserLoad?db=Lacbi2&position=LG_4:1133412-1137539	-1.18439	5.09756e-10	2.4301e-09	0.440011	2.27267						Lysosome/Vacuole	Signal peptide|Transmembrane domain	Transmembrane
684961	2.35668	3.43922e-172	7.77712e-170	5.12191	https://mycocosm.jgi.doe.gov/cgi-bin/browserLoad?db=Lacbi2&position=LG_3:918351-919885	-2.58378	7.13109e-213	2.36737e-210	0.166804	5.99506	Pfam	PF00732	GMC oxidoreductase	IPR000172	GO:0016614(InterPro)|GO:0050660(InterPro)	Extracellular	Signal peptide	Soluble
670215	2.35576	0.00137635	0.0026493	5.11864	https://mycocosm.jgi.doe.gov/cgi-bin/browserLoad?db=Lacbi2&position=LG_10:1297512-1298146	-1.40236	0.0614631	0.098704	0.378309	2.64334						Cytoplasm|Nucleus		Soluble
684055	2.35197	5.98282e-12	2.51346e-11	5.10521	https://mycocosm.jgi.doe.gov/cgi-bin/browserLoad?db=Lacbi2&position=LG_2:2158067-2158387	-1.23062	0.000318552	0.000802448	0.426135	2.34668						Cytoplasm|Nucleus	Nuclear localization signal	Soluble
691145	2.35139	0.0175243	0.0282266	5.10315	https://mycocosm.jgi.doe.gov/cgi-bin/browserLoad?db=Lacbi2&position=LG_7:298786-299293	-0.775519	0.4868	0.574376	0.584178	1.71181						Nucleus|Lysosome/Vacuole	Nuclear localization signal	Soluble
684772	2.35052	1.34194e-07	4.02891e-07	5.10007	https://mycocosm.jgi.doe.gov/cgi-bin/browserLoad?db=Lacbi2&position=LG_3:254001-255872	-0.1899	0.832202	0.871875	0.876666	1.14068						Cytoplasm	Nuclear localization signal	Soluble
597856	2.34865	9.83308e-08	2.989e-07	5.09348	https://mycocosm.jgi.doe.gov/cgi-bin/browserLoad?db=Lacbi2&position=LG_6:1843044-1844003	-1.22909	0.0109908	0.0210675	0.426587	2.34419						Nucleus		Soluble
486690	2.34859	6.05171e-32	7.01522e-31	5.09327	https://mycocosm.jgi.doe.gov/cgi-bin/browserLoad?db=Lacbi2&position=LG_10:1694566-1695861	0.273618	0.175357	0.245257	1.20884	0.827242	Pfam	PF13391	HNH endonuclease	IPR003615	-	Cytoplasm|Nucleus	Nuclear localization signal	Soluble
480920	2.34696	1.69671e-39	2.5828e-38	5.08751	https://mycocosm.jgi.doe.gov/cgi-bin/browserLoad?db=Lacbi2&position=LG_2:4435357-4436997	-0.961001	1.49004e-07	5.64437e-07	0.5137	1.94666						Cytoplasm	Signal peptide	Soluble
323181	2.34492	0.00372631	0.00674496	5.08031	https://mycocosm.jgi.doe.gov/cgi-bin/browserLoad?db=Lacbi2&position=LG_3:720294-722816	0.116086	0.916556	0.938264	1.08379	0.922687						Cytoplasm	Signal peptide	Transmembrane|Soluble
237860	2.34409	1.02228e-15	5.43646e-15	5.0774	https://mycocosm.jgi.doe.gov/cgi-bin/browserLoad?db=Lacbi2&position=LG_1:7579237-7580133	-0.929379	0.00209944	0.00460661	0.525084	1.90446	Pfam	PF00194	Eukaryotic-type carbonic anhydrase	IPR001148	-	Extracellular	Signal peptide	Soluble
449222	2.34406	4.6096e-06	1.19e-05	5.07728	https://mycocosm.jgi.doe.gov/cgi-bin/browserLoad?db=Lacbi2&position=LG_10:1681981-1683686	-0.372956	0.481947	0.569613	0.772199	1.295						Cytoplasm|Nucleus		Soluble
579271	2.34324	1.30544e-28	1.33069e-27	5.0744	https://mycocosm.jgi.doe.gov/cgi-bin/browserLoad?db=Lacbi2&position=LG_2:3153222-3154920	-0.21637	0.348047	0.436928	0.860728	1.16181	Pfam	PF13302	Acetyltransferase (GNAT) domain	IPR000182	GO:0016747(InterPro)	Cytoplasm|Nucleus	Nuclear localization signal	Soluble
467315	2.34318	8.27643e-27	7.70049e-26	5.07421	https://mycocosm.jgi.doe.gov/cgi-bin/browserLoad?db=Lacbi2&position=LG_10:3204319-3206768	-0.635262	0.00489482	0.010036	0.643824	1.55322						Extracellular	Signal peptide	Soluble
543626	2.34307	4.29653e-56	1.21447e-54	5.07382	https://mycocosm.jgi.doe.gov/cgi-bin/browserLoad?db=Lacbi2&position=scaffold_11:1199494-1200653	-2.49232	3.4391e-64	1.72541e-62	0.17772	5.62683	Pfam	PF13489	Methyltransferase domain	-	-	Cytoplasm	Nuclear localization signal	Soluble
583855	2.34291	3.20197e-58	9.49817e-57	5.07325	https://mycocosm.jgi.doe.gov/cgi-bin/browserLoad?db=Lacbi2&position=LG_3:3681806-3684155	-2.16004	1.15582e-51	4.12685e-50	0.22375	4.46928						Cytoplasm|Nucleus	Nuclear localization signal	Soluble
393480	2.34072	3.07515e-14	1.50601e-13	5.06556	https://mycocosm.jgi.doe.gov/cgi-bin/browserLoad?db=Lacbi2&position=scaffold_16:278782-281002	-0.199378	0.482451	0.570106	0.870926	1.1482						Cytoplasm|Nucleus	Nuclear export signal	Soluble
687182	2.33539	8.88949e-28	8.66351e-27	5.04686	https://mycocosm.jgi.doe.gov/cgi-bin/browserLoad?db=Lacbi2&position=LG_3:5762998-5765382	-1.46159	4.03933e-12	2.28768e-11	0.363094	2.75411	Pfam	PF07690	Major Facilitator Superfamily	IPR011701	GO:0022857(InterPro)|GO:0055085(InterPro)	Endoplasmic reticulum	Signal peptide	Transmembrane
617906	2.33393	1.07712e-05	2.68256e-05	5.04179	https://mycocosm.jgi.doe.gov/cgi-bin/browserLoad?db=Lacbi2&position=scaffold_17:408201-408708	-0.518738	0.362522	0.451683	0.697982	1.4327						Cytoplasm		Soluble
660316	2.33389	2.15176e-25	1.87459e-24	5.04164	https://mycocosm.jgi.doe.gov/cgi-bin/browserLoad?db=Lacbi2&position=scaffold_17:461257-462026	-1.97702	1.25993e-18	1.1157e-17	0.254014	3.93679						Nucleus	Nuclear localization signal	Soluble
308055	2.33172	0.000171314	0.000372754	5.03405	https://mycocosm.jgi.doe.gov/cgi-bin/browserLoad?db=Lacbi2&position=scaffold_16:196473-197122	-1.27839	0.062614	0.100366	0.412255	2.42568						Cytoplasm	Signal peptide	Soluble
572029	2.32616	0.00360687	0.00654167	5.0147	https://mycocosm.jgi.doe.gov/cgi-bin/browserLoad?db=Lacbi2&position=LG_1:1825827-1826168	-1.03979	0.232812	0.311594	0.4864	2.05592						Cytoplasm|Nucleus		Soluble
295596	2.32322	3.41286e-79	1.74023e-77	5.00448	https://mycocosm.jgi.doe.gov/cgi-bin/browserLoad?db=Lacbi2&position=LG_10:4025828-4028585	-1.87411	1.39274e-53	5.28733e-52	0.272795	3.66575						Cytoplasm		Soluble
691718	2.31792	2.5969e-42	4.38522e-41	4.98614	https://mycocosm.jgi.doe.gov/cgi-bin/browserLoad?db=Lacbi2&position=LG_7:2139547-2141511	-0.492913	0.00397808	0.00830256	0.710589	1.40728	Pfam	PF20415	Family of unknown function (DUF6699)	IPR046522	-	Cytoplasm|Nucleus	Nuclear localization signal|Nuclear export signal	Soluble
637044	2.31271	5.16944e-165	1.0613e-162	4.96816	https://mycocosm.jgi.doe.gov/cgi-bin/browserLoad?db=Lacbi2&position=scaffold_12:1258307-1260509	-2.20836	1.81872e-157	4.05393e-155	0.21638	4.62149						Nucleus	Nuclear localization signal	Soluble
303115	2.29727	6.29525e-05	0.000144067	4.91528	https://mycocosm.jgi.doe.gov/cgi-bin/browserLoad?db=Lacbi2&position=LG_5:769091-769417	-0.751515	0.235658	0.314759	0.59398	1.68356						Extracellular	Signal peptide	Soluble
314670	2.29195	3.24482e-10	1.19662e-09	4.89717	https://mycocosm.jgi.doe.gov/cgi-bin/browserLoad?db=Lacbi2&position=LG_5:2896459-2897951	-1.94859	1.41796e-07	5.38962e-07	0.25907	3.85997						Cytoplasm		Soluble
675440	2.29129	2.36983e-08	7.58179e-08	4.89493	https://mycocosm.jgi.doe.gov/cgi-bin/browserLoad?db=Lacbi2&position=LG_10:2912842-2917174	-1.24903	0.000518602	0.00126157	0.420732	2.37681	Pfam	PF12770;PF13374	CHAT domain;Tetratricopeptide repeat	IPR024983;-	-	Cytoplasm|Nucleus	Nuclear localization signal|Nuclear export signal	Soluble
318410	2.29086	8.78612e-15	4.42511e-14	4.89349	https://mycocosm.jgi.doe.gov/cgi-bin/browserLoad?db=Lacbi2&position=LG_3:10663-11152	-0.773215	0.0182081	0.033236	0.585112	1.70907						Cytoplasm		Soluble
308054	2.28964	2.99196e-21	2.13753e-20	4.88933	https://mycocosm.jgi.doe.gov/cgi-bin/browserLoad?db=Lacbi2&position=scaffold_16:197295-198150	-1.85962	4.33564e-14	2.89098e-13	0.27555	3.62911	Pfam	PF01636	Phosphotransferase enzyme family	IPR002575	-	Cytoplasm|Nucleus|Extracellular		Soluble
608848	2.28926	1.15279e-96	9.17699e-95	4.88806	https://mycocosm.jgi.doe.gov/cgi-bin/browserLoad?db=Lacbi2&position=LG_10:3072489-3074142	-1.95239	2.13437e-70	1.27109e-68	0.258388	3.87014	Pfam	PF20151	Family of unknown function (DUF6533)	IPR045340	-	Cell membrane	Signal peptide|Transmembrane domain	Transmembrane
585375	2.2881	2.82379e-07	8.21855e-07	4.88414	https://mycocosm.jgi.doe.gov/cgi-bin/browserLoad?db=Lacbi2&position=LG_3:5595821-5596313	-1.94552	1.74778e-05	5.26868e-05	0.259621	3.85177						Cytoplasm		Soluble
473197	2.2804	1.27506e-10	4.84646e-10	4.85812	https://mycocosm.jgi.doe.gov/cgi-bin/browserLoad?db=Lacbi2&position=LG_4:3708409-3708975	-1.31227	0.000458278	0.00112359	0.402686	2.48332						Nucleus	Signal peptide	Transmembrane|Soluble
689464	2.27709	7.54387e-07	2.10831e-06	4.84699	https://mycocosm.jgi.doe.gov/cgi-bin/browserLoad?db=Lacbi2&position=LG_5:1535007-1545976	-1.38958	0.00336918	0.00712129	0.381677	2.62002	Pfam	PF01231	Indoleamine 2,3-dioxygenase	IPR000898	GO:0020037(InterPro)	Cytoplasm|Nucleus	Nuclear localization signal|Nuclear export signal	Soluble
380287	2.27546	2.98675e-12	1.28416e-11	4.84152	https://mycocosm.jgi.doe.gov/cgi-bin/browserLoad?db=Lacbi2&position=LG_10:1299796-1301697	-1.55621	1.90559e-06	6.40659e-06	0.340043	2.9408	Pfam	PF00067	Cytochrome P450	IPR001128	GO:0004497(InterPro)|GO:0005506(InterPro)|GO:0016705(InterPro)|GO:0020037(InterPro)	Endoplasmic reticulum	Signal peptide|Transmembrane domain	Transmembrane
620577	2.27177	4.08319e-17	2.37635e-16	4.82916	https://mycocosm.jgi.doe.gov/cgi-bin/browserLoad?db=Lacbi2&position=scaffold_22:367198-370756	-1.14243	2.0969e-05	6.25822e-05	0.452995	2.20753						Cytoplasm|Nucleus		Soluble
441488	2.27106	3.21413e-10	1.18558e-09	4.82676	https://mycocosm.jgi.doe.gov/cgi-bin/browserLoad?db=Lacbi2&position=LG_3:2011597-2013949	-1.58812	5.60136e-06	1.78728e-05	0.332605	3.00657						Nucleus	Nuclear localization signal	Soluble
483449	2.26497	2.22875e-09	7.69875e-09	4.80643	https://mycocosm.jgi.doe.gov/cgi-bin/browserLoad?db=Lacbi2&position=LG_4:1556747-1557259	-0.215411	0.681556	0.7508	0.861301	1.16103	Pfam	PF01753	MYND finger	IPR002893	-	Cytoplasm		Soluble
464876	2.26418	2.4075e-25	2.09039e-24	4.80383	https://mycocosm.jgi.doe.gov/cgi-bin/browserLoad?db=Lacbi2&position=LG_4:4038095-4039036	-0.857846	0.000142261	0.000378208	0.551776	1.81233						Extracellular	Signal peptide	Soluble
296675	2.26346	1.70594e-32	2.02416e-31	4.80142	https://mycocosm.jgi.doe.gov/cgi-bin/browserLoad?db=Lacbi2&position=LG_1:8215724-8217224	-1.19605	3.59213e-10	1.73523e-09	0.436469	2.29111	Pfam	PF00249;PF13921	Myb-like DNA-binding domain	IPR001005;-	-	Nucleus	Nuclear localization signal	Soluble
670044	2.26118	0.0275836	0.0428544	4.79384	https://mycocosm.jgi.doe.gov/cgi-bin/browserLoad?db=Lacbi2&position=LG_9:1647320-1648523	-7.177	3.51618e-12	2.00157e-11	0.00691046	144.708						Cytoplasm|Nucleus		Soluble
572713	2.25429	0.00185818	0.00351475	4.771	https://mycocosm.jgi.doe.gov/cgi-bin/browserLoad?db=Lacbi2&position=LG_1:11807063-11807987	-1.29728	0.0264273	0.0464928	0.406893	2.45765						Cytoplasm		Soluble
673052	2.25414	3.60763e-14	1.76346e-13	4.7705	https://mycocosm.jgi.doe.gov/cgi-bin/browserLoad?db=Lacbi2&position=LG_2:513117-514026	-0.80545	0.0112666	0.0215484	0.572184	1.74769	Pfam	PF00782	Dual specificity phosphatase, catalytic domain	IPR000340	GO:0016311(InterPro)	Cytoplasm|Nucleus	Nuclear export signal	Soluble
335343	2.25045	1.00672e-54	2.72707e-53	4.7583	https://mycocosm.jgi.doe.gov/cgi-bin/browserLoad?db=Lacbi2&position=LG_1:3902201-3904408	-1.12726	1.64442e-15	1.21717e-14	0.457783	2.18444						Cell membrane	Signal peptide	Transmembrane
310855	2.2497	0.00129304	0.00249819	4.75584	https://mycocosm.jgi.doe.gov/cgi-bin/browserLoad?db=Lacbi2&position=LG_10:3659958-3660218	-1.6265	0.0180473	0.0329694	0.323874	3.08762						Cytoplasm		Soluble
295380	2.24802	4.3925e-22	3.24662e-21	4.75029	https://mycocosm.jgi.doe.gov/cgi-bin/browserLoad?db=Lacbi2&position=scaffold_16:84935-86063	-1.25556	1.97821e-07	7.40903e-07	0.418831	2.3876						Extracellular|Cell membrane	Signal peptide	Transmembrane
309450	2.24733	0.0193073	0.0309166	4.74805	https://mycocosm.jgi.doe.gov/cgi-bin/browserLoad?db=Lacbi2&position=scaffold_14:334428-334580	-1.45333	0.0689971	0.109251	0.365179	2.73839						Nucleus		Soluble
449989	2.24609	8.22979e-76	3.87944e-74	4.74397	https://mycocosm.jgi.doe.gov/cgi-bin/browserLoad?db=Lacbi2&position=LG_10:4029601-4031228	-1.33363	2.69951e-28	4.00766e-27	0.396769	2.52036	Pfam	PF14027	Questin oxidase-like	IPR025337	GO:0016491(InterPro)	Cytoplasm	Peroxisomal targeting signal	Soluble
482360	2.24602	0.0163134	0.0264648	4.74371	https://mycocosm.jgi.doe.gov/cgi-bin/browserLoad?db=Lacbi2&position=LG_3:4249720-4251509	-1.19148	0.348735	0.437651	0.437854	2.28386	Pfam	PF20151	Family of unknown function (DUF6533)	IPR045340	-	Cell membrane	Signal peptide|Transmembrane domain	Transmembrane
586408	2.24318	0.000538162	0.0010998	4.7344	https://mycocosm.jgi.doe.gov/cgi-bin/browserLoad?db=Lacbi2&position=LG_3:267396-267793	-2.09494	0.00824696	0.0162082	0.234077	4.27209	Pfam	PF00270	DEAD/DEAH box helicase	IPR011545	GO:0003676(InterPro)|GO:0005524(InterPro)	Cytoplasm		Soluble
451409	2.24078	1.19236e-07	3.60131e-07	4.72651	https://mycocosm.jgi.doe.gov/cgi-bin/browserLoad?db=Lacbi2&position=scaffold_13:95808-98116	-1.47844	0.000514511	0.0012524	0.358877	2.78647						Cell membrane|Lysosome/Vacuole	Transmembrane domain	Transmembrane
317986	2.24021	9.84909e-53	2.49473e-51	4.72466	https://mycocosm.jgi.doe.gov/cgi-bin/browserLoad?db=Lacbi2&position=LG_3:7175282-7176809	-1.91177	3.2228e-39	7.26666e-38	0.265767	3.7627						Extracellular	Signal peptide	Soluble
329672	2.23787	5.23996e-50	1.18836e-48	4.717	https://mycocosm.jgi.doe.gov/cgi-bin/browserLoad?db=Lacbi2&position=scaffold_22:408267-412333	-1.45497	5.36731e-23	6.05978e-22	0.364762	2.74152	Pfam	PF00856	SET domain	IPR001214	GO:0005515(InterPro)	Nucleus		Soluble
680250	2.23343	2.3477e-53	6.08492e-52	4.70251	https://mycocosm.jgi.doe.gov/cgi-bin/browserLoad?db=Lacbi2&position=LG_1:3740480-3743810	-1.07267	4.83149e-14	3.2079e-13	0.475439	2.10332	Pfam	PF00083	Sugar (and other) transporter	IPR005828	GO:0016020(InterPro)|GO:0022857(InterPro)|GO:0055085(InterPro)	Cell membrane	Transmembrane domain	Transmembrane
691907	2.23075	3.98879e-35	5.21249e-34	4.69378	https://mycocosm.jgi.doe.gov/cgi-bin/browserLoad?db=Lacbi2&position=LG_8:226835-228429	-1.17441	4.15071e-11	2.17766e-10	0.443064	2.25701	Pfam	PF07714	Protein tyrosine and serine/threonine kinase	IPR001245	GO:0004672(InterPro)|GO:0006468(InterPro)	Cytoplasm		Soluble
579506	2.22987	0.0151058	0.0246467	4.69093	https://mycocosm.jgi.doe.gov/cgi-bin/browserLoad?db=Lacbi2&position=LG_2:166410-166787	-1.67914	0.111889	0.167063	0.312268	3.20237	Pfam	PF00096	Zinc finger, C2H2 type	IPR013087	-	Nucleus	Nuclear localization signal	Soluble
638578	2.22665	2.54684e-10	9.47503e-10	4.68045	https://mycocosm.jgi.doe.gov/cgi-bin/browserLoad?db=Lacbi2&position=scaffold_22:365380-366910	-0.364158	0.319801	0.407202	0.776922	1.28713	Pfam	PF00501	AMP-binding enzyme	IPR000873	-	Extracellular	Signal peptide	Soluble
580567	2.2241	0.0148163	0.0242098	4.67218	https://mycocosm.jgi.doe.gov/cgi-bin/browserLoad?db=Lacbi2&position=LG_2:3686112-3687068	-1.43315	0.13362	0.194757	0.370321	2.70036						Cytoplasm|Nucleus		Soluble
322707	2.22065	2.27083e-16	1.26092e-15	4.66102	https://mycocosm.jgi.doe.gov/cgi-bin/browserLoad?db=Lacbi2&position=LG_4:1131276-1133054	-0.575819	0.0313463	0.0542417	0.670905	1.49052	Pfam	PF00335	Tetraspanin family	IPR018499	GO:0016020(InterPro)	Cell membrane	Signal peptide|Transmembrane domain	Transmembrane
294893	2.21578	2.71189e-10	1.00651e-09	4.64531	https://mycocosm.jgi.doe.gov/cgi-bin/browserLoad?db=Lacbi2&position=scaffold_13:99800-101708	-1.88532	7.24898e-08	2.84043e-07	0.270683	3.69436	Pfam	PF00150	Cellulase (glycosyl hydrolase family 5)	IPR001547	GO:0000272(InterPro)|GO:0004553(InterPro)	Extracellular	Signal peptide	Soluble
301172	2.21493	0.000734484	0.00147246	4.6426	https://mycocosm.jgi.doe.gov/cgi-bin/browserLoad?db=Lacbi2&position=LG_1:5704288-5704605	-0.715101	0.288892	0.374372	0.609162	1.6416						Nucleus		Transmembrane
596224	2.21216	0.00770338	0.0132681	4.6337	https://mycocosm.jgi.doe.gov/cgi-bin/browserLoad?db=Lacbi2&position=LG_5:310976-313778	-1.48562	0.0697544	0.11026	0.357094	2.80038						Cytoplasm|Nucleus		Soluble
576708	2.21165	1.39914e-06	3.82258e-06	4.63206	https://mycocosm.jgi.doe.gov/cgi-bin/browserLoad?db=Lacbi2&position=LG_1:3459387-3460173	-0.662945	0.175037	0.244854	0.631588	1.58331						Cytoplasm		Peripheral|Soluble
330448	2.21152	0.00139788	0.00268908	4.63162	https://mycocosm.jgi.doe.gov/cgi-bin/browserLoad?db=Lacbi2&position=LG_3:7515846-7518453	-0.850372	0.206307	0.281258	0.554642	1.80297	Pfam	PF20231	Family of unknown function (DUF6589)	IPR046496	-	Nucleus	Nuclear localization signal	Soluble
580889	2.20718	3.10691e-21	2.21458e-20	4.6177	https://mycocosm.jgi.doe.gov/cgi-bin/browserLoad?db=Lacbi2&position=LG_2:162716-164146	-1.47448	9.17753e-11	4.681e-10	0.359863	2.77884						Cytoplasm		Soluble
439201	2.20493	3.15994e-16	1.73914e-15	4.61053	https://mycocosm.jgi.doe.gov/cgi-bin/browserLoad?db=Lacbi2&position=LG_1:12016389-12017203	-2.09486	1.34306e-14	9.34366e-14	0.234091	4.27183						Cytoplasm|Nucleus		Soluble
486057	2.20192	0.00269761	0.00497879	4.60091	https://mycocosm.jgi.doe.gov/cgi-bin/browserLoad?db=Lacbi2&position=LG_9:1034021-1034516	-0.685244	0.475473	0.563825	0.621901	1.60797						Cytoplasm		Soluble
477175	2.19561	1.11595e-16	6.32707e-16	4.58082	https://mycocosm.jgi.doe.gov/cgi-bin/browserLoad?db=Lacbi2&position=scaffold_24:84302-84676	-2.22698	1.23163e-15	9.21241e-15	0.213605	4.68154						Extracellular	Signal peptide	Soluble
333788	2.19404	5.01813e-13	2.27478e-12	4.57584	https://mycocosm.jgi.doe.gov/cgi-bin/browserLoad?db=Lacbi2&position=scaffold_11:72462-73045	-1.29241	4.22158e-05	0.00012095	0.408269	2.44937						Endoplasmic reticulum	Transmembrane domain	Transmembrane
458351	2.19291	1.1404e-43	2.00154e-42	4.57227	https://mycocosm.jgi.doe.gov/cgi-bin/browserLoad?db=Lacbi2&position=LG_9:137497-138280	-1.47372	8.00628e-20	7.60329e-19	0.360053	2.77737						Nucleus		Transmembrane|Soluble
449671	2.19098	4.28733e-05	9.99629e-05	4.56616	https://mycocosm.jgi.doe.gov/cgi-bin/browserLoad?db=Lacbi2&position=LG_10:3045557-3045952	-1.17914	0.0796727	0.123892	0.441614	2.26442						Cytoplasm		Soluble
635685	2.18895	1.97554e-142	2.99265e-140	4.55974	https://mycocosm.jgi.doe.gov/cgi-bin/browserLoad?db=Lacbi2&position=scaffold_11:1390222-1392400	-1.88021	8.41322e-110	1.06725e-107	0.271644	3.68129	Pfam	PF03372	Endonuclease/Exonuclease/phosphatase family	IPR005135	GO:0003824(InterPro)	Extracellular	Signal peptide	Soluble
306309	2.18707	0.0062147	0.0108587	4.55379	https://mycocosm.jgi.doe.gov/cgi-bin/browserLoad?db=Lacbi2&position=LG_3:5033210-5034820	-0.966471	0.305666	0.392278	0.511756	1.95405						Cytoplasm|Nucleus		Soluble
475526	2.18671	0.000525387	0.00107566	4.55267	https://mycocosm.jgi.doe.gov/cgi-bin/browserLoad?db=Lacbi2&position=LG_10:3993088-3993849	-0.0641298	0.943033	0.957703	0.956522	1.04545						Cytoplasm|Nucleus		Soluble
444439	2.18602	0.00194453	0.00366519	4.55048	https://mycocosm.jgi.doe.gov/cgi-bin/browserLoad?db=Lacbi2&position=LG_4:3610205-3615949	-0.760054	0.385813	0.475614	0.590474	1.69355	Pfam	PF13374;PF12770	Tetratricopeptide repeat;CHAT domain	-;IPR024983	-	Cytoplasm|Nucleus	Nuclear localization signal|Nuclear export signal	Soluble
302607	2.18155	0.00860268	0.0147099	4.53642	https://mycocosm.jgi.doe.gov/cgi-bin/browserLoad?db=Lacbi2&position=LG_1:8920928-8921260	-1.54354	0.0371881	0.0632529	0.343043	2.91509						Cytoplasm|Nucleus		Soluble
305841	2.18112	1.14033e-62	3.90189e-61	4.53506	https://mycocosm.jgi.doe.gov/cgi-bin/browserLoad?db=Lacbi2&position=LG_2:1461915-1462224	-1.17978	2.6832e-18	2.33107e-17	0.441418	2.26543						Cytoplasm|Nucleus		Transmembrane|Soluble
442449	2.18065	4.87773e-10	1.77406e-09	4.53359	https://mycocosm.jgi.doe.gov/cgi-bin/browserLoad?db=Lacbi2&position=LG_3:4907848-4909759	-1.28271	0.000205132	0.000532381	0.411023	2.43295	Pfam	PF24883	Nephrocystin 3, N-terminal	IPR056884	-	Cytoplasm|Nucleus	Nuclear localization signal	Soluble
442841	2.1741	0.0200321	0.0319428	4.51304	https://mycocosm.jgi.doe.gov/cgi-bin/browserLoad?db=Lacbi2&position=LG_3:6218542-6219492	-0.639734	0.497702	0.584718	0.641831	1.55804						Cytoplasm	Signal peptide	Peripheral|Soluble
191848	2.17249	3.48204e-08	1.09958e-07	4.50801	https://mycocosm.jgi.doe.gov/cgi-bin/browserLoad?db=Lacbi2&position=LG_2:3013907-3015753	-0.850654	0.0410866	0.0689327	0.554533	1.80332	Pfam	PF00704	Glycosyl hydrolases family 18	IPR001223	GO:0005975(InterPro)	Extracellular	Signal peptide	Soluble
678680	2.16749	5.46239e-52	1.355e-50	4.49241	https://mycocosm.jgi.doe.gov/cgi-bin/browserLoad?db=Lacbi2&position=scaffold_11:1580026-1580787	-2.24117	2.42216e-53	9.15084e-52	0.211515	4.72779						Extracellular	Signal peptide	Soluble
695679	2.16502	6.12501e-50	1.38105e-48	4.48474	https://mycocosm.jgi.doe.gov/cgi-bin/browserLoad?db=Lacbi2&position=scaffold_11:1492785-1494161	-2.16729	4.53661e-51	1.57299e-49	0.222629	4.49178						Cytoplasm|Nucleus		Soluble
704573	2.16227	2.55082e-49	5.55871e-48	4.47617	https://mycocosm.jgi.doe.gov/cgi-bin/browserLoad?db=Lacbi2&position=LG_4:936682-938068	-1.53878	6.55135e-26	8.61895e-25	0.344176	2.90549	Pfam	PF18271	Glycoside hydrolase 131 catalytic N-terminal domain	IPR041524	-	Extracellular	Signal peptide	Soluble
308693	2.16158	1.23278e-71	5.34308e-70	4.47404	https://mycocosm.jgi.doe.gov/cgi-bin/browserLoad?db=Lacbi2&position=LG_4:1445275-1451469	-1.56896	7.82216e-39	1.74107e-37	0.337051	2.96691						Cytoplasm	Signal peptide	Transmembrane
649344	2.15944	2.72246e-05	6.4964e-05	4.46743	https://mycocosm.jgi.doe.gov/cgi-bin/browserLoad?db=Lacbi2&position=LG_8:1467953-1469797	-1.02682	0.0113555	0.0216947	0.490789	2.03753	Pfam	PF10281	Putative nuclear envelope organisation protein	IPR018803	-	Extracellular	Signal peptide	Soluble
485373	2.15717	5.21334e-28	5.15486e-27	4.4604	https://mycocosm.jgi.doe.gov/cgi-bin/browserLoad?db=Lacbi2&position=LG_8:240087-241544	-0.797101	3.79691e-05	0.000109385	0.575504	1.73761						Cytoplasm|Nucleus		Soluble
392750	2.15668	1.32627e-24	1.11197e-23	4.45888	https://mycocosm.jgi.doe.gov/cgi-bin/browserLoad?db=Lacbi2&position=scaffold_18:504325-505762	-0.689489	0.0016282	0.00363654	0.620073	1.61271						Extracellular	Signal peptide	Lipid anchor|Soluble
510533	2.15445	1.42747e-08	4.64016e-08	4.45199	https://mycocosm.jgi.doe.gov/cgi-bin/browserLoad?db=Lacbi2&position=scaffold_20:379533-380510	-1.63441	3.38194e-05	9.81555e-05	0.322102	3.10461	Pfam	PF00078	Reverse transcriptase (RNA-dependent DNA polymerase)	IPR000477	-	Cytoplasm|Extracellular		Soluble
316355	2.15367	2.29127e-17	1.34858e-16	4.44957	https://mycocosm.jgi.doe.gov/cgi-bin/browserLoad?db=Lacbi2&position=LG_1:12187668-12188792	-1.34625	1.40099e-07	5.32904e-07	0.393313	2.54251	Pfam	PF03167	Uracil DNA glycosylase superfamily	IPR005122	-	Nucleus	Nuclear localization signal	Soluble
602037	2.15205	9.30039e-33	1.11455e-31	4.44459	https://mycocosm.jgi.doe.gov/cgi-bin/browserLoad?db=Lacbi2&position=LG_7:495632-496467	-1.87894	1.79391e-23	2.07644e-22	0.271883	3.67806	Pfam	PF00071	Ras family	IPR001806	GO:0003924(InterPro)|GO:0005525(InterPro)	Cytoplasm|Cell membrane		Lipid anchor
477385	2.15165	1.46562e-28	1.48687e-27	4.44336	https://mycocosm.jgi.doe.gov/cgi-bin/browserLoad?db=Lacbi2&position=LG_1:534959-535750	-0.168121	0.517848	0.603705	0.890001	1.12359						Cell membrane|Lysosome/Vacuole	Transmembrane domain	Transmembrane
451402	2.15089	2.51073e-15	1.3054e-14	4.44101	https://mycocosm.jgi.doe.gov/cgi-bin/browserLoad?db=Lacbi2&position=scaffold_13:77427-79661	-1.64012	2.59108e-10	1.27056e-09	0.320829	3.11692						Cell membrane|Lysosome/Vacuole	Signal peptide|Transmembrane domain	Transmembrane
309143	2.14767	6.38946e-28	6.29783e-27	4.43112	https://mycocosm.jgi.doe.gov/cgi-bin/browserLoad?db=Lacbi2&position=LG_4:354159-354514	-1.52702	2.47561e-14	1.68456e-13	0.346994	2.88189	Pfam	PF01992	ATP synthase (C/AC39) subunit	IPR002843	GO:0046961(InterPro)	Cytoplasm	Mitochondrial transit peptide	Transmembrane
453221	2.14631	3.4804e-13	1.59391e-12	4.42695	https://mycocosm.jgi.doe.gov/cgi-bin/browserLoad?db=Lacbi2&position=scaffold_20:210294-210629	-0.963844	0.00153435	0.00344417	0.512689	1.9505						Cytoplasm		Peripheral|Soluble
295730	2.1455	2.1035e-32	2.48644e-31	4.42445	https://mycocosm.jgi.doe.gov/cgi-bin/browserLoad?db=Lacbi2&position=LG_6:2730537-2731514	-1.36775	9.28556e-14	5.9968e-13	0.387494	2.58068						Extracellular	Signal peptide	Soluble
674969	2.1446	1.87583e-41	3.07442e-40	4.4217	https://mycocosm.jgi.doe.gov/cgi-bin/browserLoad?db=Lacbi2&position=LG_8:1310086-1310840	-1.74791	1.39906e-26	1.89987e-25	0.297732	3.35872						Cytoplasm|Nucleus	Peroxisomal targeting signal	Soluble
594389	2.14064	5.29885e-38	7.66246e-37	4.40958	https://mycocosm.jgi.doe.gov/cgi-bin/browserLoad?db=Lacbi2&position=LG_5:2806466-2806824	-1.77876	2.29739e-27	3.25284e-26	0.291434	3.43131						Extracellular	Signal peptide	Soluble
592302	2.14012	1.89369e-12	8.23504e-12	4.408	https://mycocosm.jgi.doe.gov/cgi-bin/browserLoad?db=Lacbi2&position=LG_4:4088194-4089833	-1.46057	1.90714e-06	6.41039e-06	0.363349	2.75218	Pfam	PF13391	HNH endonuclease	IPR003615	-	Nucleus	Nuclear localization signal	Soluble
669131	2.13491	2.63929e-17	1.5499e-16	4.39211	https://mycocosm.jgi.doe.gov/cgi-bin/browserLoad?db=Lacbi2&position=LG_6:1798064-1798719	-0.98704	0.00020476	0.000531504	0.504512	1.98211						Cytoplasm|Nucleus	Nuclear localization signal	Soluble
315650	2.13352	0.030682	0.0472634	4.38786	https://mycocosm.jgi.doe.gov/cgi-bin/browserLoad?db=Lacbi2&position=scaffold_11:1097105-1097384	1.00058	0.304395	0.391064	2.0008	0.499801						Cytoplasm		Transmembrane|Soluble
608989	2.13174	4.38809e-05	0.00010219	4.38245	https://mycocosm.jgi.doe.gov/cgi-bin/browserLoad?db=Lacbi2&position=LG_10:298785-300298	-1.23178	0.0322382	0.0556184	0.425793	2.34856						Cytoplasm		Soluble
619930	2.12954	1.38756e-06	3.79293e-06	4.37577	https://mycocosm.jgi.doe.gov/cgi-bin/browserLoad?db=Lacbi2&position=scaffold_21:332799-333548	-1.01494	0.0263058	0.0463106	0.494847	2.02083						Cytoplasm		Soluble
618493	2.12793	3.33746e-45	6.23646e-44	4.37091	https://mycocosm.jgi.doe.gov/cgi-bin/browserLoad?db=Lacbi2&position=scaffold_18:235921-237714	-0.625565	3.93752e-05	0.00011329	0.648166	1.54282	Pfam	PF09335	VTT domain	IPR032816	-	Lysosome/Vacuole	Signal peptide|Transmembrane domain	Transmembrane
438773	2.12395	0.0280966	0.0435907	4.35887	https://mycocosm.jgi.doe.gov/cgi-bin/browserLoad?db=Lacbi2&position=LG_1:10508945-10509653	-0.619065	0.49584	0.582881	0.651093	1.53588						Nucleus	Nuclear localization signal	Soluble
630685	2.12146	2.20704e-26	2.01383e-25	4.35134	https://mycocosm.jgi.doe.gov/cgi-bin/browserLoad?db=Lacbi2&position=LG_4:3041401-3042754	-0.709863	0.000349196	0.000873822	0.611378	1.63565						Cytoplasm|Nucleus	Nuclear localization signal	Soluble
574525	2.11977	1.40429e-19	9.2687e-19	4.34625	https://mycocosm.jgi.doe.gov/cgi-bin/browserLoad?db=Lacbi2&position=LG_1:9287750-9288528	-1.65537	2.9883e-12	1.71131e-11	0.317456	3.15004	Pfam	PF02417	Chromate transporter	IPR003370	GO:0015109(InterPro)|GO:0015703(InterPro)	Endoplasmic reticulum	Signal peptide	Transmembrane
449441	2.11913	5.44628e-08	1.69279e-07	4.34432	https://mycocosm.jgi.doe.gov/cgi-bin/browserLoad?db=Lacbi2&position=LG_10:2287252-2287478	-1.57575	2.07196e-05	6.19208e-05	0.335468	2.98091						Cytoplasm		Soluble
489854	2.11756	3.54789e-06	9.29444e-06	4.33959	https://mycocosm.jgi.doe.gov/cgi-bin/browserLoad?db=Lacbi2&position=scaffold_20:462883-463059	-0.821471	0.0378591	0.064271	0.565865	1.76721						Cytoplasm		Soluble
312169	2.11607	0.00150301	0.00287889	4.33511	https://mycocosm.jgi.doe.gov/cgi-bin/browserLoad?db=Lacbi2&position=LG_10:4051445-4052005	-1.86221	0.00278708	0.00598745	0.275054	3.63564	Pfam	PF16420	Ubiquitin-like modifier-activating enzyme ATG7 N-terminus	IPR032197	-	Nucleus	Mitochondrial transit peptide	Soluble
459102	2.11336	8.52691e-16	4.56417e-15	4.32697	https://mycocosm.jgi.doe.gov/cgi-bin/browserLoad?db=Lacbi2&position=LG_10:3686686-3688615	-2.24449	8.11627e-17	6.45455e-16	0.211028	4.73871						Cytoplasm		Soluble
183494	2.11149	3.91558e-22	2.90651e-21	4.32137	https://mycocosm.jgi.doe.gov/cgi-bin/browserLoad?db=Lacbi2&position=scaffold_12:315663-316630	-0.657185	0.00342841	0.0072396	0.634114	1.577	Pfam	PF00782	Dual specificity phosphatase, catalytic domain	IPR000340	GO:0016311(InterPro)	Cytoplasm|Nucleus	Nuclear export signal	Soluble
474889	2.11129	3.63613e-06	9.51921e-06	4.32076	https://mycocosm.jgi.doe.gov/cgi-bin/browserLoad?db=Lacbi2&position=LG_9:1681634-1682026	-2.10358	4.64548e-06	1.49666e-05	0.23268	4.29774						Cytoplasm|Nucleus		Soluble
449743	2.10642	0.0166297	0.0269275	4.30623	https://mycocosm.jgi.doe.gov/cgi-bin/browserLoad?db=Lacbi2&position=LG_10:3252632-3253798	-0.425006	0.633264	0.708404	0.744835	1.34258						Cytoplasm		Soluble
681007	2.10637	1.55824e-07	4.64702e-07	4.30606	https://mycocosm.jgi.doe.gov/cgi-bin/browserLoad?db=Lacbi2&position=LG_1:5317235-5317863	-1.02538	0.0130455	0.0246486	0.491282	2.03549						Cytoplasm	Signal peptide	Soluble
473368	2.10444	9.97468e-07	2.76074e-06	4.3003	https://mycocosm.jgi.doe.gov/cgi-bin/browserLoad?db=Lacbi2&position=LG_5:1270735-1272538	0.996903	0.0145602	0.0271913	1.99571	0.501075	Pfam	PF16010;PF03188	Cytochrome domain of cellobiose dehydrogenase;Eukaryotic cytochrome b561	IPR015920;IPR006593	-	Lysosome/Vacuole	Signal peptide	Transmembrane
310923	2.1042	0.000790277	0.00157561	4.2996	https://mycocosm.jgi.doe.gov/cgi-bin/browserLoad?db=Lacbi2&position=LG_1:7677344-7677541	-0.0107175	0.974328	0.980973	0.992599	1.00746						Cytoplasm		Soluble
580524	2.1042	0.000790277	0.00157561	4.2996	https://mycocosm.jgi.doe.gov/cgi-bin/browserLoad?db=Lacbi2&position=LG_2:3284276-3284473	-0.0107175	0.974328	0.980973	0.992599	1.00746						Cytoplasm		Soluble
609649	2.1042	0.000790277	0.00157561	4.2996	https://mycocosm.jgi.doe.gov/cgi-bin/browserLoad?db=Lacbi2&position=LG_10:3492773-3492970	-0.0107175	0.974328	0.980973	0.992599	1.00746						Cytoplasm		Soluble
659617	2.10336	1.36258e-24	1.1418e-23	4.29708	https://mycocosm.jgi.doe.gov/cgi-bin/browserLoad?db=Lacbi2&position=scaffold_11:1180735-1182530	-1.21178	2.85694e-09	1.27362e-08	0.431734	2.31624						Extracellular	Signal peptide	Soluble
313830	2.09638	1.69125e-16	9.46845e-16	4.27636	https://mycocosm.jgi.doe.gov/cgi-bin/browserLoad?db=Lacbi2&position=scaffold_12:749617-751294	-1.79465	1.13153e-12	6.69775e-12	0.288242	3.4693						Cytoplasm		Soluble
322508	2.09281	8.71428e-17	4.98968e-16	4.26579	https://mycocosm.jgi.doe.gov/cgi-bin/browserLoad?db=Lacbi2&position=LG_4:1908321-1910244	-1.30205	1.64008e-07	6.18868e-07	0.40555	2.46579						Nucleus	Nuclear localization signal	Soluble
334339	2.0915	8.33091e-07	2.32037e-06	4.2619	https://mycocosm.jgi.doe.gov/cgi-bin/browserLoad?db=Lacbi2&position=scaffold_15:333111-337830	-0.536303	0.232604	0.311342	0.689536	1.45025	Pfam	PF24883;PF00400	Nephrocystin 3, N-terminal;WD domain, G-beta repeat	IPR056884;IPR001680	-;GO:0005515(InterPro)	Cytoplasm		Soluble
485267	2.09118	6.83482e-28	6.71983e-27	4.26097	https://mycocosm.jgi.doe.gov/cgi-bin/browserLoad?db=Lacbi2&position=LG_7:2146734-2146889	-0.866043	1.34539e-07	5.1288e-07	0.54865	1.82266						Cytoplasm|Nucleus		Soluble
624614	2.09067	5.38772e-68	2.1175e-66	4.25944	https://mycocosm.jgi.doe.gov/cgi-bin/browserLoad?db=Lacbi2&position=LG_1:2917098-2919954	-0.998679	1.64859e-17	1.37336e-16	0.500458	1.99817	Pfam	PF00656	Caspase domain	IPR011600	GO:0004197(InterPro)|GO:0006508(InterPro)	Cytoplasm		Soluble
489428	2.09028	1.44189e-07	4.31488e-07	4.2583	https://mycocosm.jgi.doe.gov/cgi-bin/browserLoad?db=Lacbi2&position=scaffold_17:290017-290254	-0.319542	0.347344	0.436115	0.801324	1.24793						Mitochondrion	Mitochondrial transit peptide	Transmembrane
243220	2.08969	1.60569e-109	1.63749e-107	4.25657	https://mycocosm.jgi.doe.gov/cgi-bin/browserLoad?db=Lacbi2&position=LG_1:5830470-5836036	-1.84249	1.86915e-91	1.66653e-89	0.278839	3.58629	Pfam	PF01734;PF24179;PF00027	Patatin-like phospholipase;Neuropathy Target Esterase family P-loop like domain;Cyclic nucleotide-binding domain	IPR002641;IPR056556;IPR000595	GO:0006629(InterPro);-	Endoplasmic reticulum	Transmembrane domain	Transmembrane
656101	2.08911	1.33996e-12	5.89105e-12	4.25486	https://mycocosm.jgi.doe.gov/cgi-bin/browserLoad?db=Lacbi2&position=LG_1:10001868-10002541	-0.218633	0.495673	0.582881	0.85938	1.16363						Cytoplasm		Soluble
307560	2.08259	1.86919e-18	1.15826e-17	4.23568	https://mycocosm.jgi.doe.gov/cgi-bin/browserLoad?db=Lacbi2&position=LG_8:23198-23562	-0.816246	0.000438634	0.00107882	0.567918	1.76082						Plastid	Chloroplast transit peptide	Peripheral|Soluble
245369	2.08252	1.78689e-45	3.38771e-44	4.23547	https://mycocosm.jgi.doe.gov/cgi-bin/browserLoad?db=Lacbi2&position=LG_4:900458-901691	-1.78948	3.88558e-34	7.15781e-33	0.289277	3.45689	Pfam	PF08557;PF00487	Sphingolipid Delta4-desaturase (DES);Fatty acid desaturase	IPR013866;IPR005804	-;GO:0006629(InterPro)	Endoplasmic reticulum		Transmembrane
310914	2.08098	2.03367e-53	5.28857e-52	4.23096	https://mycocosm.jgi.doe.gov/cgi-bin/browserLoad?db=Lacbi2&position=LG_10:3521896-3523471	-0.64451	1.39543e-06	4.76119e-06	0.63971	1.56321						Cytoplasm		Soluble
696517	2.08051	2.28687e-33	2.79859e-32	4.22958	https://mycocosm.jgi.doe.gov/cgi-bin/browserLoad?db=Lacbi2&position=scaffold_12:737870-747432	-1.10403	4.08682e-11	2.1463e-10	0.465216	2.14954	Pfam	PF20173;PF13087;PF13086	RZ type zinc finger domain;AAA domain	IPR046439;IPR041679;IPR041677	-;GO:0004386(InterPro)	Cytoplasm|Nucleus		Soluble
696757	2.07943	1.68191e-60	5.35567e-59	4.2264	https://mycocosm.jgi.doe.gov/cgi-bin/browserLoad?db=Lacbi2&position=scaffold_12:1197055-1198323	-1.26894	1.42962e-23	1.66714e-22	0.414965	2.40984						Cytoplasm	Peroxisomal targeting signal	Soluble
630978	2.07807	0.0130156	0.0215198	4.22242	https://mycocosm.jgi.doe.gov/cgi-bin/browserLoad?db=Lacbi2&position=LG_5:87092-87675	0.37741	0.954596	0.966426	1.29901	0.769818						Nucleus	Nuclear localization signal	Soluble
532513	2.0779	6.37222e-09	2.13497e-08	4.22191	https://mycocosm.jgi.doe.gov/cgi-bin/browserLoad?db=Lacbi2&position=LG_3:7686433-7687111	-0.548316	0.12012	0.177754	0.683818	1.46238						Cytoplasm		Soluble
648533	2.07433	5.3203e-18	3.23384e-17	4.2115	https://mycocosm.jgi.doe.gov/cgi-bin/browserLoad?db=Lacbi2&position=LG_6:3517267-3518917	-0.256727	0.275394	0.359489	0.836985	1.19476	Pfam	PF06140	Interferon-induced 6-16 family	IPR009311	GO:0016020(InterPro)	Endoplasmic reticulum		Transmembrane
316042	2.07204	4.26601e-29	4.44343e-28	4.20482	https://mycocosm.jgi.doe.gov/cgi-bin/browserLoad?db=Lacbi2&position=scaffold_11:1963364-1965280	-1.30309	6.42479e-13	3.87799e-12	0.405258	2.46757	Pfam	PF07690	Major Facilitator Superfamily	IPR011701	GO:0022857(InterPro)|GO:0055085(InterPro)	Lysosome/Vacuole	Signal peptide|Transmembrane domain	Transmembrane
452691	2.07149	3.81149e-07	1.09516e-06	4.2032	https://mycocosm.jgi.doe.gov/cgi-bin/browserLoad?db=Lacbi2&position=scaffold_17:290668-291548	-0.59678	0.134576	0.195912	0.661228	1.51234						Cytoplasm		Soluble
479059	2.07008	1.04549e-24	8.78921e-24	4.19909	https://mycocosm.jgi.doe.gov/cgi-bin/browserLoad?db=Lacbi2&position=LG_1:6483983-6488428	-0.596699	0.0020743	0.00455401	0.661265	1.51225						Cytoplasm		Soluble
476306	2.06721	9.46089e-34	1.17344e-32	4.19076	https://mycocosm.jgi.doe.gov/cgi-bin/browserLoad?db=Lacbi2&position=scaffold_13:147838-148420	-2.07013	6.65415e-31	1.09174e-29	0.238139	4.19923						Cytoplasm	Peroxisomal targeting signal	Soluble
304383	2.06529	0.00244584	0.00454748	4.18518	https://mycocosm.jgi.doe.gov/cgi-bin/browserLoad?db=Lacbi2&position=LG_3:7756255-7756425	-1.22434	0.0512083	0.0839553	0.427994	2.33648	Pfam	PF18885	Domain of unknown function (DUF5648)	IPR043708	-	Cytoplasm|Extracellular	Signal peptide	Soluble
629022	2.06468	2.11454e-22	1.59618e-21	4.18342	https://mycocosm.jgi.doe.gov/cgi-bin/browserLoad?db=Lacbi2&position=LG_3:2861763-2862842	-1.90669	9.30741e-19	8.28667e-18	0.266704	3.74947						Cytoplasm		Peripheral
488209	2.06375	4.35341e-06	1.12685e-05	4.18071	https://mycocosm.jgi.doe.gov/cgi-bin/browserLoad?db=Lacbi2&position=scaffold_12:320435-321216	0.0195317	0.997164	0.997867	1.01363	0.986553						Cytoplasm|Nucleus		Soluble
307234	2.06335	1.32582e-07	3.98357e-07	4.17956	https://mycocosm.jgi.doe.gov/cgi-bin/browserLoad?db=Lacbi2&position=scaffold_18:238332-239864	-0.375454	0.349295	0.438248	0.770863	1.29725						Mitochondrion	Mitochondrial transit peptide	Transmembrane
333104	2.06246	0.0267707	0.0416995	4.17697	https://mycocosm.jgi.doe.gov/cgi-bin/browserLoad?db=Lacbi2&position=LG_5:234558-236022	-1.02904	0.324243	0.411515	0.490036	2.04067						Cytoplasm		Lipid anchor
318990	2.06036	3.39558e-46	6.67269e-45	4.17089	https://mycocosm.jgi.doe.gov/cgi-bin/browserLoad?db=Lacbi2&position=LG_8:1643775-1645777	-0.98727	8.14675e-12	4.49801e-11	0.504431	1.98243						Cell membrane	Signal peptide|Transmembrane domain	Transmembrane
682397	2.0572	1.733e-64	6.21608e-63	4.16179	https://mycocosm.jgi.doe.gov/cgi-bin/browserLoad?db=Lacbi2&position=LG_1:9288477-9289540	-1.26135	3.27071e-25	4.14228e-24	0.417153	2.3972	Pfam	PF02417	Chromate transporter	IPR003370	GO:0015109(InterPro)|GO:0015703(InterPro)	Endoplasmic reticulum	Transmembrane domain	Transmembrane
643801	2.05628	5.32077e-38	7.68703e-37	4.15913	https://mycocosm.jgi.doe.gov/cgi-bin/browserLoad?db=Lacbi2&position=LG_3:4765266-4767790	-0.893597	1.1143e-08	4.72843e-08	0.53827	1.8578	Pfam	PF07690	Major Facilitator Superfamily	IPR011701	GO:0022857(InterPro)|GO:0055085(InterPro)	Golgi apparatus	Signal peptide	Transmembrane
472598	2.05444	6.167e-09	2.06933e-08	4.15384	https://mycocosm.jgi.doe.gov/cgi-bin/browserLoad?db=Lacbi2&position=LG_3:6880877-6884949	-1.06792	0.00253352	0.00548196	0.477005	2.09642						Cytoplasm		Soluble
587084	2.05242	6.91366e-06	1.7549e-05	4.14802	https://mycocosm.jgi.doe.gov/cgi-bin/browserLoad?db=Lacbi2&position=LG_3:7396768-7400879	-1.30952	0.00403489	0.00840988	0.403456	2.47859	Pfam	PF20231	Family of unknown function (DUF6589)	IPR046496	-	Nucleus	Nuclear localization signal	Soluble
314449	2.05241	2.1887e-20	1.50841e-19	4.14798	https://mycocosm.jgi.doe.gov/cgi-bin/browserLoad?db=Lacbi2&position=LG_7:610935-613426	-1.1355	2.60431e-07	9.60638e-07	0.455178	2.19694	Pfam	PF00067	Cytochrome P450	IPR001128	GO:0004497(InterPro)|GO:0005506(InterPro)|GO:0016705(InterPro)|GO:0020037(InterPro)	Endoplasmic reticulum	Signal peptide	Transmembrane
610568	2.05131	6.60944e-98	5.3712e-96	4.14481	https://mycocosm.jgi.doe.gov/cgi-bin/browserLoad?db=Lacbi2&position=scaffold_11:921454-922487	-1.90551	9.59911e-83	7.30609e-81	0.266923	3.74641						Extracellular		Lipid anchor|Soluble
248936	2.04826	1.74518e-59	5.40279e-58	4.13607	https://mycocosm.jgi.doe.gov/cgi-bin/browserLoad?db=Lacbi2&position=LG_8:1868194-1870373	-2.12992	4.94372e-66	2.65075e-64	0.22847	4.37694	Pfam	PF07690	Major Facilitator Superfamily	IPR011701	GO:0022857(InterPro)|GO:0055085(InterPro)	Endoplasmic reticulum	Signal peptide	Transmembrane
451094	2.04819	3.16934e-25	2.72909e-24	4.13586	https://mycocosm.jgi.doe.gov/cgi-bin/browserLoad?db=Lacbi2&position=scaffold_12:705272-706840	-1.5391	1.05138e-15	7.8755e-15	0.3441	2.90613	Pfam	PF00561	alpha/beta hydrolase fold	IPR000073	-	Endoplasmic reticulum	Signal peptide	Transmembrane
230952	2.04762	1.7235e-131	2.33842e-129	4.13424	https://mycocosm.jgi.doe.gov/cgi-bin/browserLoad?db=Lacbi2&position=LG_3:2174605-2177363	-1.65834	5.01282e-91	4.44404e-89	0.316804	3.15653	Pfam	PF16177;PF00501	Acetyl-coenzyme A synthetase N-terminus;AMP-binding enzyme	IPR032387;IPR000873	-	Cytoplasm|Nucleus	Peroxisomal targeting signal	Soluble
480240	2.04296	6.79139e-28	6.68134e-27	4.12091	https://mycocosm.jgi.doe.gov/cgi-bin/browserLoad?db=Lacbi2&position=LG_2:1462441-1463785	-1.29317	4.30803e-12	2.4328e-11	0.408054	2.45065						Cytoplasm	Nuclear localization signal	Soluble
674681	2.04119	8.5486e-05	0.000192918	4.11584	https://mycocosm.jgi.doe.gov/cgi-bin/browserLoad?db=Lacbi2&position=LG_7:114361-114869	-1.40291	0.0134366	0.0253049	0.378166	2.64434						Cytoplasm		Soluble
607114	2.04051	5.6639e-22	4.15486e-21	4.11392	https://mycocosm.jgi.doe.gov/cgi-bin/browserLoad?db=Lacbi2&position=LG_10:2841613-2842482	-1.28586	3.26853e-09	1.45338e-08	0.410127	2.43827						Cytoplasm		Soluble
331657	2.0404	8.69237e-70	3.61672e-68	4.11358	https://mycocosm.jgi.doe.gov/cgi-bin/browserLoad?db=Lacbi2&position=LG_2:1112940-1114489	0.274413	0.00879678	0.0171879	1.2095	0.826787						Cell membrane	Signal peptide|Transmembrane domain	Transmembrane
638189	2.03842	1.74706e-125	2.23438e-123	4.10794	https://mycocosm.jgi.doe.gov/cgi-bin/browserLoad?db=Lacbi2&position=scaffold_19:192155-197649	-2.01369	4.25446e-131	6.84355e-129	0.247639	4.03813	Pfam	PF25329;PF12796;PF00023;PF04757;PF03009;PF03105	GDE1-like C2 domain;Ankyrin repeats (3 copies);Ankyrin repeat;Pex2 / Pex12 amino terminal region;Glycerophosphoryl diester phosphodiesterase family;SPX domain	IPR057506;IPR002110;IPR006845;IPR030395;IPR004331	-;GO:0005515(InterPro);GO:0006629(InterPro)|GO:0008081(InterPro)	Cytoplasm		Peripheral|Transmembrane
298632	2.03669	5.311e-20	3.58734e-19	4.10303	https://mycocosm.jgi.doe.gov/cgi-bin/browserLoad?db=Lacbi2&position=LG_7:2186680-2187773	-3.40458	6.33772e-55	2.50348e-53	0.0944321	10.5896						Cytoplasm|Nucleus		Soluble
690555	2.03614	3.26834e-57	9.51415e-56	4.10147	https://mycocosm.jgi.doe.gov/cgi-bin/browserLoad?db=Lacbi2&position=LG_6:2252460-2253641	-1.06159	1.42398e-16	1.1165e-15	0.479104	2.08723	Pfam	PF05730	CFEM domain	IPR008427	-	Extracellular		Lipid anchor|Soluble
649811	2.03566	1.87171e-16	1.04413e-15	4.10009	https://mycocosm.jgi.doe.gov/cgi-bin/browserLoad?db=Lacbi2&position=LG_9:871152-873500	-1.61805	1.48601e-11	8.07317e-11	0.325776	3.06959	Pfam	PF24883	Nephrocystin 3, N-terminal	IPR056884	-	Cytoplasm		Soluble
254728	2.03555	2.37613e-20	1.63325e-19	4.09978	https://mycocosm.jgi.doe.gov/cgi-bin/browserLoad?db=Lacbi2&position=LG_10:4215550-4217819	-1.52619	6.21729e-13	3.7571e-12	0.347192	2.88025	Pfam	PF13520	Amino acid permease	IPR002293	GO:0016020(InterPro)|GO:0022857(InterPro)|GO:0055085(InterPro)	Lysosome/Vacuole	Signal peptide|Transmembrane domain	Transmembrane
667169	2.03209	3.93832e-93	2.85812e-91	4.08996	https://mycocosm.jgi.doe.gov/cgi-bin/browserLoad?db=Lacbi2&position=LG_2:2706917-2707950	-1.38112	1.14126e-43	3.10228e-42	0.383921	2.6047	Pfam	PF15496	Domain of unknown function (DUF4646)	IPR028018	-	Lysosome/Vacuole	Signal peptide	Soluble
705946	2.02906	5.9671e-42	9.91529e-41	4.08139	https://mycocosm.jgi.doe.gov/cgi-bin/browserLoad?db=Lacbi2&position=LG_7:516674-518618	-1.26228	3.16497e-18	2.73742e-17	0.416885	2.39874	Pfam	PF00071	Ras family	IPR001806	GO:0003924(InterPro)|GO:0005525(InterPro)	Cell membrane|Lysosome/Vacuole		Lipid anchor
581524	2.02882	3.76457e-23	2.94134e-22	4.08071	https://mycocosm.jgi.doe.gov/cgi-bin/browserLoad?db=Lacbi2&position=LG_2:4385508-4386512	-0.724293	0.00072941	0.00173121	0.605294	1.65209	Pfam	PF24883	Nephrocystin 3, N-terminal	IPR056884	-	Cytoplasm		Soluble
331508	2.02781	0.0120846	0.020119	4.07786	https://mycocosm.jgi.doe.gov/cgi-bin/browserLoad?db=Lacbi2&position=scaffold_18:277436-278971	-0.75749	0.470214	0.558395	0.591524	1.69055						Cytoplasm|Nucleus		Soluble
701036	2.0248	8.79684e-80	4.56004e-78	4.06937	https://mycocosm.jgi.doe.gov/cgi-bin/browserLoad?db=Lacbi2&position=LG_1:6804230-6806585	-1.83381	2.51947e-69	1.4506e-67	0.280523	3.56477	Pfam	PF10294	Lysine methyltransferase	IPR019410	-	Cytoplasm|Nucleus	Nuclear localization signal	Soluble
506524	2.0227	0.0198208	0.0316414	4.06344	https://mycocosm.jgi.doe.gov/cgi-bin/browserLoad?db=Lacbi2&position=LG_3:4972361-4973413	-0.442442	0.771842	0.824605	0.735888	1.3589						Cytoplasm		Soluble
579744	2.02135	6.55981e-47	1.31728e-45	4.05964	https://mycocosm.jgi.doe.gov/cgi-bin/browserLoad?db=Lacbi2&position=LG_2:4550311-4551624	-1.59768	6.74392e-30	1.06719e-28	0.330408	3.02656	Pfam	PF07714	Protein tyrosine and serine/threonine kinase	IPR001245	GO:0004672(InterPro)|GO:0006468(InterPro)	Cytoplasm		Soluble
324685	2.02062	5.53865e-31	6.21723e-30	4.05759	https://mycocosm.jgi.doe.gov/cgi-bin/browserLoad?db=Lacbi2&position=scaffold_11:960407-962524	-1.28699	5.83884e-14	3.8489e-13	0.409806	2.44018						Extracellular	Signal peptide	Soluble
294539	2.01982	2.95152e-24	2.43794e-23	4.05532	https://mycocosm.jgi.doe.gov/cgi-bin/browserLoad?db=Lacbi2&position=LG_7:2132512-2134000	-0.480101	0.0184591	0.033639	0.716927	1.39484						Cytoplasm|Nucleus	Nuclear localization signal	Soluble
579667	2.01951	3.81801e-96	2.99359e-94	4.05446	https://mycocosm.jgi.doe.gov/cgi-bin/browserLoad?db=Lacbi2&position=LG_2:289765-291274	-2.97746	1.39357e-209	4.34876e-207	0.126969	7.87596						Cell membrane	Signal peptide|Transmembrane domain	Transmembrane
456653	2.01889	4.37695e-23	3.40616e-22	4.05273	https://mycocosm.jgi.doe.gov/cgi-bin/browserLoad?db=Lacbi2&position=LG_3:3778253-3779643	-0.0948351	0.767141	0.820686	0.936379	1.06794	Pfam	PF06283	Trehalose utilisation	IPR029010	-	Extracellular		Lipid anchor|Soluble
665707	2.01837	2.35304e-06	6.27811e-06	4.05125	https://mycocosm.jgi.doe.gov/cgi-bin/browserLoad?db=Lacbi2&position=LG_1:4518898-4521388	-1.81136	4.72751e-05	0.000134728	0.284923	3.50973	Pfam	PF00400	WD domain, G-beta repeat	IPR001680	GO:0005515(InterPro)	Nucleus		Soluble
392010	2.01795	1.69704e-06	4.59386e-06	4.05007	https://mycocosm.jgi.doe.gov/cgi-bin/browserLoad?db=Lacbi2&position=LG_3:5070503-5074332	-1.28874	0.000798758	0.00188292	0.409309	2.44314	Pfam	PF23414;PF24883;PF00400	Echinoderm microtubule-associated protein second beta-propeller;Nephrocystin 3, N-terminal;WD domain, G-beta repeat	IPR055442;IPR056884;IPR001680	-;GO:0005515(InterPro)	Cytoplasm		Peripheral|Soluble
326028	2.01682	2.76367e-10	1.02548e-09	4.0469	https://mycocosm.jgi.doe.gov/cgi-bin/browserLoad?db=Lacbi2&position=LG_8:1089548-1090405	-1.04978	0.00172947	0.00384018	0.483041	2.07022						Cytoplasm	Peroxisomal targeting signal	Soluble
399542	2.01419	5.99218e-34	7.49768e-33	4.03953	https://mycocosm.jgi.doe.gov/cgi-bin/browserLoad?db=Lacbi2&position=LG_6:2454173-2454301	-1.3337	1.76899e-20	1.73051e-19	0.396749	2.52049						Cytoplasm		Lipid anchor|Soluble
465975	2.01196	2.44043e-17	1.43474e-16	4.03331	https://mycocosm.jgi.doe.gov/cgi-bin/browserLoad?db=Lacbi2&position=LG_7:2094150-2095388	-0.705149	0.00534539	0.010885	0.613379	1.63031	Pfam	PF00106	short chain dehydrogenase	IPR002347	-	Extracellular	Signal peptide	Transmembrane
668157	2.00743	8.11982e-60	2.53895e-58	4.02065	https://mycocosm.jgi.doe.gov/cgi-bin/browserLoad?db=Lacbi2&position=LG_3:4017644-4019268	-1.21548	2.16943e-23	2.49699e-22	0.430631	2.32217	Pfam	PF00226;PF01556	DnaJ domain;DnaJ C terminal domain	IPR001623;IPR002939	-	Cytoplasm|Nucleus	Nuclear export signal	Peripheral
312563	2.006	1.1002e-07	3.33457e-07	4.01668	https://mycocosm.jgi.doe.gov/cgi-bin/browserLoad?db=Lacbi2&position=LG_1:9279620-9281025	0.0225211	0.876402	0.906977	1.01573	0.984511	Pfam	PF04479	RTA1 like protein	IPR007568	GO:0016020(InterPro)	Cell membrane|Lysosome/Vacuole	Signal peptide|Transmembrane domain	Transmembrane
308776	2.00576	8.16293e-06	2.05628e-05	4.016	https://mycocosm.jgi.doe.gov/cgi-bin/browserLoad?db=Lacbi2&position=LG_4:1211327-1211500	0.0390898	0.994441	0.99559	1.02747	0.973269						Cytoplasm		Soluble
440736	2.00475	5.80142e-16	3.13325e-15	4.01319	https://mycocosm.jgi.doe.gov/cgi-bin/browserLoad?db=Lacbi2&position=LG_2:4484322-4484704	-1.11494	1.05409e-05	3.26394e-05	0.461711	2.16586						Cytoplasm		Soluble
569806	2.00464	0.0147171	0.0240652	4.01289	https://mycocosm.jgi.doe.gov/cgi-bin/browserLoad?db=Lacbi2&position=LG_1:11350786-11352139	-0.821176	0.199357	0.273457	0.56598	1.76685	Pfam	PF24883	Nephrocystin 3, N-terminal	IPR056884	-	Cytoplasm		Soluble
332269	2.00453	0.00282808	0.00520115	4.01258	https://mycocosm.jgi.doe.gov/cgi-bin/browserLoad?db=Lacbi2&position=scaffold_41:2781-5654	-1.5268	0.0228036	0.0406728	0.347046	2.88146	Pfam	PF20151	Family of unknown function (DUF6533)	IPR045340	-	Cell membrane	Signal peptide|Transmembrane domain	Transmembrane
681425	2.00367	8.78885e-35	1.13146e-33	4.0102	https://mycocosm.jgi.doe.gov/cgi-bin/browserLoad?db=Lacbi2&position=LG_1:5981739-5983080	-0.160284	0.39679	0.485958	0.894849	1.11751	Pfam	PF02567	Phenazine biosynthesis-like protein	IPR003719	GO:0003824(InterPro)|GO:0009058(InterPro)	Cytoplasm		Soluble
623595	1.99994	0.00204411	0.00384545	3.99984	https://mycocosm.jgi.doe.gov/cgi-bin/browserLoad?db=Lacbi2&position=LG_1:8218106-8218680	-1.87695	0.00501553	0.0102686	0.272258	3.67299						Cytoplasm|Nucleus		Soluble
705377	1.99992	1.48695e-24	1.24402e-23	3.99978	https://mycocosm.jgi.doe.gov/cgi-bin/browserLoad?db=Lacbi2&position=LG_6:1491773-1493527	-1.4495	5.32014e-14	3.51738e-13	0.366148	2.73113						Cytoplasm|Nucleus	Nuclear localization signal	Soluble
480564	1.99773	0.00281125	0.00517203	3.9937	https://mycocosm.jgi.doe.gov/cgi-bin/browserLoad?db=Lacbi2&position=LG_2:2158589-2158939	-1.01509	0.120475	0.178211	0.494799	2.02102						Cytoplasm		Soluble
445060	1.997	2.03289e-05	4.91238e-05	3.99168	https://mycocosm.jgi.doe.gov/cgi-bin/browserLoad?db=Lacbi2&position=LG_5:1286146-1286883	-0.898633	0.0569648	0.0923739	0.536395	1.8643						Cytoplasm		Soluble
291942	1.99597	1.77151e-22	1.34309e-21	3.98884	https://mycocosm.jgi.doe.gov/cgi-bin/browserLoad?db=Lacbi2&position=LG_3:548707-550554	-1.40016	8.11693e-12	4.48313e-11	0.378887	2.63931						Cytoplasm|Nucleus		Soluble
680172	1.99179	4.05832e-67	1.55201e-65	3.97729	https://mycocosm.jgi.doe.gov/cgi-bin/browserLoad?db=Lacbi2&position=LG_1:3372810-3373270	-0.890923	4.45174e-13	2.72181e-12	0.539269	1.85436						Cytoplasm		Soluble
330327	1.98681	2.54725e-12	1.09914e-11	3.96359	https://mycocosm.jgi.doe.gov/cgi-bin/browserLoad?db=Lacbi2&position=LG_6:3226580-3228861	-1.41233	2.70733e-07	9.96519e-07	0.375704	2.66167						Cytoplasm|Nucleus	Nuclear export signal	Soluble
479306	1.98353	2.02437e-91	1.42924e-89	3.9546	https://mycocosm.jgi.doe.gov/cgi-bin/browserLoad?db=Lacbi2&position=LG_1:7901040-7902625	-1.94054	3.2058e-87	2.64657e-85	0.260519	3.83849	Pfam	PF06687	SUR7/PalI family	IPR009571	GO:0005886(InterPro)	Cell membrane|Lysosome/Vacuole	Signal peptide|Transmembrane domain	Transmembrane
470926	1.97708	5.32745e-28	5.26436e-27	3.93694	https://mycocosm.jgi.doe.gov/cgi-bin/browserLoad?db=Lacbi2&position=LG_1:12250294-12251061	-0.97879	2.12349e-07	7.91894e-07	0.507405	1.97081						Cytoplasm	Signal peptide	Soluble
688849	1.97367	7.69715e-24	6.23565e-23	3.92767	https://mycocosm.jgi.doe.gov/cgi-bin/browserLoad?db=Lacbi2&position=LG_4:3602904-3604437	-0.113848	0.503133	0.589457	0.92412	1.08211	Pfam	PF00018	SH3 domain	IPR001452	GO:0005515(InterPro)	Cytoplasm		Soluble
459087	1.97235	5.31856e-08	1.65574e-07	3.92406	https://mycocosm.jgi.doe.gov/cgi-bin/browserLoad?db=Lacbi2&position=LG_10:3510524-3512407	0.316454	0.215866	0.292222	1.24527	0.803041						Cell membrane|Lysosome/Vacuole	Signal peptide|Transmembrane domain	Transmembrane
580306	1.97062	1.01402e-22	7.7634e-22	3.91936	https://mycocosm.jgi.doe.gov/cgi-bin/browserLoad?db=Lacbi2&position=LG_2:3882224-3885400	-0.749903	0.000182372	0.000477201	0.594644	1.68168	Pfam	PF07714	Protein tyrosine and serine/threonine kinase	IPR001245	GO:0004672(InterPro)|GO:0006468(InterPro)	Cytoplasm|Nucleus		Soluble
526189	1.96957	4.18003e-84	2.42457e-82	3.91651	https://mycocosm.jgi.doe.gov/cgi-bin/browserLoad?db=Lacbi2&position=LG_1:3854555-3855739	-2.41649	3.404e-128	5.31126e-126	0.187311	5.33871						Cytoplasm|Nucleus	Nuclear localization signal	Soluble
329321	1.96674	1.95785e-17	1.15889e-16	3.90884	https://mycocosm.jgi.doe.gov/cgi-bin/browserLoad?db=Lacbi2&position=LG_1:8514777-8516250	-0.574248	0.0130443	0.0246486	0.671636	1.4889						Cytoplasm|Nucleus		Soluble
303049	1.96203	0.0009535	0.00187823	3.8961	https://mycocosm.jgi.doe.gov/cgi-bin/browserLoad?db=Lacbi2&position=scaffold_22:398093-398485	-1.38665	0.0201013	0.0363263	0.382452	2.61471						Cytoplasm	Signal peptide	Soluble
600881	1.96086	4.88692e-15	2.49675e-14	3.89294	https://mycocosm.jgi.doe.gov/cgi-bin/browserLoad?db=Lacbi2&position=LG_7:1783167-1783427	-1.27579	3.00297e-07	1.09706e-06	0.413	2.42131						Nucleus	Nuclear localization signal	Soluble
542059	1.96065	0.00691067	0.0119968	3.89236	https://mycocosm.jgi.doe.gov/cgi-bin/browserLoad?db=Lacbi2&position=LG_10:3471553-3471831	-0.335864	0.732966	0.794034	0.792309	1.26213						Cytoplasm	Nuclear export signal	Soluble
603806	1.95976	3.42694e-06	8.99472e-06	3.88997	https://mycocosm.jgi.doe.gov/cgi-bin/browserLoad?db=Lacbi2&position=LG_8:835921-836307	-0.676865	0.160873	0.228649	0.625523	1.59866						Cytoplasm		Soluble
190777	1.95777	0.000155547	0.000340822	3.88461	https://mycocosm.jgi.doe.gov/cgi-bin/browserLoad?db=Lacbi2&position=LG_6:1491005-1491599	-0.523262	0.199581	0.273716	0.695797	1.4372						Mitochondrion		Soluble
579448	1.95689	0.00547011	0.00964517	3.88224	https://mycocosm.jgi.doe.gov/cgi-bin/browserLoad?db=Lacbi2&position=LG_2:4235723-4236326	-1.37246	0.0798855	0.124198	0.386233	2.58911						Nucleus	Nuclear localization signal	Soluble
319764	1.95635	4.7048e-11	1.85376e-10	3.88079	https://mycocosm.jgi.doe.gov/cgi-bin/browserLoad?db=Lacbi2&position=LG_1:3775920-3776429	-0.586398	0.0874636	0.134599	0.666004	1.50149	Pfam	PF02969	TATA box binding protein associated factor (TAF)	IPR004823	-	Nucleus	Nuclear localization signal	Soluble
502769	1.95435	1.285e-42	2.17933e-41	3.8754	https://mycocosm.jgi.doe.gov/cgi-bin/browserLoad?db=Lacbi2&position=LG_9:1753930-1754511	-1.48736	1.11474e-22	1.23796e-21	0.356664	2.80376						Cell membrane	Signal peptide|Transmembrane domain	Transmembrane
449883	1.95179	3.71383e-10	1.36185e-09	3.86856	https://mycocosm.jgi.doe.gov/cgi-bin/browserLoad?db=Lacbi2&position=LG_10:3694284-3695416	0.2599	0.340139	0.428725	1.1974	0.835146	Pfam	PF12849	PBP superfamily domain	IPR024370	-	Extracellular	Signal peptide	Soluble
487301	1.95135	4.61511e-12	1.95519e-11	3.86736	https://mycocosm.jgi.doe.gov/cgi-bin/browserLoad?db=Lacbi2&position=LG_10:3642021-3642691	-1.26602	1.43668e-05	4.37481e-05	0.415804	2.40498	Pfam	PF04749	PLAC8 family	IPR006461	-	Lysosome/Vacuole	Signal peptide|Transmembrane domain	Transmembrane
638153	1.94946	1.18556e-49	2.62759e-48	3.86229	https://mycocosm.jgi.doe.gov/cgi-bin/browserLoad?db=Lacbi2&position=scaffold_19:141203-143275	-1.3155	5.58994e-24	6.63269e-23	0.401786	2.48888	Pfam	PF20152	Family of unknown function (DUF6534)	IPR045339	-	Cell membrane	Signal peptide|Transmembrane domain	Transmembrane
608778	1.94913	5.1101e-09	1.72321e-08	3.86141	https://mycocosm.jgi.doe.gov/cgi-bin/browserLoad?db=Lacbi2&position=LG_10:2647235-2647492	-1.24163	0.000198677	0.000516917	0.422895	2.36465						Cytoplasm	Mitochondrial transit peptide	Soluble
597948	1.9491	2.063e-13	9.58005e-13	3.86133	https://mycocosm.jgi.doe.gov/cgi-bin/browserLoad?db=Lacbi2&position=LG_6:1447379-1449096	-0.977891	0.00017151	0.000450063	0.507722	1.96958	Pfam	PF24883	Nephrocystin 3, N-terminal	IPR056884	-	Cytoplasm		Soluble
399758	1.94773	4.5229e-22	3.33826e-21	3.85768	https://mycocosm.jgi.doe.gov/cgi-bin/browserLoad?db=Lacbi2&position=LG_1:5527196-5529178	-0.664604	0.00125174	0.00285337	0.630862	1.58513	Pfam	PF08423	Rad51	IPR013632	-	Nucleus	Nuclear localization signal	Soluble
517092	1.94666	4.28929e-05	9.99938e-05	3.85482	https://mycocosm.jgi.doe.gov/cgi-bin/browserLoad?db=Lacbi2&position=LG_1:1897809-1898550	-0.726044	0.173765	0.24351	0.604559	1.6541	Pfam	PF00651	BTB/POZ domain	IPR000210	GO:0005515(InterPro)	Cytoplasm|Nucleus	Nuclear localization signal	Soluble
618805	1.94644	5.49722e-36	7.35619e-35	3.85423	https://mycocosm.jgi.doe.gov/cgi-bin/browserLoad?db=Lacbi2&position=scaffold_18:531888-533702	-1.0734	8.76362e-12	4.83176e-11	0.475199	2.10438						Nucleus		Transmembrane
326016	1.945	0.00703248	0.0121921	3.85037	https://mycocosm.jgi.doe.gov/cgi-bin/browserLoad?db=Lacbi2&position=LG_8:1058425-1059344	-1.35017	0.112607	0.167926	0.392245	2.54943	Pfam	PF10467	Peptidase inhibitor clitocypin	IPR019508	GO:0004869(InterPro)	Cytoplasm		Soluble
483135	1.93838	2.97524e-08	9.44702e-08	3.83276	https://mycocosm.jgi.doe.gov/cgi-bin/browserLoad?db=Lacbi2&position=LG_4:636381-636668	-1.51181	8.72232e-05	0.000239056	0.350671	2.85168						Cytoplasm|Nucleus		Peripheral
708196	1.93787	5.42284e-27	5.10021e-26	3.83139	https://mycocosm.jgi.doe.gov/cgi-bin/browserLoad?db=Lacbi2&position=scaffold_11:394250-395210	-0.0553343	0.796437	0.843544	0.962371	1.0391	Pfam	PF20236	Family of unknown function (DUF6593)	IPR046528	-	Cytoplasm		Soluble
331446	1.93612	1.50332e-33	1.84987e-32	3.82676	https://mycocosm.jgi.doe.gov/cgi-bin/browserLoad?db=Lacbi2&position=scaffold_18:491720-494475	-1.10989	1.87221e-12	1.0896e-11	0.46333	2.15829						Cell membrane|Lysosome/Vacuole	Signal peptide|Transmembrane domain	Transmembrane
296349	1.93487	6.35433e-18	3.84289e-17	3.82345	https://mycocosm.jgi.doe.gov/cgi-bin/browserLoad?db=Lacbi2&position=LG_9:1590048-1591132	-1.56375	1.38667e-11	7.544e-11	0.338272	2.9562						Cytoplasm|Nucleus	Nuclear localization signal	Soluble
441000	1.93401	6.5504e-17	3.77004e-16	3.82115	https://mycocosm.jgi.doe.gov/cgi-bin/browserLoad?db=Lacbi2&position=LG_3:605868-607297	-1.61864	2.55298e-12	1.46664e-11	0.325641	3.07086	Pfam	PF00248	Aldo/keto reductase family	IPR023210	-	Cytoplasm		Soluble
665196	1.93172	2.44478e-59	7.47958e-58	3.81509	https://mycocosm.jgi.doe.gov/cgi-bin/browserLoad?db=Lacbi2&position=scaffold_24:28634-30169	-1.61797	7.36431e-43	1.93118e-41	0.325793	3.06944						Extracellular|Cell membrane|Lysosome/Vacuole	Signal peptide	Transmembrane
315158	1.93014	4.54839e-16	2.47968e-15	3.81092	https://mycocosm.jgi.doe.gov/cgi-bin/browserLoad?db=Lacbi2&position=scaffold_20:140945-141204	-0.933595	1.91126e-05	5.73819e-05	0.523552	1.91003						Cytoplasm		Soluble
292029	1.92964	6.746e-16	3.63459e-15	3.8096	https://mycocosm.jgi.doe.gov/cgi-bin/browserLoad?db=Lacbi2&position=LG_10:1882654-1885460	-1.39246	5.4199e-10	2.57627e-09	0.380915	2.62526	Pfam	PF04082;PF00172	Fungal specific transcription factor domain;Fungal Zn(2)-Cys(6) binuclear cluster domain	IPR007219;IPR001138	GO:0003677(InterPro)|GO:0006351(InterPro)|GO:0008270(InterPro);GO:0000981(InterPro)|GO:0006355(InterPro)|GO:0008270(InterPro)	Cytoplasm|Nucleus	Nuclear localization signal	Soluble
695008	1.92963	1.8518e-10	6.95728e-10	3.80958	https://mycocosm.jgi.doe.gov/cgi-bin/browserLoad?db=Lacbi2&position=LG_10:4268030-4268879	-1.26252	0.000104351	0.000283568	0.416816	2.39914						Cytoplasm		Soluble
671915	1.92729	2.38904e-27	2.28579e-26	3.80341	https://mycocosm.jgi.doe.gov/cgi-bin/browserLoad?db=Lacbi2&position=scaffold_19:160513-161678	-1.02292	1.94239e-08	8.06042e-08	0.492119	2.03203	Pfam	PF20526	Domain of unknown function (DUF6741)	IPR046629	-	Cytoplasm|Nucleus	Nuclear localization signal	Soluble
439258	1.92394	0.0128665	0.0212968	3.79458	https://mycocosm.jgi.doe.gov/cgi-bin/browserLoad?db=Lacbi2&position=LG_1:12220994-12221643	-1.38898	0.142008	0.205093	0.381833	2.61894						Cytoplasm		Soluble
702586	1.9239	5.25156e-22	3.85964e-21	3.79449	https://mycocosm.jgi.doe.gov/cgi-bin/browserLoad?db=Lacbi2&position=LG_3:830130-832236	-2.15563	8.44365e-28	1.22214e-26	0.224436	4.45562	Pfam	PF09994	T6SS, Phospholipase effector Tle1-like, catalytic domain	IPR018712	-	Cytoplasm	Nuclear localization signal	Peripheral
308285	1.92159	2.18895e-39	3.31916e-38	3.78841	https://mycocosm.jgi.doe.gov/cgi-bin/browserLoad?db=Lacbi2&position=LG_5:2975732-2977142	-1.52822	3.79431e-26	5.05142e-25	0.346704	2.8843	Pfam	PF01793	Glycolipid 2-alpha-mannosyltransferase	IPR002685	GO:0000030(InterPro)|GO:0006486(InterPro)|GO:0016020(InterPro)	Endoplasmic reticulum|Golgi apparatus	Signal peptide|Transmembrane domain	Transmembrane
330762	1.92037	1.12572e-19	7.48069e-19	3.78519	https://mycocosm.jgi.doe.gov/cgi-bin/browserLoad?db=Lacbi2&position=LG_4:3066857-3071152	-1.21217	5.71064e-09	2.48267e-08	0.431619	2.31686	Pfam	PF05729;PF12770	NACHT domain;CHAT domain	IPR007111;IPR024983	-	Cytoplasm		Peripheral|Soluble
625676	1.91836	3.76212e-79	1.91207e-77	3.77994	https://mycocosm.jgi.doe.gov/cgi-bin/browserLoad?db=Lacbi2&position=LG_2:277801-279536	-0.657925	7.12278e-11	3.66184e-10	0.633789	1.57781						Cytoplasm		Soluble
595437	1.91725	1.45233e-10	5.49618e-10	3.77704	https://mycocosm.jgi.doe.gov/cgi-bin/browserLoad?db=Lacbi2&position=LG_5:314041-314307	-1.43559	2.50215e-06	8.29776e-06	0.369694	2.70494						Cytoplasm|Nucleus		Soluble
594082	1.91617	4.60374e-22	3.39311e-21	3.77419	https://mycocosm.jgi.doe.gov/cgi-bin/browserLoad?db=Lacbi2&position=LG_4:3094904-3095356	-0.490853	0.0301004	0.0522886	0.711604	1.40528						Extracellular	Signal peptide	Soluble
580530	1.91566	1.39056e-52	3.48825e-51	3.77286	https://mycocosm.jgi.doe.gov/cgi-bin/browserLoad?db=Lacbi2&position=LG_2:931434-932410	-1.56091	2.7471e-35	5.27869e-34	0.338937	2.9504						Nucleus	Nuclear localization signal	Soluble
315430	1.9129	0.000460964	0.000950623	3.76565	https://mycocosm.jgi.doe.gov/cgi-bin/browserLoad?db=Lacbi2&position=scaffold_11:552584-553177	0.210806	0.676239	0.746048	1.15733	0.864054	Pfam	PF16486	N-terminal domain of argonaute	IPR032474	-	Cytoplasm|Nucleus	Nuclear localization signal	Soluble
585352	1.9127	0.000241979	0.000515721	3.76512	https://mycocosm.jgi.doe.gov/cgi-bin/browserLoad?db=Lacbi2&position=LG_3:2210888-2212175	-1.09336	0.0463612	0.0767262	0.468667	2.13371						Cytoplasm|Nucleus		Soluble
446444	1.91185	1.42551e-32	1.69529e-31	3.76292	https://mycocosm.jgi.doe.gov/cgi-bin/browserLoad?db=Lacbi2&position=LG_6:2785574-2786612	-1.19977	2.37039e-13	1.48297e-12	0.435345	2.29703						Extracellular	Signal peptide	Transmembrane|Soluble
693650	1.9103	0.02094	0.033275	3.75889	https://mycocosm.jgi.doe.gov/cgi-bin/browserLoad?db=Lacbi2&position=LG_10:580476-580959	-1.45714	0.257852	0.340263	0.364215	2.74563						Cytoplasm|Nucleus	Nuclear localization signal	Soluble
695013	1.9067	1.86177e-48	3.96848e-47	3.74952	https://mycocosm.jgi.doe.gov/cgi-bin/browserLoad?db=Lacbi2&position=LG_10:4276805-4278239	-1.17983	2.72643e-20	2.65215e-19	0.441405	2.26549	Pfam	PF00134	Cyclin, N-terminal domain	IPR006671	-	Cytoplasm|Nucleus	Nuclear localization signal	Soluble
493939	1.90464	0.01575	0.0256173	3.74417	https://mycocosm.jgi.doe.gov/cgi-bin/browserLoad?db=Lacbi2&position=LG_3:6638074-6638619	-1.68742	0.0204332	0.0368535	0.310481	3.22081						Cytoplasm		Soluble
487003	1.90235	1.67494e-13	7.83394e-13	3.73822	https://mycocosm.jgi.doe.gov/cgi-bin/browserLoad?db=Lacbi2&position=LG_10:2645013-2647061	-0.25548	0.23345	0.312341	0.837708	1.19373	Pfam	PF00069	Protein kinase domain	IPR000719	GO:0004672(InterPro)|GO:0005524(InterPro)|GO:0006468(InterPro)	Cytoplasm		Soluble
398050	1.89838	5.62359e-09	1.89187e-08	3.72794	https://mycocosm.jgi.doe.gov/cgi-bin/browserLoad?db=Lacbi2&position=scaffold_15:519693-524702	-1.32937	1.9213e-05	5.76721e-05	0.397942	2.51293	Pfam	PF00400;PF24883	WD domain, G-beta repeat;Nephrocystin 3, N-terminal	IPR001680;IPR056884	GO:0005515(InterPro);-	Cytoplasm		Soluble
321639	1.89737	0.000698626	0.00140617	3.72533	https://mycocosm.jgi.doe.gov/cgi-bin/browserLoad?db=Lacbi2&position=LG_10:1562636-1564799	-1.74481	0.00261197	0.00563766	0.298374	3.3515						Extracellular	Signal peptide	Soluble
594564	1.89581	5.28077e-15	2.69355e-14	3.7213	https://mycocosm.jgi.doe.gov/cgi-bin/browserLoad?db=Lacbi2&position=LG_5:2874381-2875262	-0.692858	0.00515666	0.010541	0.618627	1.61648	Pfam	PF24883	Nephrocystin 3, N-terminal	IPR056884	-	Cytoplasm		Soluble
293734	1.89281	1.71461e-37	2.41235e-36	3.71357	https://mycocosm.jgi.doe.gov/cgi-bin/browserLoad?db=Lacbi2&position=LG_1:10037033-10038385	-0.533068	0.000833353	0.00195708	0.691084	1.447						Extracellular	Signal peptide|Transmembrane domain	Transmembrane
483981	1.89265	4.30162e-44	7.67942e-43	3.71317	https://mycocosm.jgi.doe.gov/cgi-bin/browserLoad?db=Lacbi2&position=LG_5:919639-921267	-1.00819	1.57331e-13	9.97901e-13	0.497168	2.01139	Pfam	PF20152	Family of unknown function (DUF6534)	IPR045339	-	Cell membrane	Signal peptide|Transmembrane domain	Transmembrane
462064	1.8922	1.09829e-16	6.23379e-16	3.712	https://mycocosm.jgi.doe.gov/cgi-bin/browserLoad?db=Lacbi2&position=LG_1:10082149-10084090	-0.564737	0.0134698	0.025346	0.676078	1.47912	Pfam	PF00026	Eukaryotic aspartyl protease	IPR033121	-	Extracellular	Signal peptide	Soluble
449022	1.88916	9.18592e-22	6.66951e-21	3.70418	https://mycocosm.jgi.doe.gov/cgi-bin/browserLoad?db=Lacbi2&position=LG_10:1019957-1021861	-1.10668	9.79928e-09	4.17185e-08	0.46436	2.1535	Pfam	PF00067	Cytochrome P450	IPR001128	GO:0004497(InterPro)|GO:0005506(InterPro)|GO:0016705(InterPro)|GO:0020037(InterPro)	Endoplasmic reticulum	Signal peptide|Transmembrane domain	Transmembrane
697145	1.88571	0.0111957	0.0187352	3.69535	https://mycocosm.jgi.doe.gov/cgi-bin/browserLoad?db=Lacbi2&position=scaffold_13:940681-941039	-1.79062	0.0249838	0.0441925	0.289048	3.45963						Cytoplasm		Transmembrane|Soluble
186533	1.88499	5.66773e-32	6.57988e-31	3.69349	https://mycocosm.jgi.doe.gov/cgi-bin/browserLoad?db=Lacbi2&position=scaffold_20:181585-183636	-1.8174	1.03124e-30	1.68841e-29	0.283733	3.52444	Pfam	PF00722	Glycosyl hydrolases family 16	IPR000757	GO:0004553(InterPro)|GO:0005975(InterPro)	Lysosome/Vacuole	Signal peptide|Transmembrane domain	Transmembrane
608176	1.8835	4.80792e-61	1.55962e-59	3.6897	https://mycocosm.jgi.doe.gov/cgi-bin/browserLoad?db=Lacbi2&position=LG_10:2153293-2154979	-1.0011	7.57884e-19	6.78379e-18	0.499619	2.00153	Pfam	PF13639;PF01485	Ring finger domain;IBR domain, a half RING-finger domain	IPR001841;IPR002867	-;GO:0008270(InterPro)	Cytoplasm|Nucleus	Nuclear export signal	Soluble
603432	1.882	0.0195793	0.0312911	3.68585	https://mycocosm.jgi.doe.gov/cgi-bin/browserLoad?db=Lacbi2&position=LG_8:538362-538697	-4.24404	1.19661e-06	4.1134e-06	0.0527735	18.9489						Lysosome/Vacuole	Signal peptide|Mitochondrial transit peptide	Transmembrane
587852	1.88125	3.2296e-05	7.63738e-05	3.68395	https://mycocosm.jgi.doe.gov/cgi-bin/browserLoad?db=Lacbi2&position=LG_3:552430-552657	-0.696854	0.0636043	0.101776	0.616916	1.62097						Cytoplasm|Nucleus	Nuclear localization signal	Soluble
298682	1.87933	2.33038e-21	1.67639e-20	3.67905	https://mycocosm.jgi.doe.gov/cgi-bin/browserLoad?db=Lacbi2&position=LG_7:2055204-2055875	-2.37129	4.19429e-32	7.17583e-31	0.193273	5.17402						Cytoplasm		Soluble
686987	1.87755	0.000228314	0.000488131	3.6745	https://mycocosm.jgi.doe.gov/cgi-bin/browserLoad?db=Lacbi2&position=LG_3:5228855-5229131	-0.577564	0.289513	0.37494	0.670094	1.49233						Nucleus|Lysosome/Vacuole		Transmembrane
295946	1.87715	5.18982e-87	3.17556e-85	3.67349	https://mycocosm.jgi.doe.gov/cgi-bin/browserLoad?db=Lacbi2&position=LG_1:3404281-3405733	-0.48074	1.00409e-06	3.47842e-06	0.71661	1.39546						Cytoplasm		Peripheral|Soluble
293729	1.87587	9.93999e-43	1.69501e-41	3.67022	https://mycocosm.jgi.doe.gov/cgi-bin/browserLoad?db=Lacbi2&position=LG_1:9945924-9946855	-1.40291	1.06404e-23	1.24735e-22	0.378166	2.64434						Extracellular	Signal peptide	Soluble
614175	1.87272	3.7414e-06	9.7784e-06	3.66223	https://mycocosm.jgi.doe.gov/cgi-bin/browserLoad?db=Lacbi2&position=scaffold_13:157227-157922	-1.72833	9.0197e-05	0.000246859	0.301801	3.31344						Nucleus		Soluble
481094	1.87182	2.65699e-30	2.87896e-29	3.65993	https://mycocosm.jgi.doe.gov/cgi-bin/browserLoad?db=Lacbi2&position=LG_3:583650-584982	-0.702907	2.23806e-05	6.65787e-05	0.614333	1.62778						Cell membrane|Lysosome/Vacuole	Signal peptide|Transmembrane domain	Transmembrane
627608	1.87103	5.0824e-08	1.58443e-07	3.65794	https://mycocosm.jgi.doe.gov/cgi-bin/browserLoad?db=Lacbi2&position=LG_3:7503960-7505276	-0.178096	0.685438	0.753904	0.883869	1.13139	Pfam	PF01494	FAD binding domain	IPR002938	GO:0071949(InterPro)	Cytoplasm		Soluble
477928	1.87018	1.52488e-08	4.94651e-08	3.65577	https://mycocosm.jgi.doe.gov/cgi-bin/browserLoad?db=Lacbi2&position=LG_1:3510333-3511463	-0.334209	0.277237	0.361562	0.793219	1.26069						Cytoplasm|Nucleus		Soluble
396760	1.86943	4.31712e-29	4.49367e-28	3.65389	https://mycocosm.jgi.doe.gov/cgi-bin/browserLoad?db=Lacbi2&position=scaffold_17:327986-328544	-1.69843	4.04656e-22	4.3216e-21	0.308121	3.24548	Pfam	PF10467	Peptidase inhibitor clitocypin	IPR019508	GO:0004869(InterPro)	Extracellular	Signal peptide	Soluble
303990	1.86727	6.34864e-32	7.35396e-31	3.64841	https://mycocosm.jgi.doe.gov/cgi-bin/browserLoad?db=Lacbi2&position=LG_6:3515695-3517317	-1.0618	1.18661e-11	6.48727e-11	0.479035	2.08753	Pfam	PF16656;PF14008;PF00149	Purple acid Phosphatase, N-terminal domain;Iron/zinc purple acid phosphatase-like protein C;Calcineurin-like phosphoesterase	IPR015914;IPR025733;IPR004843	GO:0003993(InterPro)|GO:0046872(InterPro);-;GO:0016787(InterPro)	Extracellular|Lysosome/Vacuole	Signal peptide	Soluble
316157	1.86715	0.00334137	0.00609058	3.64812	https://mycocosm.jgi.doe.gov/cgi-bin/browserLoad?db=Lacbi2&position=scaffold_14:160899-161132	-0.909352	0.267693	0.350875	0.532424	1.8782						Cytoplasm		Soluble
448570	1.86653	1.53191e-19	1.00939e-18	3.64656	https://mycocosm.jgi.doe.gov/cgi-bin/browserLoad?db=Lacbi2&position=LG_9:1599940-1600625	-1.1886	4.89435e-08	1.94674e-07	0.438729	2.27931	Pfam	PF12680	SnoaL-like domain	IPR037401	-	Cytoplasm	Peroxisomal targeting signal	Soluble
331707	1.86005	2.88347e-74	1.33109e-72	3.6302	https://mycocosm.jgi.doe.gov/cgi-bin/browserLoad?db=Lacbi2&position=LG_2:935608-937252	-0.821502	3.39789e-15	2.47282e-14	0.565853	1.76724						Nucleus	Signal peptide	Transmembrane
701410	1.85629	9.59051e-56	2.68655e-54	3.62076	https://mycocosm.jgi.doe.gov/cgi-bin/browserLoad?db=Lacbi2&position=LG_1:10446527-10447596	-1.5792	2.97754e-40	7.08209e-39	0.334667	2.98805						Cytoplasm		Soluble
617186	1.85629	8.00869e-09	2.66438e-08	3.62075	https://mycocosm.jgi.doe.gov/cgi-bin/browserLoad?db=Lacbi2&position=scaffold_16:573812-573994	-1.39724	1.30632e-06	4.46986e-06	0.379655	2.63397						Cytoplasm		Soluble
576367	1.85312	0.0136176	0.0224367	3.61282	https://mycocosm.jgi.doe.gov/cgi-bin/browserLoad?db=Lacbi2&position=LG_1:6651458-6652248	-0.445459	0.944383	0.958376	0.734351	1.36175						Cytoplasm|Nucleus	Nuclear localization signal	Soluble
685288	1.85094	8.2863e-28	8.10603e-27	3.60734	https://mycocosm.jgi.doe.gov/cgi-bin/browserLoad?db=Lacbi2&position=LG_3:1618241-1620137	-0.928957	2.46014e-08	1.01254e-07	0.525238	1.9039	Pfam	PF00339	Arrestin (or S-antigen), N-terminal domain	IPR011021	-	Cytoplasm		Soluble
490044	1.85089	1.94283e-68	7.71349e-67	3.60724	https://mycocosm.jgi.doe.gov/cgi-bin/browserLoad?db=Lacbi2&position=scaffold_25:71386-72263	-0.44338	5.63195e-05	0.000158878	0.73541	1.35979						Cytoplasm|Nucleus		Soluble
311632	1.8505	2.34316e-66	8.83101e-65	3.60625	https://mycocosm.jgi.doe.gov/cgi-bin/browserLoad?db=Lacbi2&position=LG_3:1841573-1842481	-0.80698	3.01519e-13	1.87136e-12	0.571577	1.74955						Cell membrane	Signal peptide|Transmembrane domain	Transmembrane
293172	1.85026	1.49836e-18	9.31801e-18	3.60564	https://mycocosm.jgi.doe.gov/cgi-bin/browserLoad?db=Lacbi2&position=scaffold_12:524105-525709	-0.816191	0.000103445	0.000281193	0.567939	1.76075						Cell membrane	Signal peptide|Transmembrane domain	Transmembrane
443841	1.85015	8.95638e-05	0.000201625	3.60537	https://mycocosm.jgi.doe.gov/cgi-bin/browserLoad?db=Lacbi2&position=LG_4:1369690-1370348	-0.303705	0.528605	0.613844	0.810169	1.23431						Cytoplasm|Nucleus		Soluble
332609	1.85002	7.46756e-66	2.78082e-64	3.60506	https://mycocosm.jgi.doe.gov/cgi-bin/browserLoad?db=Lacbi2&position=scaffold_14:707354-708095	-1.16636	8.481e-25	1.05357e-23	0.445543	2.24445						Nucleus	Nuclear localization signal	Soluble
294403	1.84926	1.63624e-10	6.17268e-10	3.60316	https://mycocosm.jgi.doe.gov/cgi-bin/browserLoad?db=Lacbi2&position=LG_6:2136923-2137564	-1.0194	0.00104169	0.00240651	0.493321	2.02708						Mitochondrion		Soluble
332225	1.84882	0.00588467	0.010319	3.60206	https://mycocosm.jgi.doe.gov/cgi-bin/browserLoad?db=Lacbi2&position=LG_5:1659003-1659449	-1.01586	0.184214	0.255651	0.494533	2.02211						Nucleus		Soluble
595617	1.84882	0.00588467	0.010319	3.60206	https://mycocosm.jgi.doe.gov/cgi-bin/browserLoad?db=Lacbi2&position=LG_5:2955618-2956064	-1.01586	0.184214	0.255651	0.494533	2.02211						Nucleus		Soluble
567657	1.84807	6.58646e-21	4.64385e-20	3.60017	https://mycocosm.jgi.doe.gov/cgi-bin/browserLoad?db=Lacbi2&position=LG_1:12251603-12253014	-1.45561	2.89742e-14	1.96302e-13	0.364602	2.74272	Pfam	PF03167	Uracil DNA glycosylase superfamily	IPR005122	-	Nucleus	Nuclear localization signal	Soluble
399756	1.84599	5.46242e-12	2.30041e-11	3.595	https://mycocosm.jgi.doe.gov/cgi-bin/browserLoad?db=Lacbi2&position=LG_5:2386265-2387171	-0.891438	0.000895087	0.00209166	0.539077	1.85502	Pfam	PF10032	Phosphate transport (Pho88)	IPR012098	GO:0005783(InterPro)|GO:0045047(InterPro)	Cytoplasm		Soluble
498800	1.84598	1.60057e-11	6.52397e-11	3.59497	https://mycocosm.jgi.doe.gov/cgi-bin/browserLoad?db=Lacbi2&position=LG_7:407727-407891	-1.09414	2.08407e-06	6.97656e-06	0.468414	2.13486						Cytoplasm		Soluble
473476	1.84547	0.00592322	0.0103818	3.59369	https://mycocosm.jgi.doe.gov/cgi-bin/browserLoad?db=Lacbi2&position=LG_5:2361788-2365062	-1.64429	0.0174456	0.0319676	0.319903	3.12595	Pfam	PF00931;PF13424;PF13374	NB-ARC domain;Tetratricopeptide repeat	IPR002182;-	GO:0043531(InterPro);-	Cytoplasm|Nucleus	Nuclear localization signal|Nuclear export signal	Soluble
331460	1.84535	5.43141e-16	2.9477e-15	3.5934	https://mycocosm.jgi.doe.gov/cgi-bin/browserLoad?db=Lacbi2&position=scaffold_18:454468-456267	-1.65871	1.47917e-13	9.39718e-13	0.316722	3.15734						Cytoplasm|Nucleus		Soluble
308064	1.84436	7.35155e-09	2.45099e-08	3.59094	https://mycocosm.jgi.doe.gov/cgi-bin/browserLoad?db=Lacbi2&position=scaffold_16:166424-167190	-0.931117	0.00661854	0.0132413	0.524452	1.90675						Cytoplasm		Soluble
311473	1.84125	0.020348	0.0324036	3.58319	https://mycocosm.jgi.doe.gov/cgi-bin/browserLoad?db=Lacbi2&position=LG_3:1488713-1489105	-0.425775	0.583366	0.66435	0.744439	1.34329						Cytoplasm		Soluble
620894	1.84013	6.43701e-94	4.87556e-92	3.58041	https://mycocosm.jgi.doe.gov/cgi-bin/browserLoad?db=Lacbi2&position=scaffold_24:146458-147950	-1.07004	1.63376e-33	2.96759e-32	0.476307	2.09949						Lysosome/Vacuole	Signal peptide	Transmembrane
318986	1.83978	1.90946e-07	5.65017e-07	3.57956	https://mycocosm.jgi.doe.gov/cgi-bin/browserLoad?db=Lacbi2&position=LG_8:1640140-1640687	-0.967185	0.0104769	0.0201642	0.511503	1.95502						Nucleus	Peroxisomal targeting signal	Peripheral|Soluble
442326	1.83937	0.00302821	0.00554437	3.57853	https://mycocosm.jgi.doe.gov/cgi-bin/browserLoad?db=Lacbi2&position=LG_3:4522554-4525717	-1.5834	0.0104512	0.0201272	0.333695	2.99675	Pfam	PF13374;PF00931;PF13424	Tetratricopeptide repeat;NB-ARC domain	-;IPR002182	-;GO:0043531(InterPro)	Cytoplasm|Nucleus	Nuclear localization signal	Soluble
574553	1.83913	1.84897e-09	6.43099e-09	3.57794	https://mycocosm.jgi.doe.gov/cgi-bin/browserLoad?db=Lacbi2&position=LG_1:4909026-4910810	-0.93871	0.00262899	0.00567046	0.521699	1.91681	Pfam	PF05426	Alginate lyase	IPR008397	GO:0016829(InterPro)|GO:0042597(InterPro)	Extracellular	Signal peptide	Soluble
313846	1.83833	3.14103e-22	2.34159e-21	3.57595	https://mycocosm.jgi.doe.gov/cgi-bin/browserLoad?db=Lacbi2&position=scaffold_12:717698-718349	-0.823831	5.76443e-05	0.000162234	0.56494	1.7701						Cytoplasm		Transmembrane
682659	1.83709	0.00192404	0.00362877	3.57289	https://mycocosm.jgi.doe.gov/cgi-bin/browserLoad?db=Lacbi2&position=LG_1:10403668-10404891	0.577355	0.0971532	0.147474	1.49211	0.670191						Cytoplasm	Nuclear localization signal	Soluble
323288	1.83526	3.7901e-13	1.72965e-12	3.56837	https://mycocosm.jgi.doe.gov/cgi-bin/browserLoad?db=Lacbi2&position=LG_3:1134389-1137542	-1.80811	1.16095e-12	6.85366e-12	0.285564	3.50184						Cytoplasm		Transmembrane|Soluble
610993	1.83461	3.46402e-07	9.99798e-07	3.56675	https://mycocosm.jgi.doe.gov/cgi-bin/browserLoad?db=Lacbi2&position=scaffold_11:788522-788812	-0.993429	0.0088063	0.0172014	0.502283	1.99091						Cytoplasm		Soluble
689372	1.83448	6.37849e-42	1.05876e-40	3.56642	https://mycocosm.jgi.doe.gov/cgi-bin/browserLoad?db=Lacbi2&position=LG_5:1161317-1162417	-1.43259	1.68488e-25	2.16372e-24	0.370466	2.6993						Nucleus		Soluble
697515	1.83428	4.12408e-38	5.99702e-37	3.56595	https://mycocosm.jgi.doe.gov/cgi-bin/browserLoad?db=Lacbi2&position=scaffold_14:388203-390068	-0.681632	1.34041e-06	4.57745e-06	0.62346	1.60395						Cytoplasm|Cell membrane|Lysosome/Vacuole		Lipid anchor
328944	1.83162	2.75759e-20	1.89128e-19	3.55936	https://mycocosm.jgi.doe.gov/cgi-bin/browserLoad?db=Lacbi2&position=LG_4:4085293-4086817	-1.22227	1.35509e-09	6.21684e-09	0.428608	2.33313						Cytoplasm		Soluble
333599	1.83138	1.10897e-06	3.05549e-06	3.55878	https://mycocosm.jgi.doe.gov/cgi-bin/browserLoad?db=Lacbi2&position=LG_1:9326861-9329013	-1.0479	0.00835287	0.0163916	0.483673	2.06751						Cytoplasm|Nucleus		Soluble
586462	1.83037	1.37147e-13	6.45133e-13	3.55627	https://mycocosm.jgi.doe.gov/cgi-bin/browserLoad?db=Lacbi2&position=LG_3:4840226-4841973	-0.379481	0.144953	0.208761	0.768714	1.30087						Cytoplasm|Nucleus		Soluble
540128	1.82752	0.0299651	0.0462459	3.54926	https://mycocosm.jgi.doe.gov/cgi-bin/browserLoad?db=Lacbi2&position=LG_5:754922-755905	-0.251503	0.774084	0.826413	0.840021	1.19045						Nucleus		Soluble
694809	1.82455	2.9975e-23	2.35617e-22	3.54198	https://mycocosm.jgi.doe.gov/cgi-bin/browserLoad?db=Lacbi2&position=LG_10:3642821-3645388	-1.01371	8.05347e-08	3.13832e-07	0.495272	2.01909						Extracellular	Signal peptide	Soluble
466465	1.82403	0.0176423	0.0284079	3.5407	https://mycocosm.jgi.doe.gov/cgi-bin/browserLoad?db=Lacbi2&position=LG_9:552237-554928	-0.401778	0.460797	0.549093	0.756925	1.32114						Cytoplasm|Nucleus	Nuclear localization signal	Soluble
245872	1.81924	5.27853e-16	2.86572e-15	3.52895	https://mycocosm.jgi.doe.gov/cgi-bin/browserLoad?db=Lacbi2&position=scaffold_17:387792-389824	-1.82577	2.93331e-17	2.40128e-16	0.282091	3.54496	Pfam	PF02133	Permease for cytosine/purines, uracil, thiamine, allantoin	IPR001248	GO:0016020(InterPro)|GO:0022857(InterPro)|GO:0055085(InterPro)	Lysosome/Vacuole	Transmembrane domain	Transmembrane
318869	1.81509	0.00578577	0.0101604	3.51881	https://mycocosm.jgi.doe.gov/cgi-bin/browserLoad?db=Lacbi2&position=LG_8:1381853-1382191	-1.16571	0.0764053	0.11943	0.445746	2.24343						Cytoplasm|Nucleus		Soluble
706256	1.81455	9.01836e-38	1.28977e-36	3.51751	https://mycocosm.jgi.doe.gov/cgi-bin/browserLoad?db=Lacbi2&position=LG_8:228560-230839	-0.973058	1.9738e-12	1.14616e-11	0.509425	1.963	Pfam	PF07714	Protein tyrosine and serine/threonine kinase	IPR001245	GO:0004672(InterPro)|GO:0006468(InterPro)	Cytoplasm	Peroxisomal targeting signal	Soluble
437614	1.81296	3.01699e-16	1.6634e-15	3.51362	https://mycocosm.jgi.doe.gov/cgi-bin/browserLoad?db=Lacbi2&position=LG_1:6410593-6415219	-0.340081	0.118047	0.175167	0.789997	1.26583	Pfam	PF00023;PF12796	Ankyrin repeat;Ankyrin repeats (3 copies)	IPR002110	GO:0005515(InterPro)	Nucleus	Nuclear localization signal	Soluble
575401	1.81256	3.66193e-12	1.56326e-11	3.51265	https://mycocosm.jgi.doe.gov/cgi-bin/browserLoad?db=Lacbi2&position=LG_1:3305687-3307810	-0.421148	0.116315	0.172827	0.74683	1.33899						Cytoplasm		Soluble
570386	1.8111	1.71602e-65	6.31489e-64	3.50909	https://mycocosm.jgi.doe.gov/cgi-bin/browserLoad?db=Lacbi2&position=LG_1:4225932-4226428	-2.01075	5.87541e-74	3.7418e-72	0.248144	4.02992	Pfam	PF03226	Yippee zinc-binding/DNA-binding /Mis18, centromere assembly	IPR004910	-	Cytoplasm	Nuclear localization signal|Nuclear export signal	Soluble
697953	1.81086	4.22745e-05	9.86405e-05	3.50852	https://mycocosm.jgi.doe.gov/cgi-bin/browserLoad?db=Lacbi2&position=scaffold_16:523210-523844	-0.891182	0.0942706	0.143657	0.539172	1.8547						Extracellular	Signal peptide	Soluble
690330	1.80971	1.76303e-11	7.17491e-11	3.50572	https://mycocosm.jgi.doe.gov/cgi-bin/browserLoad?db=Lacbi2&position=LG_6:1822392-1822877	-0.870585	0.00294454	0.00629537	0.546925	1.8284						Mitochondrion	Mitochondrial transit peptide	Transmembrane
668514	1.80739	1.77536e-24	1.48292e-23	3.50009	https://mycocosm.jgi.doe.gov/cgi-bin/browserLoad?db=Lacbi2&position=LG_4:350492-353723	-1.14606	1.54159e-11	8.36934e-11	0.451858	2.21309	Pfam	PF07690	Major Facilitator Superfamily	IPR011701	GO:0022857(InterPro)|GO:0055085(InterPro)	Endoplasmic reticulum|Golgi apparatus	Signal peptide	Transmembrane
646230	1.8046	2.31228e-30	2.51769e-29	3.49333	https://mycocosm.jgi.doe.gov/cgi-bin/browserLoad?db=Lacbi2&position=LG_3:4108065-4108863	-1.37333	4.74576e-17	3.84067e-16	0.386	2.59068						Cytoplasm		Peripheral|Soluble
294280	1.8035	1.73926e-33	2.13683e-32	3.49066	https://mycocosm.jgi.doe.gov/cgi-bin/browserLoad?db=Lacbi2&position=LG_3:3270820-3271894	-1.11492	1.57528e-13	9.98747e-13	0.461716	2.16584						Cytoplasm|Nucleus		Soluble
583900	1.80203	7.97498e-06	2.01171e-05	3.48711	https://mycocosm.jgi.doe.gov/cgi-bin/browserLoad?db=Lacbi2&position=LG_3:6045794-6046681	-0.331421	0.54397	0.627592	0.794753	1.25825						Cytoplasm		Soluble
572992	1.80163	1.78446e-13	8.32873e-13	3.48615	https://mycocosm.jgi.doe.gov/cgi-bin/browserLoad?db=Lacbi2&position=LG_1:12244391-12248081	-0.328813	0.137344	0.199328	0.796191	1.25598	Pfam	PF00400;PF24883;PF25173	WD domain, G-beta repeat;Nephrocystin 3, N-terminal;WDR3 first beta-propeller domain	IPR001680;IPR056884;-	GO:0005515(InterPro);-	Cytoplasm		Soluble
439728	1.80135	7.8554e-90	5.26042e-88	3.48545	https://mycocosm.jgi.doe.gov/cgi-bin/browserLoad?db=Lacbi2&position=LG_2:1171804-1172927	-0.73868	1.01527e-15	7.60867e-15	0.599288	1.66865	Pfam	PF25534	Domain of unknown function (DUF7918)	IPR057678	-	Nucleus	Nuclear localization signal	Soluble
648322	1.80041	1.6556e-36	2.25806e-35	3.48318	https://mycocosm.jgi.doe.gov/cgi-bin/browserLoad?db=Lacbi2&position=LG_6:2545303-2546457	-0.662145	5.02539e-06	1.61207e-05	0.631938	1.58243	Pfam	PF24883	Nephrocystin 3, N-terminal	IPR056884	-	Cytoplasm		Soluble
298218	1.79891	1.20999e-15	6.41288e-15	3.47956	https://mycocosm.jgi.doe.gov/cgi-bin/browserLoad?db=Lacbi2&position=LG_9:375567-376745	-0.534359	0.0142311	0.0266468	0.690465	1.4483	Pfam	PF10282	Lactonase, 7-bladed beta-propeller	IPR019405	-	Cytoplasm		Soluble
293824	1.79779	1.52269e-26	1.39838e-25	3.47687	https://mycocosm.jgi.doe.gov/cgi-bin/browserLoad?db=Lacbi2&position=LG_8:1051151-1051952	-0.984768	2.91313e-08	1.19238e-07	0.505307	1.979	Pfam	PF10467	Peptidase inhibitor clitocypin	IPR019508	GO:0004869(InterPro)	Cytoplasm|Extracellular		Soluble
674200	1.79656	0.0157031	0.0255493	3.47391	https://mycocosm.jgi.doe.gov/cgi-bin/browserLoad?db=Lacbi2&position=LG_4:3478786-3479434	-2.13645	0.00450505	0.00929669	0.227439	4.39679						Cytoplasm|Nucleus	Nuclear localization signal	Soluble
327882	1.79547	9.85631e-14	4.68295e-13	3.47128	https://mycocosm.jgi.doe.gov/cgi-bin/browserLoad?db=Lacbi2&position=LG_10:504640-506441	-1.58164	7.3041e-11	3.74888e-10	0.334101	2.99311						Endoplasmic reticulum		Transmembrane
456772	1.79533	8.03218e-23	6.17979e-22	3.47095	https://mycocosm.jgi.doe.gov/cgi-bin/browserLoad?db=Lacbi2&position=LG_3:4919120-4920675	-0.995993	3.62438e-08	1.46696e-07	0.501391	1.99445	Pfam	PF00569	Zinc finger, ZZ type	IPR000433	GO:0008270(InterPro)	Cytoplasm	Nuclear localization signal	Soluble
319041	1.79509	1.88522e-14	9.33517e-14	3.47038	https://mycocosm.jgi.doe.gov/cgi-bin/browserLoad?db=Lacbi2&position=LG_8:1765290-1765962	-0.952759	0.000200789	0.000522066	0.516644	1.93557						Cell membrane	Signal peptide|Transmembrane domain	Transmembrane
328749	1.79168	5.44568e-54	1.44751e-52	3.46217	https://mycocosm.jgi.doe.gov/cgi-bin/browserLoad?db=Lacbi2&position=LG_2:285298-289095	-0.981125	3.64571e-18	3.14972e-17	0.506585	1.974						Nucleus	Nuclear localization signal	Transmembrane|Soluble
301987	1.79118	2.09921e-22	1.58538e-21	3.46097	https://mycocosm.jgi.doe.gov/cgi-bin/browserLoad?db=Lacbi2&position=LG_3:462659-464016	-0.880008	1.63494e-06	5.53483e-06	0.543364	1.84039						Lysosome/Vacuole	Signal peptide|Transmembrane domain	Transmembrane
299600	1.79109	8.35913e-41	1.33225e-39	3.46077	https://mycocosm.jgi.doe.gov/cgi-bin/browserLoad?db=Lacbi2&position=LG_2:3953852-3955463	-0.962442	2.35828e-13	1.47598e-12	0.513188	1.94861						Cytoplasm|Nucleus		Soluble
484390	1.79077	2.19785e-08	7.0591e-08	3.45999	https://mycocosm.jgi.doe.gov/cgi-bin/browserLoad?db=Lacbi2&position=LG_6:1584410-1585615	-0.865671	0.0109995	0.021079	0.548791	1.82219	Pfam	PF19086	Terpene synthase family 2, C-terminal metal binding	-	-	Cytoplasm		Soluble
470710	1.79035	2.00945e-14	9.9157e-14	3.45898	https://mycocosm.jgi.doe.gov/cgi-bin/browserLoad?db=Lacbi2&position=LG_1:10038454-10039154	-0.0330125	0.993627	0.995222	0.977377	1.02315						Cell membrane	Transmembrane domain	Transmembrane
435714	1.79033	8.84779e-16	4.72781e-15	3.45894	https://mycocosm.jgi.doe.gov/cgi-bin/browserLoad?db=Lacbi2&position=LG_1:539069-543835	-0.931278	9.99985e-06	3.10565e-05	0.524394	1.90696	Pfam	PF00023;PF24883;PF13637;PF12796	Ankyrin repeat;Nephrocystin 3, N-terminal;Ankyrin repeats (many copies);Ankyrin repeats (3 copies)	IPR002110;IPR056884	GO:0005515(InterPro);-	Nucleus	Nuclear localization signal	Soluble
489834	1.78979	1.29948e-10	4.93209e-10	3.45765	https://mycocosm.jgi.doe.gov/cgi-bin/browserLoad?db=Lacbi2&position=scaffold_20:383570-385842	-1.24558	8.40279e-06	2.63165e-05	0.421739	2.37113						Cytoplasm|Nucleus		Soluble
708956	1.78879	1.42019e-85	8.5228e-84	3.45525	https://mycocosm.jgi.doe.gov/cgi-bin/browserLoad?db=Lacbi2&position=scaffold_12:434773-437589	-1.01023	6.98029e-30	1.10236e-28	0.496469	2.01423						Cell membrane|Lysosome/Vacuole	Signal peptide|Transmembrane domain	Transmembrane
481016	1.78764	0.0185027	0.0297014	3.45251	https://mycocosm.jgi.doe.gov/cgi-bin/browserLoad?db=Lacbi2&position=LG_3:226547-227220	0.489298	0.627602	0.703482	1.40376	0.712371						Cytoplasm		Soluble
308283	1.78644	5.37046e-33	6.47068e-32	3.44963	https://mycocosm.jgi.doe.gov/cgi-bin/browserLoad?db=Lacbi2&position=LG_5:2978520-2980616	-0.48913	0.000918327	0.0021418	0.712455	1.4036	Pfam	PF00916;PF01740	Sulfate permease family;STAS domain	IPR011547;IPR002645	GO:0016020(InterPro);-	Lysosome/Vacuole	Signal peptide|Transmembrane domain	Transmembrane
477269	1.78644	5.37046e-33	6.47068e-32	3.44963	https://mycocosm.jgi.doe.gov/cgi-bin/browserLoad?db=Lacbi2&position=scaffold_41:7882-9978	-0.48913	0.000918327	0.0021418	0.712455	1.4036	Pfam	PF00916;PF01740	Sulfate permease family;STAS domain	IPR011547;IPR002645	GO:0016020(InterPro);-	Lysosome/Vacuole	Signal peptide|Transmembrane domain	Transmembrane
698697	1.78644	5.37046e-33	6.47068e-32	3.44963	https://mycocosm.jgi.doe.gov/cgi-bin/browserLoad?db=Lacbi2&position=scaffold_21:14309-16405	-0.48913	0.000918327	0.0021418	0.712455	1.4036	Pfam	PF00916;PF01740	Sulfate permease family;STAS domain	IPR011547;IPR002645	GO:0016020(InterPro);-	Lysosome/Vacuole	Signal peptide|Transmembrane domain	Transmembrane
658827	1.78483	8.15757e-36	1.08788e-34	3.44579	https://mycocosm.jgi.doe.gov/cgi-bin/browserLoad?db=Lacbi2&position=LG_9:666939-668605	-0.69733	9.01081e-07	3.1369e-06	0.616712	1.6215	Pfam	PF12680	SnoaL-like domain	IPR037401	-	Cytoplasm		Soluble
514295	1.78392	0.00496067	0.0088026	3.44362	https://mycocosm.jgi.doe.gov/cgi-bin/browserLoad?db=Lacbi2&position=LG_1:6435396-6435997	-0.654	0.319692	0.407096	0.635516	1.57353						Cytoplasm		Soluble
485493	1.78372	1.4451e-28	1.46796e-27	3.44314	https://mycocosm.jgi.doe.gov/cgi-bin/browserLoad?db=Lacbi2&position=LG_8:934081-934984	-1.06479	1.14266e-10	5.77176e-10	0.478043	2.09186						Lysosome/Vacuole	Transmembrane domain	Transmembrane
314562	1.78059	3.05051e-06	8.0564e-06	3.43567	https://mycocosm.jgi.doe.gov/cgi-bin/browserLoad?db=Lacbi2&position=scaffold_15:491044-491407	-0.653981	0.107094	0.160794	0.635524	1.5735						Cytoplasm|Extracellular	Signal peptide	Transmembrane|Soluble
317204	1.77898	3.80352e-06	9.92911e-06	3.43184	https://mycocosm.jgi.doe.gov/cgi-bin/browserLoad?db=Lacbi2&position=LG_1:2233385-2234000	-0.860496	0.0233523	0.0415705	0.550763	1.81566						Endoplasmic reticulum	Signal peptide|Transmembrane domain	Transmembrane
613299	1.77865	1.0264e-25	9.0531e-25	3.43104	https://mycocosm.jgi.doe.gov/cgi-bin/browserLoad?db=Lacbi2&position=scaffold_12:461162-462654	-0.76774	1.07124e-05	3.31243e-05	0.587337	1.7026	Pfam	PF00295	Glycosyl hydrolases family 28	IPR000743	GO:0004650(InterPro)|GO:0005975(InterPro)	Extracellular	Signal peptide	Soluble
462256	1.77551	8.64609e-20	5.78247e-19	3.42359	https://mycocosm.jgi.doe.gov/cgi-bin/browserLoad?db=Lacbi2&position=LG_1:12053962-12055645	-1.05817	3.11927e-08	1.27242e-07	0.480242	2.08228	Pfam	PF24883	Nephrocystin 3, N-terminal	IPR056884	-	Cytoplasm		Transmembrane
305237	1.77383	1.60092e-38	2.35652e-37	3.41961	https://mycocosm.jgi.doe.gov/cgi-bin/browserLoad?db=Lacbi2&position=LG_10:1683690-1684972	-1.1981	4.06581e-18	3.49525e-17	0.435849	2.29437						Cytoplasm		Peripheral|Soluble
710283	1.77234	5.04532e-59	1.52267e-57	3.41608	https://mycocosm.jgi.doe.gov/cgi-bin/browserLoad?db=Lacbi2&position=scaffold_25:99778-100630	-1.78546	1.19036e-58	5.1307e-57	0.290084	3.44728						Cytoplasm|Nucleus		Soluble
482136	1.77192	1.01337e-58	3.02906e-57	3.41508	https://mycocosm.jgi.doe.gov/cgi-bin/browserLoad?db=Lacbi2&position=LG_3:3580362-3583591	-1.48778	1.01814e-44	2.84186e-43	0.356561	2.80457	Pfam	PF12770;PF13374	CHAT domain;Tetratricopeptide repeat	IPR024983;-	-	Cytoplasm|Nucleus	Nuclear localization signal|Nuclear export signal	Soluble
313680	1.77111	2.73848e-27	2.6054e-26	3.41317	https://mycocosm.jgi.doe.gov/cgi-bin/browserLoad?db=Lacbi2&position=scaffold_12:1081287-1082456	-0.983469	3.23546e-09	1.43908e-08	0.505762	1.97721	Pfam	PF01693	Ribonuclease H1 N-terminal domain	IPR011320	-	Cytoplasm|Nucleus		Soluble
594674	1.77053	5.78116e-16	3.12447e-15	3.41179	https://mycocosm.jgi.doe.gov/cgi-bin/browserLoad?db=Lacbi2&position=LG_5:743991-744248	-0.933729	1.68783e-05	5.09976e-05	0.523504	1.91021						Extracellular	Signal peptide	Soluble
620480	1.77053	5.78116e-16	3.12447e-15	3.41179	https://mycocosm.jgi.doe.gov/cgi-bin/browserLoad?db=Lacbi2&position=scaffold_22:376999-377256	-0.933729	1.68783e-05	5.09976e-05	0.523504	1.91021						Extracellular	Signal peptide	Soluble
586490	1.77034	0.0003449	0.000720411	3.41134	https://mycocosm.jgi.doe.gov/cgi-bin/browserLoad?db=Lacbi2&position=LG_3:7482001-7482690	-0.680593	0.168245	0.237139	0.623909	1.6028						Cytoplasm|Nucleus		Soluble
294468	1.76717	9.34609e-20	6.2426e-19	3.40384	https://mycocosm.jgi.doe.gov/cgi-bin/browserLoad?db=Lacbi2&position=scaffold_24:319932-324394	-1.34058	1.13807e-12	6.73135e-12	0.394862	2.53253						Cell membrane	Signal peptide|Transmembrane domain	Transmembrane
497248	1.76634	7.05021e-05	0.000160567	3.40189	https://mycocosm.jgi.doe.gov/cgi-bin/browserLoad?db=Lacbi2&position=LG_1:11060775-11061158	-3.64855	4.01877e-15	2.90839e-14	0.07974	12.5408						Cytoplasm		Soluble
589527	1.76526	2.05084e-59	6.31149e-58	3.39936	https://mycocosm.jgi.doe.gov/cgi-bin/browserLoad?db=Lacbi2&position=LG_3:4039325-4042695	-1.53084	9.59586e-48	3.04317e-46	0.346077	2.88953	Pfam	PF03105;PF09359;PF02656	SPX domain;VTC domain;Domain of unknown function (DUF202)	IPR004331;IPR018966;IPR003807	-	Lysosome/Vacuole|Golgi apparatus	Signal peptide|Transmembrane domain	Transmembrane
617492	1.76493	7.7938e-16	4.18756e-15	3.39857	https://mycocosm.jgi.doe.gov/cgi-bin/browserLoad?db=Lacbi2&position=scaffold_16:198488-200976	-1.62887	5.71505e-14	3.76889e-13	0.323341	3.09271						Cytoplasm		Soluble
572439	1.7634	0.00144796	0.00278062	3.39497	https://mycocosm.jgi.doe.gov/cgi-bin/browserLoad?db=Lacbi2&position=LG_1:8656629-8656965	-0.245065	0.696566	0.763185	0.843778	1.18515						Cytoplasm|Nucleus	Nuclear localization signal	Soluble
614697	1.76091	0.00794378	0.0136445	3.38911	https://mycocosm.jgi.doe.gov/cgi-bin/browserLoad?db=Lacbi2&position=scaffold_13:839979-840345	-0.800557	0.311022	0.397907	0.574127	1.74177						Cytoplasm|Nucleus	Nuclear localization signal	Soluble
302171	1.76052	1.59891e-10	6.03477e-10	3.38819	https://mycocosm.jgi.doe.gov/cgi-bin/browserLoad?db=Lacbi2&position=LG_7:1077987-1078241	-0.991679	0.000247884	0.000634263	0.502892	1.9885						Cytoplasm|Nucleus	Nuclear localization signal	Soluble
582342	1.75792	1.11196e-05	2.76404e-05	3.38211	https://mycocosm.jgi.doe.gov/cgi-bin/browserLoad?db=Lacbi2&position=LG_2:1247279-1247573	-1.00398	0.00384561	0.00804114	0.498624	2.00552	Pfam	PF00856	SET domain	IPR001214	GO:0005515(InterPro)	Nucleus	Nuclear localization signal	Soluble
588856	1.75745	1.17995e-08	3.86536e-08	3.38101	https://mycocosm.jgi.doe.gov/cgi-bin/browserLoad?db=Lacbi2&position=LG_3:6245667-6246066	-1.37369	5.72993e-05	0.00016135	0.385904	2.59132						Nucleus		Soluble
188276	1.75594	7.2436e-28	7.09936e-27	3.37747	https://mycocosm.jgi.doe.gov/cgi-bin/browserLoad?db=Lacbi2&position=LG_4:248534-249855	-1.92702	1.1983e-33	2.18424e-32	0.262972	3.80268	Pfam	PF00153	Mitochondrial carrier protein	IPR018108	-	Mitochondrion	Peroxisomal targeting signal	Transmembrane
603091	1.75587	2.65267e-13	1.2249e-12	3.3773	https://mycocosm.jgi.doe.gov/cgi-bin/browserLoad?db=Lacbi2&position=LG_8:615205-616663	-0.156295	0.503854	0.589991	0.897326	1.11442						Cytoplasm		Soluble
489148	1.75529	1.32839e-19	8.7826e-19	3.37594	https://mycocosm.jgi.doe.gov/cgi-bin/browserLoad?db=Lacbi2&position=scaffold_14:789336-791410	-0.969051	3.03677e-07	1.10811e-06	0.510842	1.95755	Pfam	PF14027	Questin oxidase-like	IPR025337	GO:0016491(InterPro)	Cytoplasm	Peroxisomal targeting signal	Soluble
706546	1.75477	0.0235454	0.037079	3.37473	https://mycocosm.jgi.doe.gov/cgi-bin/browserLoad?db=Lacbi2&position=LG_8:1516090-1517945	-0.998574	0.224448	0.302033	0.500495	1.99802						Cytoplasm		Transmembrane|Soluble
397165	1.75454	0.00370293	0.00670494	3.37418	https://mycocosm.jgi.doe.gov/cgi-bin/browserLoad?db=Lacbi2&position=LG_1:12148365-12151353	-0.0628518	0.985568	0.989055	0.95737	1.04453	Pfam	PF00400;PF24883	WD domain, G-beta repeat;Nephrocystin 3, N-terminal	IPR001680;IPR056884	GO:0005515(InterPro);-	Cytoplasm		Soluble
300133	1.75403	0.0158336	0.0257372	3.37298	https://mycocosm.jgi.doe.gov/cgi-bin/browserLoad?db=Lacbi2&position=LG_2:566385-566902	0.0538378	0.869489	0.901377	1.03802	0.96337						Nucleus	Signal peptide	Soluble
299310	1.75156	4.86849e-10	1.77111e-09	3.36722	https://mycocosm.jgi.doe.gov/cgi-bin/browserLoad?db=Lacbi2&position=LG_1:11513668-11514419	-1.23965	2.35431e-05	6.98503e-05	0.423474	2.36142	Pfam	PF00248	Aldo/keto reductase family	IPR023210	-	Extracellular	Signal peptide	Soluble
478642	1.75091	0.0107628	0.0180709	3.36572	https://mycocosm.jgi.doe.gov/cgi-bin/browserLoad?db=Lacbi2&position=LG_1:5426409-5426862	-1.00768	0.121317	0.17927	0.497346	2.01067						Cytoplasm|Nucleus		Peripheral|Soluble
694245	1.74759	1.0932e-17	6.53531e-17	3.35796	https://mycocosm.jgi.doe.gov/cgi-bin/browserLoad?db=Lacbi2&position=LG_10:2265154-2268660	-0.877749	6.46428e-06	2.05129e-05	0.544216	1.83751	Pfam	PF01494	FAD binding domain	IPR002938	GO:0071949(InterPro)	Cytoplasm	Peroxisomal targeting signal	Soluble
498114	1.7475	0.0139295	0.0229046	3.35776	https://mycocosm.jgi.doe.gov/cgi-bin/browserLoad?db=Lacbi2&position=scaffold_16:577430-579013	-2.63358	0.000471531	0.00115463	0.161144	6.20563	Pfam	PF22936;PF14223	Pol polyprotein, beta-barrel domain;gag-polypeptide of LTR copia-type	IPR054722;-	-	Cytoplasm	Nuclear localization signal	Soluble
333763	1.74688	4.35454e-06	1.12695e-05	3.35633	https://mycocosm.jgi.doe.gov/cgi-bin/browserLoad?db=Lacbi2&position=scaffold_11:183136-184930	-0.989418	0.0157112	0.02909	0.503681	1.98538						Nucleus	Nuclear localization signal	Soluble
589471	1.74678	8.7708e-24	7.07971e-23	3.35608	https://mycocosm.jgi.doe.gov/cgi-bin/browserLoad?db=Lacbi2&position=LG_3:5703692-5707085	-3.84811	1.60445e-113	2.12155e-111	0.0694392	14.4011						Cytoplasm|Nucleus	Nuclear localization signal	Soluble
442585	1.74589	2.38936e-27	2.28579e-26	3.35403	https://mycocosm.jgi.doe.gov/cgi-bin/browserLoad?db=Lacbi2&position=LG_3:5287373-5288833	-0.182009	0.307637	0.39432	0.881475	1.13446						Cytoplasm|Nucleus		Soluble
665356	1.74537	8.19774e-26	7.26757e-25	3.3528	https://mycocosm.jgi.doe.gov/cgi-bin/browserLoad?db=Lacbi2&position=LG_1:2322237-2324623	-1.13238	3.77954e-12	2.14444e-11	0.456162	2.1922	Pfam	PF00135	Carboxylesterase family	IPR002018	-	Extracellular	Signal peptide	Soluble
660445	1.74502	2.20878e-26	2.01424e-25	3.35199	https://mycocosm.jgi.doe.gov/cgi-bin/browserLoad?db=Lacbi2&position=scaffold_20:108096-109194	-0.999023	2.24325e-09	1.00956e-08	0.500339	1.99865						Cell membrane|Lysosome/Vacuole	Signal peptide|Transmembrane domain	Transmembrane
612983	1.74244	1.71958e-14	8.5339e-14	3.34601	https://mycocosm.jgi.doe.gov/cgi-bin/browserLoad?db=Lacbi2&position=scaffold_12:488132-489635	-1.00699	2.56412e-05	7.5615e-05	0.497582	2.00972	Pfam	PF00295	Glycosyl hydrolases family 28	IPR000743	GO:0004650(InterPro)|GO:0005975(InterPro)	Extracellular	Signal peptide	Soluble
591823	1.74194	2.73159e-13	1.2606e-12	3.34484	https://mycocosm.jgi.doe.gov/cgi-bin/browserLoad?db=Lacbi2&position=LG_4:3565696-3567724	-0.583521	0.0114308	0.021825	0.667333	1.4985						Cytoplasm|Nucleus	Nuclear localization signal	Soluble
328528	1.7419	0.0218104	0.0345594	3.34476	https://mycocosm.jgi.doe.gov/cgi-bin/browserLoad?db=Lacbi2&position=LG_2:4217504-4219280	-0.889136	0.228574	0.306605	0.539937	1.85207						Cytoplasm|Nucleus		Soluble
589493	1.74126	4.78014e-06	1.23158e-05	3.34328	https://mycocosm.jgi.doe.gov/cgi-bin/browserLoad?db=Lacbi2&position=LG_3:4961017-4962516	0.0266171	0.863115	0.89608	1.01862	0.98172						Cytoplasm|Nucleus		Soluble
463304	1.74044	3.89506e-23	3.03873e-22	3.34136	https://mycocosm.jgi.doe.gov/cgi-bin/browserLoad?db=Lacbi2&position=LG_3:1676194-1678897	-1.03756	9.31627e-10	4.33786e-09	0.487152	2.05275	Pfam	PF14441	OTT_1508-like deaminase	IPR027796	-	Cytoplasm|Nucleus	Nuclear export signal	Soluble
442114	1.73946	7.27562e-06	1.84109e-05	3.33909	https://mycocosm.jgi.doe.gov/cgi-bin/browserLoad?db=Lacbi2&position=LG_3:3834481-3836500	-0.78057	0.0474908	0.0784459	0.582137	1.71781						Cytoplasm|Nucleus	Nuclear localization signal	Soluble
455417	1.73941	1.01599e-07	3.08533e-07	3.33899	https://mycocosm.jgi.doe.gov/cgi-bin/browserLoad?db=Lacbi2&position=LG_2:395336-396108	-1.03243	0.00443358	0.0091589	0.488885	2.04547						Extracellular		Soluble
292434	1.73879	1.65911e-27	1.59502e-26	3.33756	https://mycocosm.jgi.doe.gov/cgi-bin/browserLoad?db=Lacbi2&position=LG_4:1230198-1233137	-1.43517	1.63588e-20	1.60431e-19	0.369803	2.70414	Pfam	PF01734	Patatin-like phospholipase	IPR002641	GO:0006629(InterPro)	Cytoplasm		Soluble
483670	1.7384	2.5565e-05	6.12735e-05	3.33666	https://mycocosm.jgi.doe.gov/cgi-bin/browserLoad?db=Lacbi2&position=LG_4:3387686-3389698	-1.2452	0.0062021	0.0124737	0.421849	2.37051						Cytoplasm		Soluble
477031	1.73837	0.0196047	0.0313253	3.33658	https://mycocosm.jgi.doe.gov/cgi-bin/browserLoad?db=Lacbi2&position=scaffold_21:112335-114039	-3.99035	0.000651034	0.00156086	0.0629194	15.8933	Pfam	PF20151	Family of unknown function (DUF6533)	IPR045340	-	Cell membrane	Signal peptide|Transmembrane domain	Transmembrane
457311	1.73673	6.31901e-05	0.000144568	3.33279	https://mycocosm.jgi.doe.gov/cgi-bin/browserLoad?db=Lacbi2&position=LG_4:3082432-3083403	-1.43454	0.0021703	0.00475006	0.369965	2.70296						Cytoplasm		Soluble
297610	1.73587	1.57086e-36	2.14437e-35	3.33081	https://mycocosm.jgi.doe.gov/cgi-bin/browserLoad?db=Lacbi2&position=LG_6:1795128-1795847	-1.64518	2.15216e-30	3.49066e-29	0.319707	3.12787						Cell membrane|Lysosome/Vacuole	Signal peptide|Transmembrane domain	Transmembrane
334119	1.73412	5.65983e-15	2.88125e-14	3.32676	https://mycocosm.jgi.doe.gov/cgi-bin/browserLoad?db=Lacbi2&position=LG_1:9727737-9729049	-1.14071	2.49041e-07	9.21459e-07	0.453536	2.2049						Cytoplasm		Soluble
453556	1.73244	9.84449e-05	0.000220631	3.3229	https://mycocosm.jgi.doe.gov/cgi-bin/browserLoad?db=Lacbi2&position=scaffold_22:380982-382942	-1.18012	0.00687563	0.0136837	0.441313	2.26596	Pfam	PF00958;PF00117	GMP synthase C terminal domain;Glutamine amidotransferase class-I	IPR001674;IPR017926	GO:0003922(InterPro)|GO:0005524(InterPro)|GO:0006164(InterPro)|GO:0006177(InterPro);-	Cytoplasm		Soluble
472925	1.73207	0.000515453	0.00105671	3.32204	https://mycocosm.jgi.doe.gov/cgi-bin/browserLoad?db=Lacbi2&position=LG_4:938306-939448	-0.969495	0.0203163	0.0366596	0.510685	1.95816	Pfam	PF00106	short chain dehydrogenase	IPR002347	-	Cytoplasm		Soluble
485293	1.73121	3.23784e-05	7.65508e-05	3.32007	https://mycocosm.jgi.doe.gov/cgi-bin/browserLoad?db=Lacbi2&position=LG_7:2279610-2280598	1.48829	0.000450896	0.00110666	2.80556	0.356435	Pfam	PF00035	Double-stranded RNA binding motif	IPR014720	-	Mitochondrion	Mitochondrial transit peptide	Peripheral|Soluble
643703	1.72963	4.20147e-18	2.56678e-17	3.31643	https://mycocosm.jgi.doe.gov/cgi-bin/browserLoad?db=Lacbi2&position=LG_3:205589-206509	-0.664193	0.00126346	0.00287751	0.631042	1.58468						Cytoplasm|Nucleus		Soluble
486390	1.726	3.46845e-20	2.3653e-19	3.30809	https://mycocosm.jgi.doe.gov/cgi-bin/browserLoad?db=Lacbi2&position=LG_10:49908-50888	-0.896232	2.49133e-06	8.26607e-06	0.537288	1.8612	Pfam	PF04082	Fungal specific transcription factor domain	IPR007219	GO:0003677(InterPro)|GO:0006351(InterPro)|GO:0008270(InterPro)	Cytoplasm		Soluble
703556	1.72542	7.41725e-46	1.44124e-44	3.30675	https://mycocosm.jgi.doe.gov/cgi-bin/browserLoad?db=Lacbi2&position=LG_3:3530472-3533701	-2.65491	3.42934e-113	4.49647e-111	0.158778	6.29809						Cytoplasm		Soluble
487049	1.72331	0.00876314	0.0149662	3.30193	https://mycocosm.jgi.doe.gov/cgi-bin/browserLoad?db=Lacbi2&position=LG_10:2756115-2757343	-1.90302	0.00526762	0.0107413	0.267383	3.73995						Cytoplasm		Soluble
621163	1.72305	1.23691e-15	6.55331e-15	3.30133	https://mycocosm.jgi.doe.gov/cgi-bin/browserLoad?db=Lacbi2&position=scaffold_24:68898-70993	-0.963136	1.27975e-05	3.92529e-05	0.512941	1.94954						Cytoplasm		Soluble
671638	1.72284	8.65032e-16	4.62546e-15	3.30086	https://mycocosm.jgi.doe.gov/cgi-bin/browserLoad?db=Lacbi2&position=scaffold_14:144313-145586	-1.31293	8.61447e-09	3.67949e-08	0.402503	2.48446						Cytoplasm		Soluble
698268	1.7219	3.17012e-17	1.85604e-16	3.2987	https://mycocosm.jgi.doe.gov/cgi-bin/browserLoad?db=Lacbi2&position=scaffold_18:484694-485785	-0.034771	0.828103	0.86869	0.976187	1.02439						Cytoplasm|Nucleus		Soluble
651575	1.71975	7.45465e-07	2.08487e-06	3.2938	https://mycocosm.jgi.doe.gov/cgi-bin/browserLoad?db=Lacbi2&position=LG_10:3727769-3729633	0.185113	0.560159	0.641951	1.13691	0.87958	Pfam	PF01328	Peroxidase, family 2	IPR000028	GO:0004601(InterPro)	Extracellular	Signal peptide	Soluble
293193	1.71815	8.73622e-15	4.4014e-14	3.29015	https://mycocosm.jgi.doe.gov/cgi-bin/browserLoad?db=Lacbi2&position=scaffold_12:370590-371415	-0.546385	0.0189029	0.0343636	0.684734	1.46042						Cell membrane	Signal peptide|Transmembrane domain	Transmembrane
446697	1.71759	6.82576e-08	2.10396e-07	3.28887	https://mycocosm.jgi.doe.gov/cgi-bin/browserLoad?db=Lacbi2&position=LG_6:3576253-3577278	-0.942964	0.00460168	0.00948106	0.520163	1.92247						Cytoplasm|Nucleus		Soluble
452722	1.71744	0.014185	0.0232904	3.28852	https://mycocosm.jgi.doe.gov/cgi-bin/browserLoad?db=Lacbi2&position=scaffold_17:384077-384729	-0.367016	0.669019	0.740228	0.775385	1.28968						Cell membrane	Signal peptide|Transmembrane domain	Transmembrane
653015	1.7151	5.95685e-13	2.69093e-12	3.2832	https://mycocosm.jgi.doe.gov/cgi-bin/browserLoad?db=Lacbi2&position=scaffold_12:694671-695058	-1.08724	2.51365e-05	7.4267e-05	0.470662	2.12467						Cytoplasm		Soluble
316334	1.71266	1.21197e-07	3.6556e-07	3.27765	https://mycocosm.jgi.doe.gov/cgi-bin/browserLoad?db=Lacbi2&position=LG_1:12087955-12089761	-0.920447	0.00262495	0.00566253	0.528345	1.8927	Pfam	PF03167	Uracil DNA glycosylase superfamily	IPR005122	-	Nucleus	Nuclear localization signal	Soluble
499458	1.71186	0.0034045	0.0061948	3.27582	https://mycocosm.jgi.doe.gov/cgi-bin/browserLoad?db=Lacbi2&position=LG_2:3196719-3197789	-0.883149	0.143849	0.207476	0.542183	1.8444						Nucleus	Nuclear localization signal	Soluble
572529	1.71166	6.30394e-07	1.77354e-06	3.27537	https://mycocosm.jgi.doe.gov/cgi-bin/browserLoad?db=Lacbi2&position=LG_1:10986031-10988427	-1.2653	0.000667592	0.00159492	0.416014	2.40377						Cytoplasm|Nucleus		Soluble
483348	1.71152	3.67827e-24	3.0318e-23	3.27507	https://mycocosm.jgi.doe.gov/cgi-bin/browserLoad?db=Lacbi2&position=LG_4:1214660-1215115	-0.499224	0.00603667	0.0121646	0.707487	1.41345						Endoplasmic reticulum	Signal peptide|Mitochondrial transit peptide	Transmembrane
607071	1.7106	4.04354e-08	1.27098e-07	3.27296	https://mycocosm.jgi.doe.gov/cgi-bin/browserLoad?db=Lacbi2&position=LG_10:3372284-3372750	-1.8207	1.1975e-07	4.58966e-07	0.283084	3.53252						Cytoplasm|Nucleus	Nuclear export signal	Soluble
328251	1.70876	3.92476e-59	1.1914e-57	3.26879	https://mycocosm.jgi.doe.gov/cgi-bin/browserLoad?db=Lacbi2&position=LG_1:11947636-11948944	-0.973835	7.42695e-20	7.07897e-19	0.509151	1.96405						Extracellular	Signal peptide	Soluble
474634	1.70834	5.06859e-34	6.36245e-33	3.26786	https://mycocosm.jgi.doe.gov/cgi-bin/browserLoad?db=Lacbi2&position=LG_8:1859379-1859917	-1.62841	5.62947e-28	8.27086e-27	0.323443	3.09173						Cytoplasm|Mitochondrion	Mitochondrial transit peptide	Soluble
302878	1.70772	9.70703e-21	6.8102e-20	3.26644	https://mycocosm.jgi.doe.gov/cgi-bin/browserLoad?db=Lacbi2&position=scaffold_13:948572-951272	-0.565761	0.00142002	0.00320599	0.675599	1.48017						Cytoplasm|Nucleus	Nuclear localization signal	Soluble
308692	1.70682	9.03785e-20	6.0393e-19	3.26441	https://mycocosm.jgi.doe.gov/cgi-bin/browserLoad?db=Lacbi2&position=LG_4:1453569-1454279	-1.10936	1.68476e-08	7.03435e-08	0.4635	2.1575						Cytoplasm		Soluble
582942	1.70611	1.19528e-07	3.60873e-07	3.2628	https://mycocosm.jgi.doe.gov/cgi-bin/browserLoad?db=Lacbi2&position=LG_2:1481100-1481997	-1.7656	6.10856e-08	2.4093e-07	0.294105	3.40015						Cytoplasm|Nucleus	Nuclear localization signal	Soluble
455929	1.70549	1.1768e-49	2.6119e-48	3.26139	https://mycocosm.jgi.doe.gov/cgi-bin/browserLoad?db=Lacbi2&position=LG_2:4546823-4547823	-2.1134	1.76918e-75	1.17466e-73	0.231101	4.32711						Cytoplasm		Soluble
302766	1.70479	0.00242372	0.0045085	3.25983	https://mycocosm.jgi.doe.gov/cgi-bin/browserLoad?db=Lacbi2&position=scaffold_13:1245631-1247358	-0.440836	0.325256	0.412667	0.736708	1.35739	Pfam	PF02037	SAP domain	IPR003034	-	Cytoplasm|Nucleus	Nuclear localization signal	Soluble
573023	1.70369	0.0118871	0.0198072	3.25732	https://mycocosm.jgi.doe.gov/cgi-bin/browserLoad?db=Lacbi2&position=LG_1:7328719-7329174	-1.01206	0.268528	0.351712	0.495838	2.01679						Nucleus	Nuclear localization signal	Soluble
453691	1.7032	5.08768e-24	4.16709e-23	3.25622	https://mycocosm.jgi.doe.gov/cgi-bin/browserLoad?db=Lacbi2&position=scaffold_24:73262-73966	-2.42459	1.21877e-45	3.54123e-44	0.186262	5.36877						Cytoplasm		Soluble
461814	1.7016	6.2596e-53	1.60375e-51	3.25261	https://mycocosm.jgi.doe.gov/cgi-bin/browserLoad?db=Lacbi2&position=LG_1:7828325-7829566	-1.20482	1.40587e-27	2.00327e-26	0.433823	2.30509						Cell membrane	Signal peptide|Transmembrane domain	Transmembrane
656142	1.70157	1.58866e-08	5.14912e-08	3.25255	https://mycocosm.jgi.doe.gov/cgi-bin/browserLoad?db=Lacbi2&position=LG_1:10347747-10348449	-1.07463	0.000864175	0.00202428	0.474793	2.10618						Cytoplasm|Nucleus		Soluble
447385	1.70085	6.6569e-14	3.19691e-13	3.25093	https://mycocosm.jgi.doe.gov/cgi-bin/browserLoad?db=Lacbi2&position=LG_7:2371681-2372677	-0.935562	3.24197e-05	9.43741e-05	0.522839	1.91264	Pfam	PF00651	BTB/POZ domain	IPR000210	GO:0005515(InterPro)	Cytoplasm|Nucleus		Soluble
566009	1.70011	0.011058	0.0185277	3.24927	https://mycocosm.jgi.doe.gov/cgi-bin/browserLoad?db=Lacbi2&position=scaffold_16:690612-690856	-2.25383	0.000316728	0.00079837	0.209667	4.76947						Nucleus		Soluble
307360	1.69744	2.42638e-05	5.82711e-05	3.24325	https://mycocosm.jgi.doe.gov/cgi-bin/browserLoad?db=Lacbi2&position=LG_2:1294415-1295720	-0.722968	0.0364532	0.0621482	0.60585	1.65057						Cytoplasm|Nucleus	Signal peptide	Soluble
460877	1.69564	4.06767e-10	1.48741e-09	3.2392	https://mycocosm.jgi.doe.gov/cgi-bin/browserLoad?db=Lacbi2&position=LG_1:2839929-2841654	-0.836547	0.00182537	0.00404391	0.559982	1.78577						Nucleus	Nuclear localization signal	Soluble
580492	1.69554	2.02273e-31	2.3037e-30	3.23897	https://mycocosm.jgi.doe.gov/cgi-bin/browserLoad?db=Lacbi2&position=LG_2:4669253-4670924	-0.988378	3.12232e-12	1.78585e-11	0.504044	1.98395						Cytoplasm|Nucleus		Soluble
448071	1.69494	5.63175e-43	9.6669e-42	3.23764	https://mycocosm.jgi.doe.gov/cgi-bin/browserLoad?db=Lacbi2&position=LG_9:62911-63557	-1.00471	1.43648e-14	9.96149e-14	0.498372	2.00654	Pfam	PF00651	BTB/POZ domain	IPR000210	GO:0005515(InterPro)	Cytoplasm		Soluble
297910	1.68952	1.87178e-14	9.27157e-14	3.22549	https://mycocosm.jgi.doe.gov/cgi-bin/browserLoad?db=Lacbi2&position=LG_6:2555765-2556624	-0.572804	0.0173868	0.0318726	0.672309	1.48741						Nucleus	Nuclear localization signal	Soluble
449638	1.68768	2.13629e-10	7.99532e-10	3.22138	https://mycocosm.jgi.doe.gov/cgi-bin/browserLoad?db=Lacbi2&position=LG_10:2949653-2950299	-0.781595	0.00534429	0.0108846	0.581723	1.71903	Pfam	PF13460	NAD(P)H-binding	IPR016040	-	Cytoplasm	Peroxisomal targeting signal	Peripheral|Soluble
586116	1.68735	4.10658e-18	2.50979e-17	3.22065	https://mycocosm.jgi.doe.gov/cgi-bin/browserLoad?db=Lacbi2&position=LG_3:2731883-2732167	-0.612423	0.000426425	0.00105061	0.654097	1.52882						Cytoplasm		Transmembrane
609573	1.68709	0.0241815	0.0379735	3.22008	https://mycocosm.jgi.doe.gov/cgi-bin/browserLoad?db=Lacbi2&position=LG_10:1735449-1736332	-0.326623	0.667478	0.738785	0.797401	1.25407						Cytoplasm		Soluble
305507	1.68359	4.4351e-11	1.75281e-10	3.21225	https://mycocosm.jgi.doe.gov/cgi-bin/browserLoad?db=Lacbi2&position=LG_10:2274395-2275438	-0.759209	0.00293716	0.00628218	0.59082	1.69256	Pfam	PF00722	Glycosyl hydrolases family 16	IPR000757	GO:0004553(InterPro)|GO:0005975(InterPro)	Extracellular	Signal peptide	Soluble
675732	1.68358	0.00109042	0.00212666	3.21225	https://mycocosm.jgi.doe.gov/cgi-bin/browserLoad?db=Lacbi2&position=scaffold_11:2205059-2205720	-1.90379	0.00138493	0.00313364	0.26724	3.74196						Cytoplasm|Nucleus	Nuclear localization signal	Soluble
643636	1.68157	5.37441e-19	3.42833e-18	3.20777	https://mycocosm.jgi.doe.gov/cgi-bin/browserLoad?db=Lacbi2&position=LG_2:4589759-4590648	-3.67263	4.39602e-80	3.16088e-78	0.0784204	12.7518						Extracellular	Signal peptide	Soluble
381650	1.68062	5.18366e-36	6.95449e-35	3.20566	https://mycocosm.jgi.doe.gov/cgi-bin/browserLoad?db=Lacbi2&position=LG_4:1420759-1421873	-0.426223	0.00225203	0.00491722	0.744208	1.34371	Pfam	PF07876	Stress responsive A/B Barrel Domain	IPR013097	-	Endoplasmic reticulum	Signal peptide	Transmembrane
314265	1.67977	7.88174e-30	8.40019e-29	3.20377	https://mycocosm.jgi.doe.gov/cgi-bin/browserLoad?db=Lacbi2&position=scaffold_15:620838-622304	-0.794048	8.87163e-08	3.4451e-07	0.576724	1.73393						Cytoplasm		Peripheral|Soluble
577499	1.67918	0.00296369	0.00543325	3.20246	https://mycocosm.jgi.doe.gov/cgi-bin/browserLoad?db=Lacbi2&position=LG_1:7120888-7122918	-0.715266	0.199214	0.273284	0.609093	1.64179						Cell membrane|Lysosome/Vacuole	Signal peptide|Transmembrane domain	Transmembrane
596678	1.67851	1.5783e-12	6.90973e-12	3.20097	https://mycocosm.jgi.doe.gov/cgi-bin/browserLoad?db=Lacbi2&position=LG_5:2216198-2217074	-0.994626	2.61747e-05	7.71009e-05	0.501866	1.99256	Pfam	PF02798;PF00043	Glutathione S-transferase, N-terminal domain;Glutathione S-transferase, C-terminal domain	IPR004045;IPR004046	-	Cytoplasm		Soluble
603644	1.67733	8.10956e-16	4.34823e-15	3.19835	https://mycocosm.jgi.doe.gov/cgi-bin/browserLoad?db=Lacbi2&position=LG_8:895810-897570	-0.682803	0.00135165	0.00306539	0.622954	1.60526						Cytoplasm|Nucleus		Soluble
483169	1.67602	1.18788e-14	5.94243e-14	3.19545	https://mycocosm.jgi.doe.gov/cgi-bin/browserLoad?db=Lacbi2&position=LG_4:710682-712207	-0.176938	0.470185	0.558395	0.884578	1.13048	Pfam	PF03171;PF14226	2OG-Fe(II) oxygenase superfamily;non-haem dioxygenase in morphine synthesis N-terminal	IPR044861;IPR026992	-	Cytoplasm		Soluble
303536	1.67531	0.00573123	0.0100714	3.19388	https://mycocosm.jgi.doe.gov/cgi-bin/browserLoad?db=Lacbi2&position=scaffold_13:313465-316162	-0.910542	0.152821	0.218557	0.531985	1.87975						Endoplasmic reticulum|Lysosome/Vacuole	Signal peptide|Transmembrane domain	Transmembrane
583666	1.67451	0.0121008	0.0201439	3.1921	https://mycocosm.jgi.doe.gov/cgi-bin/browserLoad?db=Lacbi2&position=LG_3:4265918-4267117	0.12953	0.814279	0.857721	1.09394	0.914129						Cytoplasm|Nucleus		Soluble
293613	1.67225	8.44087e-44	1.48481e-42	3.1871	https://mycocosm.jgi.doe.gov/cgi-bin/browserLoad?db=Lacbi2&position=LG_1:2270831-2272895	-0.865587	9.11178e-13	5.44091e-12	0.548823	1.82208						Cell membrane|Lysosome/Vacuole	Signal peptide|Transmembrane domain	Transmembrane
683278	1.67206	1.86354e-61	6.12145e-60	3.18669	https://mycocosm.jgi.doe.gov/cgi-bin/browserLoad?db=Lacbi2&position=LG_2:678412-679854	-1.62097	1.4234e-60	6.57079e-59	0.325116	3.07582						Cytoplasm|Nucleus		Soluble
709888	1.66985	2.36356e-18	1.45708e-17	3.18181	https://mycocosm.jgi.doe.gov/cgi-bin/browserLoad?db=Lacbi2&position=scaffold_18:424099-425144	-1.15397	8.98586e-10	4.18651e-09	0.449386	2.22526						Extracellular	Signal peptide	Soluble
632485	1.66967	2.2268e-05	5.36351e-05	3.18141	https://mycocosm.jgi.doe.gov/cgi-bin/browserLoad?db=Lacbi2&position=LG_8:39795-40814	0.147661	0.935096	0.951873	1.10777	0.902713						Cytoplasm|Nucleus	Nuclear localization signal	Soluble
323363	1.66833	2.89237e-25	2.49473e-24	3.17846	https://mycocosm.jgi.doe.gov/cgi-bin/browserLoad?db=Lacbi2&position=LG_3:1379630-1383305	-1.10607	5.35539e-12	2.99929e-11	0.464558	2.15258						Cytoplasm|Nucleus		Transmembrane|Soluble
583723	1.66832	4.84343e-05	0.000112175	3.17844	https://mycocosm.jgi.doe.gov/cgi-bin/browserLoad?db=Lacbi2&position=LG_3:5857566-5860428	-1.07702	0.00652545	0.0130668	0.474006	2.10968						Nucleus		Transmembrane
600951	1.66645	1.55359e-31	1.77848e-30	3.17431	https://mycocosm.jgi.doe.gov/cgi-bin/browserLoad?db=Lacbi2&position=LG_7:511282-514026	-1.58342	1.01073e-29	1.58338e-28	0.333689	2.9968						Cytoplasm|Nucleus		Transmembrane|Soluble
397176	1.66598	6.5695e-06	1.67244e-05	3.17328	https://mycocosm.jgi.doe.gov/cgi-bin/browserLoad?db=Lacbi2&position=LG_1:12180478-12183786	-0.414096	0.293466	0.379084	0.75049	1.33246	Pfam	PF24883;PF00400	Nephrocystin 3, N-terminal;WD domain, G-beta repeat	IPR056884;IPR001680	-;GO:0005515(InterPro)	Cytoplasm|Nucleus		Soluble
592157	1.66557	6.28482e-09	2.1075e-08	3.17239	https://mycocosm.jgi.doe.gov/cgi-bin/browserLoad?db=Lacbi2&position=LG_4:929619-929923	-1.59373	2.95772e-08	1.20968e-07	0.331315	3.01828						Cytoplasm|Nucleus		Soluble
442876	1.66393	3.99329e-10	1.46159e-09	3.1688	https://mycocosm.jgi.doe.gov/cgi-bin/browserLoad?db=Lacbi2&position=LG_3:6330982-6335790	-0.980735	0.000156216	0.000412567	0.506722	1.97347						Cytoplasm		Soluble
182249	1.66377	1.54484e-28	1.56521e-27	3.16844	https://mycocosm.jgi.doe.gov/cgi-bin/browserLoad?db=Lacbi2&position=LG_2:1643609-1645954	-1.30888	4.20934e-19	3.82792e-18	0.403635	2.47749	Pfam	PF00324	Amino acid permease	IPR004841	GO:0016020(InterPro)|GO:0055085(InterPro)	Cell membrane	Transmembrane domain	Transmembrane
657183	1.66298	8.08358e-17	4.63877e-16	3.1667	https://mycocosm.jgi.doe.gov/cgi-bin/browserLoad?db=Lacbi2&position=LG_3:2841968-2842744	-1.65471	3.95688e-15	2.86493e-14	0.317601	3.1486						Cell membrane		Peripheral
302014	1.66225	6.44604e-11	2.51318e-10	3.16509	https://mycocosm.jgi.doe.gov/cgi-bin/browserLoad?db=Lacbi2&position=LG_3:545396-546127	-1.63862	5.05993e-10	2.41484e-09	0.321163	3.11368						Cytoplasm		Soluble
656684	1.66215	2.67486e-20	1.83535e-19	3.16488	https://mycocosm.jgi.doe.gov/cgi-bin/browserLoad?db=Lacbi2&position=LG_2:3885932-3887485	-0.258559	0.168916	0.237913	0.835922	1.19628	Pfam	PF03080	Neprosin	IPR004314	-	Extracellular	Signal peptide	Soluble
449203	1.66034	3.0319e-10	1.12101e-09	3.1609	https://mycocosm.jgi.doe.gov/cgi-bin/browserLoad?db=Lacbi2&position=LG_10:1608344-1609390	-1.28104	1.83946e-06	6.19626e-06	0.411497	2.43015						Nucleus	Nuclear localization signal	Soluble
475888	1.65874	7.70107e-26	6.83503e-25	3.15741	https://mycocosm.jgi.doe.gov/cgi-bin/browserLoad?db=Lacbi2&position=scaffold_11:1732016-1733178	-0.987089	8.11524e-10	3.80589e-09	0.504495	1.98218						Extracellular		Lipid anchor|Soluble
443182	1.65773	0.0104778	0.0176359	3.1552	https://mycocosm.jgi.doe.gov/cgi-bin/browserLoad?db=Lacbi2&position=LG_3:7391636-7392400	-2.07663	0.00897418	0.017503	0.237067	4.21821						Nucleus	Nuclear localization signal	Soluble
310461	1.6552	1.85221e-35	2.44294e-34	3.14967	https://mycocosm.jgi.doe.gov/cgi-bin/browserLoad?db=Lacbi2&position=LG_7:332569-333199	-2.15243	5.80557e-54	2.23114e-52	0.224933	4.44577						Cytoplasm|Nucleus		Soluble
331620	1.65518	9.25312e-11	3.56045e-10	3.14962	https://mycocosm.jgi.doe.gov/cgi-bin/browserLoad?db=Lacbi2&position=LG_2:1216963-1217882	-1.1344	1.97625e-05	5.92191e-05	0.455525	2.19527						Extracellular	Signal peptide	Soluble
188015	1.6539	4.10266e-11	1.62372e-10	3.14684	https://mycocosm.jgi.doe.gov/cgi-bin/browserLoad?db=Lacbi2&position=LG_10:1528289-1531218	-1.5051	1.14758e-09	5.29754e-09	0.352305	2.83845	Pfam	PF00324	Amino acid permease	IPR004841	GO:0016020(InterPro)|GO:0055085(InterPro)	Cell membrane	Transmembrane domain	Transmembrane
598005	1.65352	0.000122013	0.000270576	3.14599	https://mycocosm.jgi.doe.gov/cgi-bin/browserLoad?db=Lacbi2&position=LG_6:3237163-3238853	-1.40202	0.00126912	0.00288956	0.378399	2.64271						Cytoplasm		Soluble
327722	1.65324	6.5044e-53	1.66374e-51	3.14539	https://mycocosm.jgi.doe.gov/cgi-bin/browserLoad?db=Lacbi2&position=LG_9:620061-621202	-0.336439	0.00414468	0.00861686	0.791994	1.26264	Pfam	PF00188	Cysteine-rich secretory protein family	IPR014044	-	Extracellular	Signal peptide	Soluble
479470	1.6516	1.82476e-50	4.21178e-49	3.14181	https://mycocosm.jgi.doe.gov/cgi-bin/browserLoad?db=Lacbi2&position=LG_1:9292699-9294506	-0.901808	2.78074e-16	2.14579e-15	0.535216	1.86841	Pfam	PF13847	Methyltransferase domain	IPR025714	-	Cytoplasm		Soluble
607696	1.65038	0.000197575	0.00042615	3.13916	https://mycocosm.jgi.doe.gov/cgi-bin/browserLoad?db=Lacbi2&position=LG_10:3584506-3584990	-0.858318	0.0659564	0.105011	0.551595	1.81292						Cytoplasm		Soluble
585326	1.65006	5.66458e-20	3.82286e-19	3.13848	https://mycocosm.jgi.doe.gov/cgi-bin/browserLoad?db=Lacbi2&position=LG_3:5088511-5090031	-0.391765	0.0361467	0.061666	0.762197	1.312	Pfam	PF00400;PF12894	WD domain, G-beta repeat;Anaphase-promoting complex subunit 4 WD40 domain	IPR001680;IPR024977	GO:0005515(InterPro);-	Nucleus	Nuclear localization signal	Soluble
460674	1.64904	0.0272144	0.0423525	3.13624	https://mycocosm.jgi.doe.gov/cgi-bin/browserLoad?db=Lacbi2&position=LG_1:1807819-1808388	-0.896139	0.165076	0.233473	0.537323	1.86108						Nucleus		Soluble
295216	1.64889	1.65494e-83	9.32203e-82	3.13591	https://mycocosm.jgi.doe.gov/cgi-bin/browserLoad?db=Lacbi2&position=scaffold_18:490362-491286	-1.2802	1.17732e-49	3.90845e-48	0.411738	2.42873						Lysosome/Vacuole	Signal peptide|Transmembrane domain	Transmembrane
318810	1.64851	0.000492057	0.00101247	3.13509	https://mycocosm.jgi.doe.gov/cgi-bin/browserLoad?db=Lacbi2&position=LG_8:1214943-1215797	-0.5273	0.236871	0.316186	0.693852	1.44123						Nucleus	Nuclear localization signal	Soluble
570174	1.64819	2.82613e-08	8.98455e-08	3.13441	https://mycocosm.jgi.doe.gov/cgi-bin/browserLoad?db=Lacbi2&position=LG_1:7154274-7156311	-1.04473	0.000178416	0.000467164	0.484736	2.06298						Cell membrane|Lysosome/Vacuole	Signal peptide|Transmembrane domain	Transmembrane
689201	1.64769	7.89191e-05	0.000178797	3.13333	https://mycocosm.jgi.doe.gov/cgi-bin/browserLoad?db=Lacbi2&position=LG_5:295134-299184	-1.90452	4.21491e-06	1.36556e-05	0.267105	3.74384	Pfam	PF03142;PF08766	Chitin synthase;DEK C terminal domain	-;IPR014876	-	Cell membrane|Lysosome/Vacuole	Signal peptide|Transmembrane domain	Transmembrane
585272	1.64705	1.77653e-22	1.34607e-21	3.13192	https://mycocosm.jgi.doe.gov/cgi-bin/browserLoad?db=Lacbi2&position=LG_3:3272214-3272528	-1.05375	2.7984e-10	1.36748e-09	0.481714	2.07592						Cytoplasm|Nucleus		Soluble
705500	1.64647	2.66384e-16	1.47233e-15	3.13066	https://mycocosm.jgi.doe.gov/cgi-bin/browserLoad?db=Lacbi2&position=LG_6:1875322-1876032	-1.24096	3.9677e-09	1.74882e-08	0.42309	2.36356						Cytoplasm	Nuclear localization signal	Soluble
455391	1.64563	5.62689e-16	3.04637e-15	3.12884	https://mycocosm.jgi.doe.gov/cgi-bin/browserLoad?db=Lacbi2&position=LG_2:35002-35877	-0.734984	0.00050576	0.00123245	0.600825	1.66438						Cell membrane	Signal peptide|Transmembrane domain	Transmembrane
686895	1.64556	5.38007e-17	3.10908e-16	3.12869	https://mycocosm.jgi.doe.gov/cgi-bin/browserLoad?db=Lacbi2&position=LG_3:5022318-5023436	-1.41146	3.52079e-13	2.17306e-12	0.375931	2.66006						Extracellular	Signal peptide	Soluble
705129	1.64548	2.46189e-35	3.23613e-34	3.12851	https://mycocosm.jgi.doe.gov/cgi-bin/browserLoad?db=Lacbi2&position=LG_5:1662226-1664152	-1.59081	3.55667e-35	6.80083e-34	0.331985	3.01219						Endoplasmic reticulum	Signal peptide|Transmembrane domain	Transmembrane
600427	1.64394	0.0301126	0.0464642	3.12519	https://mycocosm.jgi.doe.gov/cgi-bin/browserLoad?db=Lacbi2&position=LG_7:1028497-1028862	-1.38355	0.0808991	0.125599	0.383274	2.6091						Cytoplasm		Soluble
303857	1.64316	0.0258058	0.0403294	3.1235	https://mycocosm.jgi.doe.gov/cgi-bin/browserLoad?db=Lacbi2&position=LG_10:3065061-3065237	-0.0432182	0.745366	0.804006	0.970488	1.03041						Endoplasmic reticulum	Signal peptide	Transmembrane
332107	1.64309	2.58795e-51	6.19322e-50	3.12334	https://mycocosm.jgi.doe.gov/cgi-bin/browserLoad?db=Lacbi2&position=scaffold_16:104394-106064	-1.59564	1.18484e-50	4.04532e-49	0.330876	3.02228						Cell membrane	Signal peptide	Transmembrane
573271	1.64141	2.32509e-36	3.16013e-35	3.1197	https://mycocosm.jgi.doe.gov/cgi-bin/browserLoad?db=Lacbi2&position=LG_1:7310460-7313905	-1.02521	2.61591e-16	2.0246e-15	0.49134	2.03525						Cytoplasm|Nucleus		Transmembrane|Soluble
314168	1.64088	8.7511e-12	3.6431e-11	3.11856	https://mycocosm.jgi.doe.gov/cgi-bin/browserLoad?db=Lacbi2&position=LG_5:1797759-1799760	-0.992875	1.04724e-05	3.24337e-05	0.502476	1.99015	Pfam	PF00026	Eukaryotic aspartyl protease	IPR033121	-	Extracellular		Lipid anchor|Soluble
486416	1.64082	1.99128e-18	1.23196e-17	3.11843	https://mycocosm.jgi.doe.gov/cgi-bin/browserLoad?db=Lacbi2&position=LG_10:165379-167109	-0.734015	6.46146e-05	0.000180645	0.601228	1.66326						Lysosome/Vacuole	Signal peptide|Transmembrane domain	Transmembrane
667266	1.64011	1.9309e-55	5.33236e-54	3.11689	https://mycocosm.jgi.doe.gov/cgi-bin/browserLoad?db=Lacbi2&position=LG_2:4544908-4546713	-0.654196	1.41483e-09	6.47947e-09	0.63543	1.57374						Cell membrane	Signal peptide|Transmembrane domain	Transmembrane
452957	1.6393	7.40018e-23	5.7048e-22	3.11515	https://mycocosm.jgi.doe.gov/cgi-bin/browserLoad?db=Lacbi2&position=scaffold_18:541712-544243	-1.40902	1.0229e-18	9.08802e-18	0.376569	2.65556						Endoplasmic reticulum|Lysosome/Vacuole	Signal peptide|Transmembrane domain	Transmembrane
487022	1.63834	1.78069e-10	6.70305e-10	3.11308	https://mycocosm.jgi.doe.gov/cgi-bin/browserLoad?db=Lacbi2&position=LG_10:2684901-2685912	-0.970843	0.000236426	0.000607935	0.510208	1.95999						Nucleus	Nuclear localization signal	Soluble
580553	1.63817	1.77716e-22	1.34607e-21	3.11271	https://mycocosm.jgi.doe.gov/cgi-bin/browserLoad?db=Lacbi2&position=LG_2:265553-266631	-0.941432	1.95778e-08	8.11779e-08	0.520716	1.92043	Pfam	PF01255	Putative undecaprenyl diphosphate synthase	IPR001441	GO:0016765(InterPro)	Endoplasmic reticulum	Transmembrane domain	Peripheral
649742	1.63803	1.95036e-20	1.34652e-19	3.1124	https://mycocosm.jgi.doe.gov/cgi-bin/browserLoad?db=Lacbi2&position=LG_9:684329-685320	-0.137805	0.510089	0.595861	0.908901	1.10023						Cytoplasm|Nucleus		Soluble
299134	1.63792	1.29211e-11	5.3013e-11	3.11216	https://mycocosm.jgi.doe.gov/cgi-bin/browserLoad?db=Lacbi2&position=LG_3:5243807-5250487	-0.503324	0.0357188	0.0610495	0.70548	1.41748						Cytoplasm		Soluble
305041	1.63788	5.40167e-05	0.000124365	3.11209	https://mycocosm.jgi.doe.gov/cgi-bin/browserLoad?db=Lacbi2&position=LG_10:1169277-1169571	-1.56802	0.000475188	0.00116285	0.33727	2.96498						Endoplasmic reticulum	Signal peptide|Transmembrane domain	Transmembrane
308691	1.6368	0.000973103	0.0019137	3.10974	https://mycocosm.jgi.doe.gov/cgi-bin/browserLoad?db=Lacbi2&position=LG_4:1454731-1455277	-0.987977	0.0656143	0.104553	0.504184	1.9834						Cytoplasm|Nucleus		Soluble
506504	1.63668	0.0128298	0.0212396	3.1095	https://mycocosm.jgi.doe.gov/cgi-bin/browserLoad?db=Lacbi2&position=LG_1:574607-574920	0.0463341	0.892409	0.919761	1.03264	0.968394						Cytoplasm		Soluble
610035	1.63652	1.3243e-08	4.3174e-08	3.10916	https://mycocosm.jgi.doe.gov/cgi-bin/browserLoad?db=Lacbi2&position=LG_10:89507-90930	-1.10168	0.000159437	0.000420646	0.465974	2.14604						Nucleus	Nuclear localization signal	Soluble
452188	1.63506	5.19894e-11	2.04124e-10	3.10601	https://mycocosm.jgi.doe.gov/cgi-bin/browserLoad?db=Lacbi2&position=scaffold_14:1157847-1163005	-0.77119	0.00145448	0.00327432	0.585934	1.70668	Pfam	PF12796;PF24883;PF00023;PF13637	Ankyrin repeats (3 copies);Nephrocystin 3, N-terminal;Ankyrin repeat;Ankyrin repeats (many copies)	IPR002110;IPR056884	GO:0005515(InterPro);-	Cytoplasm		Soluble
689121	1.63504	0.00135324	0.00260738	3.10597	https://mycocosm.jgi.doe.gov/cgi-bin/browserLoad?db=Lacbi2&position=LG_5:78820-80214	-1.47838	0.00260499	0.00562439	0.358892	2.78635	Pfam	PF09729	Gti1/Pac2 family	IPR018608	-	Cytoplasm|Nucleus	Nuclear localization signal	Soluble
456860	1.63257	2.28536e-13	1.05875e-12	3.10066	https://mycocosm.jgi.doe.gov/cgi-bin/browserLoad?db=Lacbi2&position=LG_3:7015149-7017048	-0.64698	0.00330731	0.00699809	0.638616	1.56589	Pfam	PF01285	TEA/ATTS domain	IPR000818	GO:0003700(InterPro)|GO:0006355(InterPro)	Nucleus	Nuclear localization signal	Soluble
651454	1.62961	1.04526e-10	4.00031e-10	3.09429	https://mycocosm.jgi.doe.gov/cgi-bin/browserLoad?db=Lacbi2&position=LG_10:3183968-3184754	-0.874614	0.00121574	0.00277775	0.5454	1.83352						Cytoplasm		Transmembrane
449025	1.62961	1.37089e-14	6.83606e-14	3.09428	https://mycocosm.jgi.doe.gov/cgi-bin/browserLoad?db=Lacbi2&position=LG_10:1028780-1031475	-1.34898	5.15877e-11	2.68218e-10	0.392569	2.54732	Pfam	PF00067	Cytochrome P450	IPR001128	GO:0004497(InterPro)|GO:0005506(InterPro)|GO:0016705(InterPro)|GO:0020037(InterPro)	Endoplasmic reticulum	Signal peptide|Transmembrane domain	Transmembrane
578033	1.62899	0.00066406	0.00134075	3.09297	https://mycocosm.jgi.doe.gov/cgi-bin/browserLoad?db=Lacbi2&position=LG_1:4350250-4351009	-0.637787	0.28181	0.366606	0.642698	1.55594	Pfam	PF23099	Small subunit processome component 20 homolog, C-terminal	IPR057525	-	Nucleus		Soluble
439535	1.62776	6.27409e-05	0.000143604	3.09033	https://mycocosm.jgi.doe.gov/cgi-bin/browserLoad?db=Lacbi2&position=LG_2:541199-541606	-0.435022	0.296925	0.382918	0.739683	1.35193						Cytoplasm		Soluble
442960	1.62664	5.00316e-11	1.96735e-10	3.08792	https://mycocosm.jgi.doe.gov/cgi-bin/browserLoad?db=Lacbi2&position=LG_3:6674290-6677967	-0.999043	4.97566e-05	0.000141335	0.500332	1.99867						Cytoplasm		Soluble
307384	1.6253	1.03557e-45	1.99975e-44	3.08506	https://mycocosm.jgi.doe.gov/cgi-bin/browserLoad?db=Lacbi2&position=LG_2:1244404-1247061	-0.680253	1.03195e-09	4.78785e-09	0.624056	1.60242	Pfam	PF18264	CXC domain	IPR041355	-	Nucleus	Nuclear localization signal	Soluble
334377	1.62488	4.36955e-29	4.54521e-28	3.08416	https://mycocosm.jgi.doe.gov/cgi-bin/browserLoad?db=Lacbi2&position=LG_5:2865484-2867322	-0.723271	4.15919e-07	1.49668e-06	0.605723	1.65092						Cytoplasm		Soluble
480821	1.62482	0.0320247	0.0491534	3.08404	https://mycocosm.jgi.doe.gov/cgi-bin/browserLoad?db=Lacbi2&position=LG_2:3378734-3380306	1.34449	0.0538964	0.0879927	2.53941	0.393792						Nucleus|Extracellular	Signal peptide	Soluble
698723	1.62423	4.65888e-24	3.81989e-23	3.08278	https://mycocosm.jgi.doe.gov/cgi-bin/browserLoad?db=Lacbi2&position=scaffold_21:50837-53053	-0.986886	4.01226e-10	1.92922e-09	0.504566	1.9819	Pfam	PF07690	Major Facilitator Superfamily	IPR011701	GO:0022857(InterPro)|GO:0055085(InterPro)	Cell membrane|Lysosome/Vacuole	Signal peptide|Transmembrane domain	Transmembrane
670672	1.6232	6.32491e-09	2.12003e-08	3.08058	https://mycocosm.jgi.doe.gov/cgi-bin/browserLoad?db=Lacbi2&position=LG_10:4177878-4179360	-0.693756	0.00935284	0.0181779	0.618242	1.61749	Pfam	PF00106	short chain dehydrogenase	IPR002347	-	Cytoplasm		Peripheral|Soluble
309467	1.62229	5.66443e-11	2.22066e-10	3.07864	https://mycocosm.jgi.doe.gov/cgi-bin/browserLoad?db=Lacbi2&position=scaffold_14:384679-385013	-0.461472	0.0356062	0.0608769	0.726245	1.37695						Cytoplasm		Peripheral|Soluble
489993	1.62205	1.4346e-44	2.60582e-43	3.07812	https://mycocosm.jgi.doe.gov/cgi-bin/browserLoad?db=Lacbi2&position=scaffold_24:87397-88966	-0.9501	1.23668e-16	9.73556e-16	0.517596	1.93201						Cytoplasm	Signal peptide	Soluble
296926	1.62024	9.97181e-05	0.000223292	3.07426	https://mycocosm.jgi.doe.gov/cgi-bin/browserLoad?db=Lacbi2&position=LG_3:4179406-4180569	-2.48273	1.22692e-09	5.64877e-09	0.178905	5.58955						Nucleus	Nuclear localization signal	Soluble
576395	1.61742	4.14288e-08	1.30089e-07	3.06826	https://mycocosm.jgi.doe.gov/cgi-bin/browserLoad?db=Lacbi2&position=LG_1:3004684-3004887	-1.04667	4.56076e-05	0.000130237	0.484083	2.06576						Cytoplasm		Soluble
680820	1.61623	1.08235e-53	2.84308e-52	3.06574	https://mycocosm.jgi.doe.gov/cgi-bin/browserLoad?db=Lacbi2&position=LG_1:4960795-4963664	-1.2652	2.75767e-36	5.50935e-35	0.416043	2.4036						Cytoplasm		Peripheral|Soluble
635330	1.61325	0.000309039	0.000650294	3.05941	https://mycocosm.jgi.doe.gov/cgi-bin/browserLoad?db=Lacbi2&position=scaffold_11:121236-121890	-0.250803	0.605489	0.683953	0.840429	1.18987						Cytoplasm		Transmembrane
383839	1.61301	6.76704e-09	2.26434e-08	3.0589	https://mycocosm.jgi.doe.gov/cgi-bin/browserLoad?db=Lacbi2&position=LG_5:1758041-1761104	-0.690871	0.0119517	0.0227334	0.61948	1.61426	Pfam	PF24883	Nephrocystin 3, N-terminal	IPR056884	-	Cytoplasm		Soluble
620542	1.61242	5.86376e-12	2.4661e-11	3.05764	https://mycocosm.jgi.doe.gov/cgi-bin/browserLoad?db=Lacbi2&position=scaffold_22:434642-436043	-0.721764	0.0031257	0.0066499	0.606356	1.6492						Nucleus		Soluble
608385	1.61135	1.3767e-37	1.94747e-36	3.05538	https://mycocosm.jgi.doe.gov/cgi-bin/browserLoad?db=Lacbi2&position=LG_10:1160106-1161005	-0.51781	0.000128627	0.000343837	0.698431	1.43178						Cell membrane|Lysosome/Vacuole	Signal peptide	Transmembrane
487265	1.61117	2.80255e-08	8.91319e-08	3.055	https://mycocosm.jgi.doe.gov/cgi-bin/browserLoad?db=Lacbi2&position=LG_10:3514333-3515049	-1.69648	3.30148e-08	1.34078e-07	0.308538	3.24109						Nucleus	Nuclear localization signal	Soluble
680902	1.61099	4.92393e-61	1.59394e-59	3.05462	https://mycocosm.jgi.doe.gov/cgi-bin/browserLoad?db=Lacbi2&position=LG_1:5118318-5121516	-0.919963	2.82484e-22	3.05024e-21	0.528523	1.89207	Pfam	PF00505	HMG (high mobility group) box	IPR009071	-	Nucleus	Nuclear localization signal	Soluble
473036	1.61056	0.00178951	0.00339103	3.0537	https://mycocosm.jgi.doe.gov/cgi-bin/browserLoad?db=Lacbi2&position=LG_4:1510000-1513626	-1.38895	0.00431647	0.00893946	0.381842	2.61889	Pfam	PF00931;PF13424	NB-ARC domain;Tetratricopeptide repeat	IPR002182;-	GO:0043531(InterPro);-	Cytoplasm|Nucleus	Nuclear localization signal|Nuclear export signal	Soluble
468679	1.61002	0.0164736	0.0266997	3.05255	https://mycocosm.jgi.doe.gov/cgi-bin/browserLoad?db=Lacbi2&position=scaffold_16:14959-15662	-1.85399	0.0116954	0.022284	0.276626	3.61499						Cytoplasm		Peripheral|Transmembrane
586789	1.60995	2.36199e-05	5.67774e-05	3.05241	https://mycocosm.jgi.doe.gov/cgi-bin/browserLoad?db=Lacbi2&position=LG_3:4408297-4410992	-1.21382	0.000482041	0.00117815	0.431126	2.31951	Pfam	PF24764	Integrase core domain	-	-	Nucleus	Nuclear localization signal	Soluble
441369	1.6097	0.00111188	0.00216615	3.05188	https://mycocosm.jgi.doe.gov/cgi-bin/browserLoad?db=Lacbi2&position=LG_3:1756252-1757016	0.199837	0.652487	0.725487	1.14857	0.870649	Pfam	PF00134	Cyclin, N-terminal domain	IPR006671	-	Cytoplasm|Nucleus	Nuclear localization signal	Soluble
614068	1.60912	1.64675e-21	1.18735e-20	3.05066	https://mycocosm.jgi.doe.gov/cgi-bin/browserLoad?db=Lacbi2&position=scaffold_13:890097-890258	-2.19709	3.57337e-53	1.34674e-51	0.218077	4.58553						Cytoplasm		Transmembrane|Soluble
480989	1.60868	1.30108e-19	8.61298e-19	3.04973	https://mycocosm.jgi.doe.gov/cgi-bin/browserLoad?db=Lacbi2&position=LG_2:4705276-4707288	-0.616423	0.00026634	0.000678705	0.652286	1.53307	Pfam	PF20938;PF10022	DUF2264 C-terminal domain;Uncharacterized protein conserved in bacteria (DUF2264)	IPR049237;IPR049349	-	Cytoplasm		Soluble
334024	1.60739	8.02544e-08	2.45917e-07	3.04699	https://mycocosm.jgi.doe.gov/cgi-bin/browserLoad?db=Lacbi2&position=scaffold_21:403485-405355	-1.53583	7.17185e-08	2.81232e-07	0.34488	2.89956						Cytoplasm		Transmembrane|Soluble
685903	1.60682	1.76765e-29	1.85978e-28	3.04579	https://mycocosm.jgi.doe.gov/cgi-bin/browserLoad?db=Lacbi2&position=LG_3:2676212-2677728	-1.04989	9.45321e-14	6.10002e-13	0.483005	2.07037						Cytoplasm|Nucleus	Nuclear localization signal	Soluble
587904	1.60604	0.00268168	0.00495232	3.04414	https://mycocosm.jgi.doe.gov/cgi-bin/browserLoad?db=Lacbi2&position=LG_3:6808678-6809416	-0.0729854	0.899006	0.924727	0.950669	1.05189						Endoplasmic reticulum	Signal peptide	Transmembrane
647175	1.60546	2.57001e-13	1.18744e-12	3.04293	https://mycocosm.jgi.doe.gov/cgi-bin/browserLoad?db=Lacbi2&position=LG_4:1743691-1744601	-1.06962	3.48916e-06	1.14061e-05	0.476446	2.09888						Nucleus	Nuclear localization signal	Soluble
614233	1.60358	0.00536671	0.00947431	3.03897	https://mycocosm.jgi.doe.gov/cgi-bin/browserLoad?db=Lacbi2&position=scaffold_13:1041419-1043289	-0.319998	0.58341	0.664351	0.801071	1.24833						Nucleus	Nuclear localization signal	Soluble
643802	1.60331	9.1625e-54	2.41491e-52	3.0384	https://mycocosm.jgi.doe.gov/cgi-bin/browserLoad?db=Lacbi2&position=LG_3:4780822-4785108	-0.732594	3.55983e-13	2.19542e-12	0.601821	1.66162	Pfam	PF12937	F-box-like	IPR001810	GO:0005515(InterPro)	Cytoplasm		Soluble
189797	1.60304	3.72845e-05	8.74156e-05	3.03782	https://mycocosm.jgi.doe.gov/cgi-bin/browserLoad?db=Lacbi2&position=LG_1:10576222-10577883	-0.625686	0.110276	0.164907	0.648112	1.54294	Pfam	PF00487;PF00173	Fatty acid desaturase;Cytochrome b5-like Heme/Steroid binding domain	IPR005804;IPR001199	GO:0006629(InterPro);-	Endoplasmic reticulum	Peroxisomal targeting signal	Transmembrane
335858	1.60287	1.33118e-05	3.27919e-05	3.03748	https://mycocosm.jgi.doe.gov/cgi-bin/browserLoad?db=Lacbi2&position=scaffold_26:25579-26409	-0.451864	0.279876	0.364425	0.731097	1.36781						Cytoplasm|Nucleus		Soluble
692179	1.60257	1.14315e-29	1.20926e-28	3.03685	https://mycocosm.jgi.doe.gov/cgi-bin/browserLoad?db=Lacbi2&position=LG_8:1028144-1029196	-1.88229	2.06512e-39	4.71082e-38	0.271253	3.6866						Cytoplasm		Soluble
627532	1.60239	3.06728e-09	1.04907e-08	3.03646	https://mycocosm.jgi.doe.gov/cgi-bin/browserLoad?db=Lacbi2&position=LG_3:7177021-7177682	-0.522659	0.0846841	0.130798	0.696088	1.4366						Cytoplasm|Nucleus		Soluble
381901	1.60196	6.04042e-41	9.69637e-40	3.03555	https://mycocosm.jgi.doe.gov/cgi-bin/browserLoad?db=Lacbi2&position=LG_4:725021-728267	-1.05131	1.09316e-19	1.03248e-18	0.482531	2.07241	Pfam	PF13649	Methyltransferase domain	IPR041698	-	Cytoplasm		Soluble
320596	1.60119	1.11956e-25	9.84699e-25	3.03394	https://mycocosm.jgi.doe.gov/cgi-bin/browserLoad?db=Lacbi2&position=LG_1:4883719-4884907	-0.659188	5.29883e-05	0.000149969	0.633234	1.57919						Cytoplasm		Peripheral|Soluble
545016	1.60023	2.14872e-07	6.31859e-07	3.03191	https://mycocosm.jgi.doe.gov/cgi-bin/browserLoad?db=Lacbi2&position=scaffold_24:6187-6715	-1.1383	0.000340128	0.000852669	0.454295	2.20121						Cytoplasm		Soluble
300418	1.59984	3.29469e-79	1.68548e-77	3.03109	https://mycocosm.jgi.doe.gov/cgi-bin/browserLoad?db=Lacbi2&position=LG_4:3895085-3899639	-1.52609	9.82438e-78	6.87398e-76	0.347217	2.88005	Pfam	PF03169	OPT oligopeptide transporter protein	IPR004813	GO:0035673(InterPro)	Cell membrane	Transmembrane domain	Transmembrane
333891	1.5988	0.00359282	0.00651896	3.02891	https://mycocosm.jgi.doe.gov/cgi-bin/browserLoad?db=Lacbi2&position=LG_8:579622-582849	-1.87581	0.000481239	0.00117674	0.272475	3.67007						Cytoplasm|Nucleus		Transmembrane
462464	1.5983	5.15361e-10	1.87135e-09	3.02785	https://mycocosm.jgi.doe.gov/cgi-bin/browserLoad?db=Lacbi2&position=LG_2:1174233-1174972	-0.910567	0.000730307	0.00173255	0.531976	1.87978						Cytoplasm		Soluble
689669	1.59765	0.0236768	0.0372558	3.02651	https://mycocosm.jgi.doe.gov/cgi-bin/browserLoad?db=Lacbi2&position=LG_5:2351301-2351821	-1.10107	0.243718	0.324244	0.466172	2.14513						Nucleus		Soluble
311660	1.59703	7.11747e-38	1.02448e-36	3.02521	https://mycocosm.jgi.doe.gov/cgi-bin/browserLoad?db=Lacbi2&position=LG_3:1894264-1894578	-1.18887	1.36888e-21	1.42296e-20	0.438646	2.27974						Nucleus	Signal peptide	Soluble
302927	1.59556	2.63119e-23	2.07241e-22	3.02212	https://mycocosm.jgi.doe.gov/cgi-bin/browserLoad?db=Lacbi2&position=scaffold_13:854119-854454	-1.23884	2.09583e-15	1.54179e-14	0.423714	2.36008						Cytoplasm		Soluble
480096	1.59493	8.41919e-12	3.50961e-11	3.0208	https://mycocosm.jgi.doe.gov/cgi-bin/browserLoad?db=Lacbi2&position=LG_2:1123841-1124512	-0.680899	0.00677993	0.0135209	0.623777	1.60314						Cytoplasm|Nucleus	Nuclear localization signal	Soluble
321345	1.59448	1.81002e-12	7.88655e-12	3.01986	https://mycocosm.jgi.doe.gov/cgi-bin/browserLoad?db=Lacbi2&position=LG_3:209172-210354	-2.23427	8.61972e-22	9.03854e-21	0.212528	4.70526						Cytoplasm		Soluble
571478	1.59256	0.0133731	0.0220758	3.01584	https://mycocosm.jgi.doe.gov/cgi-bin/browserLoad?db=Lacbi2&position=LG_1:6955892-6960137	-1.18246	0.0913615	0.13984	0.440601	2.26963	Pfam	PF12796;PF24883;PF00023	Ankyrin repeats (3 copies);Nephrocystin 3, N-terminal;Ankyrin repeat	IPR002110;IPR056884	GO:0005515(InterPro);-	Cytoplasm		Soluble
318061	1.59189	7.43431e-27	6.9335e-26	3.01444	https://mycocosm.jgi.doe.gov/cgi-bin/browserLoad?db=Lacbi2&position=LG_3:6972065-6978139	-1.25746	2.80399e-17	2.30145e-16	0.418279	2.39075						Cytoplasm		Peripheral|Soluble
682144	1.59177	7.27067e-08	2.23491e-07	3.01419	https://mycocosm.jgi.doe.gov/cgi-bin/browserLoad?db=Lacbi2&position=LG_1:8351116-8352863	-0.839177	0.00174199	0.00386632	0.558962	1.78903						Cell membrane	Signal peptide|Transmembrane domain	Transmembrane
695404	1.5909	1.35079e-12	5.937e-12	3.01238	https://mycocosm.jgi.doe.gov/cgi-bin/browserLoad?db=Lacbi2&position=scaffold_11:977280-978249	-1.4068	1.89173e-10	9.37334e-10	0.377147	2.65149						Cytoplasm		Soluble
324403	1.59049	5.78278e-40	8.98693e-39	3.01152	https://mycocosm.jgi.doe.gov/cgi-bin/browserLoad?db=Lacbi2&position=LG_5:1775738-1777899	-1.10106	1.88292e-20	1.8408e-19	0.466175	2.14512	Pfam	PF00026	Eukaryotic aspartyl protease	IPR033121	-	Cell membrane		Transmembrane|Lipid anchor
486478	1.59002	9.76921e-23	7.48301e-22	3.01054	https://mycocosm.jgi.doe.gov/cgi-bin/browserLoad?db=Lacbi2&position=LG_10:491160-495242	-1.08102	5.89082e-12	3.28501e-11	0.472693	2.11554	Pfam	PF00270;PF00271	DEAD/DEAH box helicase;Helicase conserved C-terminal domain	IPR011545;IPR001650	GO:0003676(InterPro)|GO:0005524(InterPro);-	Nucleus	Nuclear localization signal	Soluble
691113	1.58961	9.25811e-16	4.93861e-15	3.00968	https://mycocosm.jgi.doe.gov/cgi-bin/browserLoad?db=Lacbi2&position=LG_7:130440-131086	-1.08304	2.11384e-07	7.88861e-07	0.472033	2.1185						Cytoplasm|Nucleus		Soluble
314561	1.58888	0.0192781	0.0308763	3.00817	https://mycocosm.jgi.doe.gov/cgi-bin/browserLoad?db=Lacbi2&position=scaffold_15:491884-496865	-0.33959	0.594389	0.673903	0.790266	1.2654	Pfam	PF24883;PF00400	Nephrocystin 3, N-terminal;WD domain, G-beta repeat	IPR056884;IPR001680	-;GO:0005515(InterPro)	Cytoplasm		Soluble
301949	1.58882	6.24488e-09	2.09456e-08	3.00803	https://mycocosm.jgi.doe.gov/cgi-bin/browserLoad?db=Lacbi2&position=LG_3:345019-345312	-0.314396	0.249232	0.330593	0.804187	1.24349						Cytoplasm|Nucleus		Soluble
673093	1.58851	4.05679e-16	2.21632e-15	3.00739	https://mycocosm.jgi.doe.gov/cgi-bin/browserLoad?db=Lacbi2&position=LG_2:1107877-1108633	-1.9762	3.36832e-22	3.61209e-21	0.254159	3.93455						Cytoplasm|Nucleus	Peroxisomal targeting signal	Soluble
307138	1.58843	4.18014e-12	1.77718e-11	3.00722	https://mycocosm.jgi.doe.gov/cgi-bin/browserLoad?db=Lacbi2&position=scaffold_18:556078-557150	-0.0390742	0.767801	0.821223	0.973279	1.02745						Golgi apparatus	Signal peptide|Transmembrane domain	Transmembrane
303776	1.58689	1.67494e-08	5.41864e-08	3.00402	https://mycocosm.jgi.doe.gov/cgi-bin/browserLoad?db=Lacbi2&position=LG_10:2843270-2844813	-0.491657	0.0601765	0.0969072	0.711208	1.40606	Pfam	PF08100;PF00891	O-methyltransferase dimerisation domain;O-methyltransferase domain	IPR012967;IPR001077	GO:0046983(InterPro);GO:0008171(InterPro)	Cytoplasm		Soluble
399541	1.58595	1.39201e-09	4.88079e-09	3.00205	https://mycocosm.jgi.doe.gov/cgi-bin/browserLoad?db=Lacbi2&position=LG_6:1916350-1916484	-4.32955	1.90901e-88	1.61007e-86	0.0497364	20.106						Cytoplasm|Cell membrane		Lipid anchor|Soluble
698792	1.58498	1.31651e-12	5.79612e-12	3.00003	https://mycocosm.jgi.doe.gov/cgi-bin/browserLoad?db=Lacbi2&position=scaffold_21:282913-285521	-1.12316	1.32744e-07	5.06653e-07	0.459086	2.17824						Cytoplasm|Nucleus		Peripheral|Soluble
331458	1.58451	2.13893e-23	1.69152e-22	2.99905	https://mycocosm.jgi.doe.gov/cgi-bin/browserLoad?db=Lacbi2&position=scaffold_18:461982-463136	-0.976295	1.85562e-08	7.71673e-08	0.508283	1.96741						Cytoplasm|Nucleus		Soluble
568584	1.58395	0.00747509	0.0129077	2.99789	https://mycocosm.jgi.doe.gov/cgi-bin/browserLoad?db=Lacbi2&position=LG_1:7791314-7791562	-0.78382	0.267684	0.350875	0.580827	1.72168						Cytoplasm|Nucleus		Soluble
449861	1.5819	7.03363e-20	4.72838e-19	2.99365	https://mycocosm.jgi.doe.gov/cgi-bin/browserLoad?db=Lacbi2&position=LG_10:3645296-3645736	-0.994446	4.73744e-08	1.8876e-07	0.501929	1.99231						Lysosome/Vacuole	Signal peptide|Transmembrane domain	Transmembrane
693786	1.58143	5.47152e-06	1.40276e-05	2.99267	https://mycocosm.jgi.doe.gov/cgi-bin/browserLoad?db=Lacbi2&position=LG_10:1197929-1198435	0.757684	0.0184891	0.0336819	1.69077	0.591445						Endoplasmic reticulum	Transmembrane domain|Mitochondrial transit peptide	Transmembrane
680010	1.58069	6.41061e-77	3.08718e-75	2.99113	https://mycocosm.jgi.doe.gov/cgi-bin/browserLoad?db=Lacbi2&position=LG_1:2925559-2927842	-1.4566	1.89427e-69	1.09467e-67	0.36435	2.74461						Cytoplasm|Nucleus	Nuclear localization signal	Soluble
444691	1.57878	5.91264e-27	5.54084e-26	2.98717	https://mycocosm.jgi.doe.gov/cgi-bin/browserLoad?db=Lacbi2&position=LG_5:42343-45085	-1.00622	1.51136e-12	8.83543e-12	0.497848	2.00864	Pfam	PF13336;PF02550	Acetyl-CoA hydrolase/transferase C-terminal domain;Acetyl-CoA hydrolase/transferase N-terminal domain	IPR026888;IPR003702	-;GO:0008410(InterPro)	Cytoplasm		Soluble
609242	1.57718	1.45593e-75	6.84242e-74	2.98386	https://mycocosm.jgi.doe.gov/cgi-bin/browserLoad?db=Lacbi2&position=LG_10:3208098-3210084	-0.621906	2.78758e-13	1.73285e-12	0.649812	1.53891	Pfam	PF00012	Hsp70 protein	IPR013126	GO:0005524(InterPro)|GO:0016887(InterPro)	Cytoplasm|Nucleus		Soluble
329020	1.57347	1.0209e-27	9.9247e-27	2.9762	https://mycocosm.jgi.doe.gov/cgi-bin/browserLoad?db=Lacbi2&position=LG_4:3781870-3784202	-1.01669	1.67804e-12	9.77686e-12	0.494251	2.02326						Cytoplasm|Nucleus		Soluble
318749	1.5733	3.03152e-26	2.74367e-25	2.97584	https://mycocosm.jgi.doe.gov/cgi-bin/browserLoad?db=Lacbi2&position=LG_8:1023778-1024568	-0.612699	6.79842e-05	0.000189624	0.653972	1.52912	Pfam	PF10467	Peptidase inhibitor clitocypin	IPR019508	GO:0004869(InterPro)	Cytoplasm		Soluble
689451	1.57285	1.4946e-12	6.55063e-12	2.97491	https://mycocosm.jgi.doe.gov/cgi-bin/browserLoad?db=Lacbi2&position=LG_5:1409907-1411664	-0.706515	0.000994869	0.00230584	0.612799	1.63186						Cytoplasm|Nucleus		Soluble
325937	1.57233	5.20622e-36	6.97876e-35	2.97384	https://mycocosm.jgi.doe.gov/cgi-bin/browserLoad?db=Lacbi2&position=LG_2:3140481-3142518	-1.65066	7.60301e-42	1.93208e-40	0.318495	3.13977						Cytoplasm		Soluble
670019	1.57176	4.28431e-31	4.83006e-30	2.97267	https://mycocosm.jgi.doe.gov/cgi-bin/browserLoad?db=Lacbi2&position=LG_9:1511639-1514654	-0.760825	8.0904e-09	3.46608e-08	0.590159	1.69446						Golgi apparatus	Signal peptide|Transmembrane domain	Transmembrane
569824	1.57109	0.00191613	0.00361515	2.9713	https://mycocosm.jgi.doe.gov/cgi-bin/browserLoad?db=Lacbi2&position=LG_1:9871463-9872087	0.170449	0.679769	0.749182	1.12541	0.888566						Cytoplasm		Transmembrane
304495	1.57094	4.68136e-63	1.61959e-61	2.97097	https://mycocosm.jgi.doe.gov/cgi-bin/browserLoad?db=Lacbi2&position=LG_1:7753379-7756860	-0.928355	1.12946e-24	1.38763e-23	0.525457	1.9031	Pfam	PF04082	Fungal specific transcription factor domain	IPR007219	GO:0003677(InterPro)|GO:0006351(InterPro)|GO:0008270(InterPro)	Cytoplasm|Nucleus	Nuclear localization signal	Soluble
590875	1.57018	8.79572e-38	1.25908e-36	2.96942	https://mycocosm.jgi.doe.gov/cgi-bin/browserLoad?db=Lacbi2&position=LG_4:447053-448134	-0.0300228	0.997894	0.998262	0.979405	1.02103	Pfam	PF01126	Heme oxygenase	IPR016053	GO:0004392(InterPro)|GO:0006788(InterPro)	Endoplasmic reticulum	Signal peptide	Transmembrane
585590	1.56999	0.0162198	0.0263233	2.96902	https://mycocosm.jgi.doe.gov/cgi-bin/browserLoad?db=Lacbi2&position=LG_3:7530323-7531197	-1.69533	0.012173	0.0231205	0.308784	3.23851						Cytoplasm		Soluble
311507	1.56975	0.0104552	0.0176037	2.96853	https://mycocosm.jgi.doe.gov/cgi-bin/browserLoad?db=Lacbi2&position=LG_3:1591201-1591484	-0.815636	0.238924	0.318627	0.568158	1.76007						Cytoplasm		Soluble
328244	1.5696	0.00367037	0.00664988	2.96823	https://mycocosm.jgi.doe.gov/cgi-bin/browserLoad?db=Lacbi2&position=LG_1:11999164-12001752	-0.986327	0.13981	0.202456	0.504761	1.98113	Pfam	PF13839	GDSL/SGNH-like Acyl-Esterase family found in Pmr5 and Cas1p	IPR026057	GO:0016740(InterPro)	Extracellular		Soluble
694533	1.5689	9.97596e-24	8.02345e-23	2.96678	https://mycocosm.jgi.doe.gov/cgi-bin/browserLoad?db=Lacbi2&position=LG_10:2997792-2998467	-1.26948	1.22842e-14	8.57585e-14	0.414809	2.41075						Nucleus		Soluble
660482	1.56879	3.64116e-25	3.12675e-24	2.96656	https://mycocosm.jgi.doe.gov/cgi-bin/browserLoad?db=Lacbi2&position=scaffold_20:232745-233651	-1.57507	3.39901e-24	4.09219e-23	0.335627	2.9795						Lysosome/Vacuole	Transmembrane domain	Transmembrane
324326	1.56509	5.69898e-05	0.000130882	2.95895	https://mycocosm.jgi.doe.gov/cgi-bin/browserLoad?db=Lacbi2&position=scaffold_12:244239-245942	-0.618566	0.0974409	0.147867	0.651318	1.53535						Cytoplasm		Soluble
637874	1.56405	4.18766e-05	9.77851e-05	2.95683	https://mycocosm.jgi.doe.gov/cgi-bin/browserLoad?db=Lacbi2&position=scaffold_16:554701-555383	0.26331	0.345017	0.433772	1.20023	0.833174						Extracellular	Signal peptide	Soluble
634897	1.56304	2.55151e-21	1.83208e-20	2.95477	https://mycocosm.jgi.doe.gov/cgi-bin/browserLoad?db=Lacbi2&position=LG_10:2827686-2828020	-1.14358	6.46752e-11	3.33596e-10	0.452634	2.20929						Cytoplasm|Nucleus		Soluble
630689	1.56287	1.15231e-24	9.6768e-24	2.95442	https://mycocosm.jgi.doe.gov/cgi-bin/browserLoad?db=Lacbi2&position=LG_4:3054633-3055904	-1.30061	1.69258e-17	1.40849e-16	0.405954	2.46333						Cytoplasm		Lipid anchor|Soluble
231399	1.56106	1.94951e-08	6.28605e-08	2.9507	https://mycocosm.jgi.doe.gov/cgi-bin/browserLoad?db=Lacbi2&position=LG_3:1695864-1697299	-0.949685	0.000537235	0.00130325	0.517745	1.93145	Pfam	PF00704	Glycosyl hydrolases family 18	IPR001223	GO:0005975(InterPro)	Extracellular	Signal peptide	Soluble
310042	1.56067	0.00265544	0.00490969	2.94992	https://mycocosm.jgi.doe.gov/cgi-bin/browserLoad?db=Lacbi2&position=LG_2:3603971-3604212	-0.435451	0.302643	0.389166	0.739463	1.35233						Cytoplasm|Nucleus		Soluble
458999	1.55972	3.15409e-32	3.70303e-31	2.94797	https://mycocosm.jgi.doe.gov/cgi-bin/browserLoad?db=Lacbi2&position=LG_10:2826155-2826920	-1.63911	5.72711e-34	1.05006e-32	0.321054	3.11474						Cytoplasm|Nucleus	Nuclear export signal	Soluble
241237	1.55822	6.23817e-05	0.000142824	2.94491	https://mycocosm.jgi.doe.gov/cgi-bin/browserLoad?db=Lacbi2&position=scaffold_20:184202-184818	-0.66173	0.147783	0.212306	0.63212	1.58198	Pfam	PF14519	Macro-like domain	IPR028071	-	Cytoplasm|Nucleus		Soluble
587606	1.55785	3.35321e-05	7.90812e-05	2.94416	https://mycocosm.jgi.doe.gov/cgi-bin/browserLoad?db=Lacbi2&position=LG_3:7654479-7655405	-1.46983	2.46629e-05	7.29369e-05	0.361026	2.76988						Cytoplasm		Soluble
447963	1.55767	1.89786e-20	1.31144e-19	2.94377	https://mycocosm.jgi.doe.gov/cgi-bin/browserLoad?db=Lacbi2&position=LG_8:1677736-1682368	-0.595952	0.000235147	0.000605046	0.661608	1.51147	Pfam	PF12770	CHAT domain	IPR024983	-	Cytoplasm|Nucleus	Nuclear localization signal|Nuclear export signal	Soluble
481406	1.55651	4.48619e-10	1.63661e-09	2.94142	https://mycocosm.jgi.doe.gov/cgi-bin/browserLoad?db=Lacbi2&position=LG_3:1679106-1679442	-0.0984341	0.697218	0.763846	0.934046	1.07061						Cytoplasm		Soluble
691987	1.55586	2.05411e-19	1.34383e-18	2.94009	https://mycocosm.jgi.doe.gov/cgi-bin/browserLoad?db=Lacbi2&position=LG_8:403173-404770	-1.85561	6.05835e-28	8.87591e-27	0.276316	3.61904						Nucleus	Nuclear localization signal	Soluble
699493	1.55457	2.10687e-32	2.48853e-31	2.93747	https://mycocosm.jgi.doe.gov/cgi-bin/browserLoad?db=Lacbi2&position=LG_1:2018707-2021973	-1.30259	7.97498e-25	9.92293e-24	0.405399	2.46671						Cytoplasm		Soluble
446021	1.5541	8.84092e-07	2.4576e-06	2.9365	https://mycocosm.jgi.doe.gov/cgi-bin/browserLoad?db=Lacbi2&position=LG_6:1583758-1584246	-1.22308	0.000505741	0.00123245	0.428366	2.33445						Nucleus		Transmembrane|Soluble
450986	1.55363	0.0274466	0.0426628	2.93556	https://mycocosm.jgi.doe.gov/cgi-bin/browserLoad?db=Lacbi2&position=scaffold_12:416437-416739	-1.35264	0.0594294	0.0959219	0.391575	2.55379						Cytoplasm		Soluble
442984	1.55272	1.64223e-17	9.76142e-17	2.9337	https://mycocosm.jgi.doe.gov/cgi-bin/browserLoad?db=Lacbi2&position=LG_3:6742066-6746034	-1.25335	9.5309e-13	5.68032e-12	0.419474	2.38394						Cytoplasm		Soluble
333869	1.55233	0.000603079	0.00122556	2.93291	https://mycocosm.jgi.doe.gov/cgi-bin/browserLoad?db=Lacbi2&position=LG_8:675683-684255	-1.23224	0.00279498	0.0060007	0.425657	2.34931	Pfam	PF18759	Plavaka transposase	IPR041078	-	Nucleus	Nuclear localization signal	Soluble
330740	1.55195	1.91305e-08	6.17104e-08	2.93213	https://mycocosm.jgi.doe.gov/cgi-bin/browserLoad?db=Lacbi2&position=LG_4:3146294-3147524	-0.993934	0.000287337	0.000728994	0.502107	1.99161						Cytoplasm|Nucleus		Soluble
582496	1.55074	0.00933883	0.015866	2.92967	https://mycocosm.jgi.doe.gov/cgi-bin/browserLoad?db=Lacbi2&position=LG_2:2390827-2391034	-1.69814	0.00421402	0.00874633	0.308182	3.24483						Cytoplasm|Nucleus		Soluble
698230	1.54894	9.17684e-19	5.77597e-18	2.92601	https://mycocosm.jgi.doe.gov/cgi-bin/browserLoad?db=Lacbi2&position=scaffold_18:400720-401939	-1.35596	2.87034e-14	1.94593e-13	0.390674	2.55968						Extracellular	Signal peptide	Soluble
686415	1.54889	3.79421e-08	1.19429e-07	2.92592	https://mycocosm.jgi.doe.gov/cgi-bin/browserLoad?db=Lacbi2&position=LG_3:3738746-3740568	-1.38216	2.14417e-07	7.98651e-07	0.383644	2.60659	Pfam	PF01145	SPFH domain / Band 7 family	IPR001107	-	Mitochondrion		Peripheral|Soluble
689845	1.54847	0.0173241	0.0279273	2.92506	https://mycocosm.jgi.doe.gov/cgi-bin/browserLoad?db=Lacbi2&position=LG_6:97753-98122	-1.39339	0.126792	0.186126	0.380668	2.62696						Nucleus		Soluble
489029	1.54807	1.14723e-19	7.62034e-19	2.92426	https://mycocosm.jgi.doe.gov/cgi-bin/browserLoad?db=Lacbi2&position=scaffold_14:260477-262862	-1.31703	8.09363e-16	6.09483e-15	0.401361	2.49152						Cytoplasm|Nucleus	Nuclear localization signal	Soluble
306198	1.54643	4.74721e-28	4.69694e-27	2.92094	https://mycocosm.jgi.doe.gov/cgi-bin/browserLoad?db=Lacbi2&position=LG_2:2207002-2208070	-1.34635	4.42508e-21	4.47469e-20	0.393285	2.54268	Pfam	PF00538	linker histone H1 and H5 family	IPR005818	GO:0000786(InterPro)|GO:0003677(InterPro)|GO:0006334(InterPro)	Nucleus	Nuclear localization signal	Soluble
682151	1.54638	1.91225e-06	5.14962e-06	2.92083	https://mycocosm.jgi.doe.gov/cgi-bin/browserLoad?db=Lacbi2&position=LG_1:8358888-8360009	-0.451855	0.184011	0.255416	0.731102	1.3678						Cytoplasm|Nucleus		Soluble
620189	1.54631	1.94326e-08	6.26719e-08	2.92069	https://mycocosm.jgi.doe.gov/cgi-bin/browserLoad?db=Lacbi2&position=scaffold_21:130017-131686	-1.06196	0.000139607	0.000371531	0.478981	2.08777						Nucleus		Transmembrane|Soluble
324533	1.54629	2.72255e-05	6.4964e-05	2.92066	https://mycocosm.jgi.doe.gov/cgi-bin/browserLoad?db=Lacbi2&position=scaffold_11:378925-380381	-0.99492	0.0105527	0.0203	0.501764	1.99297						Cytoplasm|Nucleus		Soluble
438232	1.54613	0.00436845	0.00782021	2.92033	https://mycocosm.jgi.doe.gov/cgi-bin/browserLoad?db=Lacbi2&position=LG_1:8541133-8542011	-0.205203	0.714367	0.778534	0.867417	1.15285						Nucleus	Nuclear localization signal	Soluble
695194	1.54555	6.3787e-13	2.87733e-12	2.91916	https://mycocosm.jgi.doe.gov/cgi-bin/browserLoad?db=Lacbi2&position=scaffold_11:491951-493513	-0.70385	0.00187967	0.00415538	0.613932	1.62885	Pfam	PF00545	ribonuclease	IPR000026	GO:0003723(InterPro)|GO:0004521(InterPro)	Extracellular	Signal peptide	Soluble
590120	1.5432	1.40644e-13	6.61384e-13	2.9144	https://mycocosm.jgi.doe.gov/cgi-bin/browserLoad?db=Lacbi2&position=LG_3:6648743-6648994	-0.55955	0.00135508	0.00307181	0.678514	1.47381						Extracellular		Soluble
600190	1.54316	0.000534417	0.00109271	2.91431	https://mycocosm.jgi.doe.gov/cgi-bin/browserLoad?db=Lacbi2&position=LG_7:1332824-1333529	-0.962697	0.0704314	0.111173	0.513097	1.94895						Cytoplasm		Soluble
448351	1.54295	0.0193233	0.0309391	2.91389	https://mycocosm.jgi.doe.gov/cgi-bin/browserLoad?db=Lacbi2&position=LG_9:924559-925226	-0.270694	0.756441	0.812023	0.828921	1.20639						Cytoplasm|Nucleus		Soluble
589685	1.5417	5.01943e-08	1.56543e-07	2.91138	https://mycocosm.jgi.doe.gov/cgi-bin/browserLoad?db=Lacbi2&position=LG_3:101525-102045	-0.700065	0.0149553	0.0278523	0.615544	1.62458						Cytoplasm		Transmembrane|Soluble
326006	1.54034	1.15256e-13	5.45114e-13	2.90862	https://mycocosm.jgi.doe.gov/cgi-bin/browserLoad?db=Lacbi2&position=LG_8:1021277-1021972	-0.751114	0.000874457	0.00204652	0.594144	1.68309	Pfam	PF10467	Peptidase inhibitor clitocypin	IPR019508	GO:0004869(InterPro)	Cytoplasm|Extracellular		Soluble
304462	1.53967	2.24653e-20	1.54689e-19	2.90728	https://mycocosm.jgi.doe.gov/cgi-bin/browserLoad?db=Lacbi2&position=LG_1:7830009-7830672	-1.36603	8.23659e-15	5.83896e-14	0.387957	2.5776	Pfam	PF11807	Mycotoxin biosynthesis protein UstYa	IPR021765	GO:0043386(InterPro)	Extracellular	Signal peptide	Transmembrane
448254	1.53735	6.11317e-10	2.20592e-09	2.90261	https://mycocosm.jgi.doe.gov/cgi-bin/browserLoad?db=Lacbi2&position=LG_9:645635-646308	-1.22871	1.94048e-06	6.51827e-06	0.4267	2.34357						Cytoplasm		Transmembrane|Soluble
596378	1.53728	0.000356914	0.000744409	2.90246	https://mycocosm.jgi.doe.gov/cgi-bin/browserLoad?db=Lacbi2&position=LG_5:2387647-2390726	-0.279149	0.60457	0.683162	0.824077	1.21348						Cytoplasm|Nucleus		Soluble
446621	1.53716	7.47224e-08	2.29416e-07	2.90223	https://mycocosm.jgi.doe.gov/cgi-bin/browserLoad?db=Lacbi2&position=LG_6:3330435-3332654	-2.2845	1.02675e-16	8.14045e-16	0.205256	4.87197	Pfam	PF00270;PF00271	DEAD/DEAH box helicase;Helicase conserved C-terminal domain	IPR011545;IPR001650	GO:0003676(InterPro)|GO:0005524(InterPro);-	Nucleus	Nuclear localization signal	Soluble
295862	1.53563	3.37582e-37	4.72826e-36	2.89915	https://mycocosm.jgi.doe.gov/cgi-bin/browserLoad?db=Lacbi2&position=scaffold_20:459304-460627	-1.69953	3.56022e-46	1.06418e-44	0.307886	3.24795	Pfam	PF01184	GPR1/FUN34/yaaH family	IPR000791	GO:0016020(InterPro)	Endoplasmic reticulum|Golgi apparatus	Signal peptide|Transmembrane domain	Transmembrane
440921	1.53525	4.3142e-09	1.46114e-08	2.89838	https://mycocosm.jgi.doe.gov/cgi-bin/browserLoad?db=Lacbi2&position=LG_3:345541-347394	0.107566	0.623926	0.700267	1.07741	0.928153						Cytoplasm	Nuclear export signal	Soluble
330279	1.53509	0.00898948	0.0153175	2.89806	https://mycocosm.jgi.doe.gov/cgi-bin/browserLoad?db=Lacbi2&position=LG_6:3422238-3423635	-0.319737	0.595214	0.674472	0.801216	1.2481						Nucleus	Nuclear localization signal	Soluble
699790	1.53248	1.17807e-18	7.3732e-18	2.89282	https://mycocosm.jgi.doe.gov/cgi-bin/browserLoad?db=Lacbi2&position=LG_1:3017436-3017802	-0.710523	0.000128934	0.000344597	0.611099	1.6364						Nucleus		Transmembrane|Soluble
471392	1.53247	0.00014835	0.000325877	2.89281	https://mycocosm.jgi.doe.gov/cgi-bin/browserLoad?db=Lacbi2&position=LG_2:2372395-2373188	-1.56297	0.000245726	0.000629773	0.338454	2.95461						Nucleus	Nuclear localization signal	Soluble
476004	1.53247	0.00014835	0.000325877	2.89281	https://mycocosm.jgi.doe.gov/cgi-bin/browserLoad?db=Lacbi2&position=scaffold_11:2210697-2211490	-1.56297	0.000245726	0.000629773	0.338454	2.95461						Nucleus	Nuclear localization signal	Soluble
477276	1.53247	0.00014835	0.000325877	2.89281	https://mycocosm.jgi.doe.gov/cgi-bin/browserLoad?db=Lacbi2&position=scaffold_44:36-829	-1.56297	0.000245726	0.000629773	0.338454	2.95461						Nucleus	Nuclear localization signal	Soluble
315175	1.5322	1.49943e-50	3.47632e-49	2.89226	https://mycocosm.jgi.doe.gov/cgi-bin/browserLoad?db=Lacbi2&position=scaffold_20:193317-196938	-1.38432	8.59496e-45	2.40767e-43	0.38307	2.61049	Pfam	PF21307;PF14498;PF22124	Glycoside hydrolase family 95, C-terminal domain;Glycosyl hydrolase family 65, N-terminal domain;Glycosyl hydrolase family 95 catalytic domain	IPR049053;IPR027414;IPR054363	-	Extracellular	Signal peptide	Transmembrane|Soluble
248987	1.53028	8.37715e-21	5.88778e-20	2.88841	https://mycocosm.jgi.doe.gov/cgi-bin/browserLoad?db=Lacbi2&position=LG_8:1022899-1023084	-0.693527	4.38728e-07	1.57295e-06	0.61834	1.61723						Cytoplasm	Signal peptide	Soluble
577561	1.52889	0.00045595	0.000940782	2.88563	https://mycocosm.jgi.doe.gov/cgi-bin/browserLoad?db=Lacbi2&position=LG_1:10416031-10416717	-0.578777	0.219948	0.296882	0.669531	1.49358						Nucleus		Soluble
696681	1.52785	1.1064e-08	3.63743e-08	2.88356	https://mycocosm.jgi.doe.gov/cgi-bin/browserLoad?db=Lacbi2&position=scaffold_12:997616-998602	-1.3974	6.52742e-07	2.30633e-06	0.379613	2.63426	Pfam	PF16242	Pyridoxamine 5'-phosphate oxidase like	IPR038725	-	Cytoplasm	Peroxisomal targeting signal	Soluble
486399	1.52697	3.30011e-07	9.55138e-07	2.8818	https://mycocosm.jgi.doe.gov/cgi-bin/browserLoad?db=Lacbi2&position=LG_10:81260-83189	-1.07753	0.000287878	0.000729893	0.47384	2.11042	Pfam	PF00172;PF04082	Fungal Zn(2)-Cys(6) binuclear cluster domain;Fungal specific transcription factor domain	IPR001138;IPR007219	GO:0000981(InterPro)|GO:0006355(InterPro)|GO:0008270(InterPro);GO:0003677(InterPro)|GO:0006351(InterPro)|GO:0008270(InterPro)	Cytoplasm|Nucleus	Nuclear localization signal	Soluble
325499	1.52661	1.51714e-06	4.13268e-06	2.88108	https://mycocosm.jgi.doe.gov/cgi-bin/browserLoad?db=Lacbi2&position=LG_1:1551784-1552885	-1.50274	8.48677e-06	2.65316e-05	0.352884	2.83379						Nucleus	Nuclear localization signal	Soluble
321459	1.52478	8.42438e-32	9.72231e-31	2.87742	https://mycocosm.jgi.doe.gov/cgi-bin/browserLoad?db=Lacbi2&position=LG_3:603098-605026	-0.799774	3.56738e-10	1.72381e-09	0.574439	1.74083						Cytoplasm|Nucleus		Soluble
655168	1.52445	8.3951e-68	3.27472e-66	2.87677	https://mycocosm.jgi.doe.gov/cgi-bin/browserLoad?db=Lacbi2&position=LG_1:2264064-2265086	-1.75388	1.79643e-87	1.50697e-85	0.296503	3.37265	Pfam	PF01814	Hemerythrin HHE cation binding domain	IPR012312	-	Cytoplasm		Peripheral
654151	1.5237	1.6428e-10	6.19595e-10	2.87528	https://mycocosm.jgi.doe.gov/cgi-bin/browserLoad?db=Lacbi2&position=scaffold_16:40151-40976	-0.693923	0.00315018	0.00669649	0.618171	1.61768						Cytoplasm|Nucleus		Soluble
594637	1.52269	2.06016e-06	5.52884e-06	2.87327	https://mycocosm.jgi.doe.gov/cgi-bin/browserLoad?db=Lacbi2&position=LG_5:114690-114963	-0.722136	0.0152965	0.0284065	0.606199	1.64962						Nucleus		Soluble
396315	1.52223	7.36387e-33	8.84515e-32	2.87236	https://mycocosm.jgi.doe.gov/cgi-bin/browserLoad?db=Lacbi2&position=LG_7:551157-553654	-1.5458	2.46682e-36	4.94728e-35	0.342506	2.91965	Pfam	PF00083	Sugar (and other) transporter	IPR005828	GO:0016020(InterPro)|GO:0022857(InterPro)|GO:0055085(InterPro)	Cell membrane	Signal peptide|Transmembrane domain	Transmembrane
252730	1.52154	7.86309e-08	2.41084e-07	2.87096	https://mycocosm.jgi.doe.gov/cgi-bin/browserLoad?db=Lacbi2&position=LG_1:437175-439530	-0.318701	0.251201	0.332978	0.801792	1.24721	Pfam	PF00450	Serine carboxypeptidase	IPR001563	GO:0004185(InterPro)|GO:0006508(InterPro)	Extracellular	Signal peptide	Soluble
693502	1.52105	0.000359654	0.000749824	2.86999	https://mycocosm.jgi.doe.gov/cgi-bin/browserLoad?db=Lacbi2&position=LG_10:21488-21920	-1.1293	0.0122759	0.023299	0.457137	2.18753						Cytoplasm	Signal peptide	Transmembrane
330103	1.51796	1.70075e-34	2.16804e-33	2.86387	https://mycocosm.jgi.doe.gov/cgi-bin/browserLoad?db=Lacbi2&position=LG_10:2852788-2854928	-0.545821	7.63039e-06	2.39986e-05	0.685002	1.45985	Pfam	PF12937	F-box-like	IPR001810	GO:0005515(InterPro)	Cytoplasm		Soluble
592790	1.51764	3.74216e-12	1.59663e-11	2.86323	https://mycocosm.jgi.doe.gov/cgi-bin/browserLoad?db=Lacbi2&position=LG_4:1315387-1320691	-0.431945	0.0378308	0.06423	0.741262	1.34905	Pfam	PF24883;PF00400;PF23414	Nephrocystin 3, N-terminal;WD domain, G-beta repeat;Echinoderm microtubule-associated protein second beta-propeller	IPR056884;IPR001680;IPR055442	-;GO:0005515(InterPro)	Cytoplasm		Peripheral|Soluble
503163	1.5174	0.0233316	0.0367646	2.86274	https://mycocosm.jgi.doe.gov/cgi-bin/browserLoad?db=Lacbi2&position=LG_1:3424705-3425402	-1.21442	0.185745	0.257267	0.430947	2.32047						Nucleus	Nuclear localization signal	Soluble
477832	1.51715	6.28992e-27	5.88732e-26	2.86224	https://mycocosm.jgi.doe.gov/cgi-bin/browserLoad?db=Lacbi2&position=LG_1:3040257-3041021	-0.705894	3.97916e-06	1.29186e-05	0.613063	1.63115						Cytoplasm|Nucleus		Soluble
187852	1.51705	1.52359e-28	1.54468e-27	2.86205	https://mycocosm.jgi.doe.gov/cgi-bin/browserLoad?db=Lacbi2&position=LG_2:1515763-1518289	-0.800456	2.06858e-09	9.33104e-09	0.574168	1.74165	Pfam	PF07690	Major Facilitator Superfamily	IPR011701	GO:0022857(InterPro)|GO:0055085(InterPro)	Endoplasmic reticulum|Golgi apparatus	Signal peptide|Transmembrane domain	Transmembrane
312942	1.51434	4.03816e-06	1.05012e-05	2.85668	https://mycocosm.jgi.doe.gov/cgi-bin/browserLoad?db=Lacbi2&position=LG_8:904554-906158	-0.359262	0.340371	0.428983	0.779563	1.28277	Pfam	PF01485	IBR domain, a half RING-finger domain	IPR002867	GO:0008270(InterPro)	Nucleus	Nuclear localization signal	Transmembrane
180699	1.51391	1.298e-15	6.86742e-15	2.85583	https://mycocosm.jgi.doe.gov/cgi-bin/browserLoad?db=Lacbi2&position=LG_8:618390-620147	-1.15012	1.03369e-09	4.79447e-09	0.450588	2.21932	Pfam	PF02265	S1/P1 Nuclease	IPR003154	GO:0003676(InterPro)|GO:0004519(InterPro)|GO:0006308(InterPro)	Extracellular	Signal peptide	Soluble
590708	1.51304	1.10073e-10	4.20638e-10	2.85411	https://mycocosm.jgi.doe.gov/cgi-bin/browserLoad?db=Lacbi2&position=LG_4:2886447-2888194	-1.17815	8.67377e-07	3.02699e-06	0.441916	2.26287						Cytoplasm|Nucleus		Soluble
606504	1.51256	7.67416e-05	0.000174193	2.85315	https://mycocosm.jgi.doe.gov/cgi-bin/browserLoad?db=Lacbi2&position=LG_10:1053855-1054807	-2.96785	1.57688e-14	1.09012e-13	0.127817	7.8237						Nucleus	Nuclear localization signal	Soluble
298196	1.51239	5.00401e-14	2.42026e-13	2.85282	https://mycocosm.jgi.doe.gov/cgi-bin/browserLoad?db=Lacbi2&position=LG_9:324602-326540	-0.863543	1.06779e-05	3.30374e-05	0.549601	1.8195						Lysosome/Vacuole	Signal peptide|Transmembrane domain	Transmembrane
323438	1.51216	5.24157e-45	9.7131e-44	2.85237	https://mycocosm.jgi.doe.gov/cgi-bin/browserLoad?db=Lacbi2&position=LG_3:1641770-1643448	-0.975522	6.19349e-20	5.93229e-19	0.508556	1.96635						Cytoplasm|Nucleus	Nuclear localization signal	Soluble
295729	1.51065	3.51148e-13	1.60768e-12	2.84939	https://mycocosm.jgi.doe.gov/cgi-bin/browserLoad?db=Lacbi2&position=LG_6:2732129-2732866	-1.30389	2.304e-09	1.03481e-08	0.405034	2.46893						Extracellular	Signal peptide	Soluble
589382	1.51	0.00226615	0.00423407	2.8481	https://mycocosm.jgi.doe.gov/cgi-bin/browserLoad?db=Lacbi2&position=LG_3:3062609-3063351	-1.08086	0.0445812	0.074071	0.472746	2.1153						Cytoplasm|Nucleus		Soluble
300643	1.50979	3.64395e-10	1.33717e-09	2.84768	https://mycocosm.jgi.doe.gov/cgi-bin/browserLoad?db=Lacbi2&position=LG_1:4592824-4595611	-0.778404	0.00107507	0.00247846	0.583011	1.71523	Pfam	PF04825	N terminus of Rad21 / Rec8 like protein	IPR006910	GO:0005515(InterPro)	Nucleus	Nuclear localization signal	Soluble
554652	1.50978	0.000188329	0.000407447	2.84767	https://mycocosm.jgi.doe.gov/cgi-bin/browserLoad?db=Lacbi2&position=scaffold_13:243959-245014	-0.716804	0.0547161	0.0891164	0.608444	1.64354	Pfam	PF24883	Nephrocystin 3, N-terminal	IPR056884	-	Cytoplasm		Soluble
648053	1.5095	6.04392e-48	1.26922e-46	2.84711	https://mycocosm.jgi.doe.gov/cgi-bin/browserLoad?db=Lacbi2&position=LG_6:1873007-1875188	-0.700167	5.26348e-12	2.95205e-11	0.615501	1.62469						Endoplasmic reticulum	Signal peptide|Transmembrane domain	Transmembrane
471082	1.50901	8.22008e-08	2.51585e-07	2.84614	https://mycocosm.jgi.doe.gov/cgi-bin/browserLoad?db=Lacbi2&position=LG_2:1167122-1168520	-1.82069	1.15497e-10	5.82638e-10	0.283085	3.53251	Pfam	PF11911	Protein of unknown function (DUF3429)	IPR021836	-	Mitochondrion	Mitochondrial transit peptide	Transmembrane
485605	1.50847	4.34868e-24	3.57118e-23	2.84509	https://mycocosm.jgi.doe.gov/cgi-bin/browserLoad?db=Lacbi2&position=LG_8:1326524-1328530	-1.08813	3.04158e-14	2.05712e-13	0.47037	2.12599						Cytoplasm		Soluble
309740	1.50611	6.54369e-07	1.83834e-06	2.84044	https://mycocosm.jgi.doe.gov/cgi-bin/browserLoad?db=Lacbi2&position=LG_1:3374665-3377190	-0.613213	0.0444038	0.0737998	0.653739	1.52966	Pfam	PF00067	Cytochrome P450	IPR001128	GO:0004497(InterPro)|GO:0005506(InterPro)|GO:0016705(InterPro)|GO:0020037(InterPro)	Endoplasmic reticulum	Signal peptide	Transmembrane
328618	1.50567	3.30229e-12	1.4136e-11	2.83956	https://mycocosm.jgi.doe.gov/cgi-bin/browserLoad?db=Lacbi2&position=LG_2:4558308-4560095	-0.545878	0.0132907	0.0250694	0.684974	1.45991						Cytoplasm		Soluble
441378	1.50484	7.85397e-20	5.27304e-19	2.83793	https://mycocosm.jgi.doe.gov/cgi-bin/browserLoad?db=Lacbi2&position=LG_3:1772180-1774034	-3.01837	1.62193e-78	1.15032e-76	0.123418	8.10252						Cytoplasm|Nucleus		Soluble
577732	1.50412	2.23433e-28	2.24483e-27	2.83652	https://mycocosm.jgi.doe.gov/cgi-bin/browserLoad?db=Lacbi2&position=LG_1:3038022-3039954	-0.757838	1.95741e-08	8.11779e-08	0.591382	1.69095	Pfam	PF07690	Major Facilitator Superfamily	IPR011701	GO:0022857(InterPro)|GO:0055085(InterPro)	Cell membrane		Transmembrane
442941	1.50163	3.34535e-16	1.83924e-15	2.83163	https://mycocosm.jgi.doe.gov/cgi-bin/browserLoad?db=Lacbi2&position=LG_3:6617072-6620768	-0.964932	8.51463e-08	3.31141e-07	0.512303	1.95197						Cytoplasm		Soluble
682114	1.49993	4.82893e-17	2.79784e-16	2.82829	https://mycocosm.jgi.doe.gov/cgi-bin/browserLoad?db=Lacbi2&position=LG_1:8298534-8298993	-0.643922	0.00125019	0.00285102	0.639971	1.56257	Pfam	PF00118	TCP-1/cpn60 chaperonin family	IPR002423	GO:0005524(InterPro)	Extracellular	Signal peptide	Soluble
617245	1.49753	8.92207e-34	1.10749e-32	2.82359	https://mycocosm.jgi.doe.gov/cgi-bin/browserLoad?db=Lacbi2&position=scaffold_16:453323-453625	-0.270771	0.0227937	0.0406597	0.828877	1.20645						Nucleus	Nuclear localization signal	Soluble
599362	1.49747	2.10669e-26	1.92451e-25	2.82347	https://mycocosm.jgi.doe.gov/cgi-bin/browserLoad?db=Lacbi2&position=LG_6:985420-988472	-0.648343	1.74147e-06	5.88142e-06	0.638013	1.56737						Cytoplasm		Soluble
614924	1.49738	1.07219e-07	3.25286e-07	2.82329	https://mycocosm.jgi.doe.gov/cgi-bin/browserLoad?db=Lacbi2&position=scaffold_13:288355-288843	-0.407216	0.177504	0.247794	0.754077	1.32612						Cytoplasm		Peripheral|Soluble
313264	1.49732	3.66429e-13	1.67469e-12	2.82318	https://mycocosm.jgi.doe.gov/cgi-bin/browserLoad?db=Lacbi2&position=LG_9:896891-897355	-0.794028	0.000400422	0.000991555	0.576732	1.73391						Cytoplasm		Transmembrane
603835	1.49693	1.80832e-33	2.21992e-32	2.82241	https://mycocosm.jgi.doe.gov/cgi-bin/browserLoad?db=Lacbi2&position=LG_8:467089-469620	-0.98934	2.04558e-16	1.59666e-15	0.503708	1.98528						Endoplasmic reticulum	Signal peptide|Transmembrane domain	Transmembrane
681577	1.49635	1.22256e-18	7.63939e-18	2.82128	https://mycocosm.jgi.doe.gov/cgi-bin/browserLoad?db=Lacbi2&position=LG_1:6252332-6253281	-3.23807	2.35771e-80	1.70312e-78	0.105985	9.43529						Cytoplasm	Nuclear localization signal	Peripheral
670796	1.49512	1.24058e-42	2.10629e-41	2.81887	https://mycocosm.jgi.doe.gov/cgi-bin/browserLoad?db=Lacbi2&position=scaffold_11:978383-979631	-1.02676	2.47676e-21	2.54914e-20	0.490812	2.03744	Pfam	PF07714	Protein tyrosine and serine/threonine kinase	IPR001245	GO:0004672(InterPro)|GO:0006468(InterPro)	Lysosome/Vacuole	Signal peptide|Transmembrane domain	Transmembrane
444313	1.49403	4.46919e-07	1.27436e-06	2.81675	https://mycocosm.jgi.doe.gov/cgi-bin/browserLoad?db=Lacbi2&position=LG_4:3235710-3236147	-0.977901	0.00169949	0.00377844	0.507718	1.9696						Cytoplasm|Nucleus		Soluble
559657	1.49293	9.00479e-12	3.74372e-11	2.81459	https://mycocosm.jgi.doe.gov/cgi-bin/browserLoad?db=Lacbi2&position=LG_6:993398-994762	-1.03324	1.24991e-06	4.28716e-06	0.488611	2.04662						Nucleus	Nuclear localization signal	Transmembrane|Soluble
615338	1.49098	1.82282e-16	1.01868e-15	2.8108	https://mycocosm.jgi.doe.gov/cgi-bin/browserLoad?db=Lacbi2&position=scaffold_13:866283-867406	-0.959717	2.11859e-07	7.90254e-07	0.514158	1.94493						Cytoplasm		Soluble
331312	1.49085	2.18525e-17	1.28909e-16	2.81054	https://mycocosm.jgi.doe.gov/cgi-bin/browserLoad?db=Lacbi2&position=scaffold_15:89613-90608	-0.962471	2.53102e-07	9.34932e-07	0.513177	1.94864						Cytoplasm|Nucleus		Soluble
685991	1.49045	1.46687e-06	3.99993e-06	2.80976	https://mycocosm.jgi.doe.gov/cgi-bin/browserLoad?db=Lacbi2&position=LG_3:2863975-2864532	-1.3543	5.37393e-05	0.000151984	0.391123	2.55674						Cytoplasm		Peripheral|Soluble
593168	1.4896	1.44103e-09	5.047e-09	2.80811	https://mycocosm.jgi.doe.gov/cgi-bin/browserLoad?db=Lacbi2&position=LG_4:1535-2603	-0.763535	0.00161841	0.00361725	0.589051	1.69765	Pfam	PF01061	ABC-2 type transporter	IPR013525	GO:0016020(InterPro)|GO:0140359(InterPro)	Cell membrane	Signal peptide|Transmembrane domain	Transmembrane
296149	1.48959	2.61438e-11	1.04703e-10	2.80809	https://mycocosm.jgi.doe.gov/cgi-bin/browserLoad?db=Lacbi2&position=LG_3:6856645-6859510	-1.12002	2.83453e-07	1.04015e-06	0.460087	2.1735						Cytoplasm		Peripheral|Soluble
627036	1.48945	3.05466e-05	7.25004e-05	2.80781	https://mycocosm.jgi.doe.gov/cgi-bin/browserLoad?db=Lacbi2&position=LG_2:4480130-4480964	-2.18422	1.09186e-09	5.05226e-09	0.22003	4.54483						Nucleus	Nuclear localization signal	Soluble
470463	1.48848	1.58022e-09	5.51716e-09	2.80594	https://mycocosm.jgi.doe.gov/cgi-bin/browserLoad?db=Lacbi2&position=LG_1:6864252-6867292	-1.37224	2.09843e-09	9.46021e-09	0.386291	2.58872	Pfam	PF13374;PF00931;PF13424	Tetratricopeptide repeat;NB-ARC domain	-;IPR002182	-;GO:0043531(InterPro)	Cytoplasm|Nucleus	Nuclear localization signal|Nuclear export signal	Soluble
689444	1.48753	5.66861e-09	1.90619e-08	2.80409	https://mycocosm.jgi.doe.gov/cgi-bin/browserLoad?db=Lacbi2&position=LG_5:1392543-1394098	-1.20967	1.43427e-06	4.8873e-06	0.432366	2.31285	Pfam	PF01231	Indoleamine 2,3-dioxygenase	IPR000898	GO:0020037(InterPro)	Cytoplasm|Nucleus	Nuclear localization signal|Nuclear export signal	Soluble
597494	1.48748	8.18466e-11	3.16102e-10	2.80399	https://mycocosm.jgi.doe.gov/cgi-bin/browserLoad?db=Lacbi2&position=LG_6:94506-94984	-0.270249	0.287021	0.372392	0.829176	1.20602	Pfam	PF04719	hTAFII28-like protein conserved region	IPR006809	GO:0005634(InterPro)|GO:0006367(InterPro)	Nucleus	Nuclear localization signal	Soluble
597947	1.48748	8.18466e-11	3.16102e-10	2.80399	https://mycocosm.jgi.doe.gov/cgi-bin/browserLoad?db=Lacbi2&position=LG_6:57976-58454	-0.270249	0.287021	0.372392	0.829176	1.20602	Pfam	PF04719	hTAFII28-like protein conserved region	IPR006809	GO:0005634(InterPro)|GO:0006367(InterPro)	Nucleus	Nuclear localization signal	Soluble
604119	1.48577	1.37949e-20	9.61332e-20	2.80066	https://mycocosm.jgi.doe.gov/cgi-bin/browserLoad?db=Lacbi2&position=LG_8:1308299-1308891	-1.42917	2.12661e-17	1.75563e-16	0.371346	2.69291						Cytoplasm	Peroxisomal targeting signal	Soluble
688840	1.48544	2.64271e-24	2.18517e-23	2.80002	https://mycocosm.jgi.doe.gov/cgi-bin/browserLoad?db=Lacbi2&position=LG_4:3592608-3594562	-0.540693	0.000159311	0.000420383	0.68744	1.45467						Cell membrane	Transmembrane domain	Transmembrane
699998	1.48467	1.39276e-64	5.00721e-63	2.79854	https://mycocosm.jgi.doe.gov/cgi-bin/browserLoad?db=Lacbi2&position=LG_1:4253371-4255127	-0.287959	0.00115216	0.00264137	0.81906	1.22091	Pfam	PF00096	Zinc finger, C2H2 type	IPR013087	-	Cytoplasm|Nucleus	Nuclear localization signal	Soluble
192205	1.48308	1.98613e-67	7.68972e-66	2.79546	https://mycocosm.jgi.doe.gov/cgi-bin/browserLoad?db=Lacbi2&position=scaffold_20:175561-180539	-1.7567	1.36727e-101	1.50236e-99	0.295924	3.37925	Pfam	PF25550;PF13632	Domain of unknown function (DUF7928);Glycosyl transferase family group 2	IPR057688;IPR001173	-	Cell membrane	Transmembrane domain	Transmembrane
256250	1.4829	4.70547e-12	1.99023e-11	2.79509	https://mycocosm.jgi.doe.gov/cgi-bin/browserLoad?db=Lacbi2&position=LG_4:3234297-3235706	-1.16261	5.40252e-08	2.14166e-07	0.446704	2.23862	Pfam	PF00732;PF05199	GMC oxidoreductase	IPR000172;IPR007867	GO:0016614(InterPro)|GO:0050660(InterPro);GO:0016614(InterPro)	Cytoplasm|Peroxisome	Peroxisomal targeting signal	Transmembrane
704262	1.48188	1.14116e-45	2.1901e-44	2.79312	https://mycocosm.jgi.doe.gov/cgi-bin/browserLoad?db=Lacbi2&position=LG_4:110805-112386	-0.987087	2.60325e-22	2.82073e-21	0.504495	1.98218	Pfam	PF12937	F-box-like	IPR001810	GO:0005515(InterPro)	Cytoplasm		Soluble
302136	1.47969	4.01797e-22	2.97685e-21	2.78889	https://mycocosm.jgi.doe.gov/cgi-bin/browserLoad?db=Lacbi2&position=LG_7:932192-934721	-0.240815	0.113495	0.169088	0.846267	1.18166						Cytoplasm|Nucleus	Nuclear localization signal	Soluble
298053	1.47891	3.02577e-21	2.1597e-20	2.78738	https://mycocosm.jgi.doe.gov/cgi-bin/browserLoad?db=Lacbi2&position=scaffold_24:316353-316687	-0.0878957	0.501348	0.588028	0.940894	1.06282	Pfam	PF08991	Cx9C motif-containing protein 4	IPR027179	-	Mitochondrion	Mitochondrial transit peptide	Soluble
708959	1.47889	3.94698e-60	1.24918e-58	2.78735	https://mycocosm.jgi.doe.gov/cgi-bin/browserLoad?db=Lacbi2&position=scaffold_12:438431-440336	-1.6988	4.48415e-83	3.44661e-81	0.308042	3.24631	Pfam	PF00153	Mitochondrial carrier protein	IPR018108	-	Mitochondrion	Transmembrane domain|Mitochondrial transit peptide	Transmembrane
305635	1.47885	1.35903e-05	3.34462e-05	2.78726	https://mycocosm.jgi.doe.gov/cgi-bin/browserLoad?db=Lacbi2&position=scaffold_23:256337-257292	-1.05496	0.00250953	0.00543471	0.481309	2.07767	Pfam	PF13391	HNH endonuclease	IPR003615	-	Cytoplasm|Nucleus	Nuclear localization signal	Soluble
439928	1.47869	2.225e-22	1.67713e-21	2.78696	https://mycocosm.jgi.doe.gov/cgi-bin/browserLoad?db=Lacbi2&position=LG_2:1702093-1703749	-0.779961	1.62304e-07	6.12881e-07	0.582383	1.71708						Nucleus	Nuclear localization signal	Soluble
581813	1.47828	2.00371e-06	5.38662e-06	2.78616	https://mycocosm.jgi.doe.gov/cgi-bin/browserLoad?db=Lacbi2&position=LG_2:658330-662551	-0.930444	0.00153218	0.0034408	0.524697	1.90586	Pfam	PF24883;PF00023;PF12796	Nephrocystin 3, N-terminal;Ankyrin repeat;Ankyrin repeats (3 copies)	IPR056884;IPR002110	-;GO:0005515(InterPro)	Cytoplasm	Nuclear localization signal	Soluble
527736	1.47708	4.09531e-24	3.36488e-23	2.78385	https://mycocosm.jgi.doe.gov/cgi-bin/browserLoad?db=Lacbi2&position=LG_1:2188078-2191104	-0.727183	1.9405e-07	7.27478e-07	0.604082	1.6554	Pfam	PF12796;PF24883;PF00023	Ankyrin repeats (3 copies);Nephrocystin 3, N-terminal;Ankyrin repeat	IPR002110;IPR056884	GO:0005515(InterPro);-	Cytoplasm	Nuclear localization signal	Soluble
321179	1.47685	8.47556e-17	4.85835e-16	2.7834	https://mycocosm.jgi.doe.gov/cgi-bin/browserLoad?db=Lacbi2&position=LG_1:6867916-6868888	-0.839259	2.30309e-06	7.67189e-06	0.558931	1.78913						Cytoplasm		Soluble
300537	1.47665	1.87812e-15	9.83699e-15	2.78302	https://mycocosm.jgi.doe.gov/cgi-bin/browserLoad?db=Lacbi2&position=LG_4:3577882-3579767	0.123253	0.463393	0.551427	1.08919	0.918115	Pfam	PF03547	Membrane transport protein	IPR004776	GO:0016020(InterPro)|GO:0055085(InterPro)	Cell membrane	Transmembrane domain	Transmembrane
459429	1.47584	3.72859e-06	9.74654e-06	2.78145	https://mycocosm.jgi.doe.gov/cgi-bin/browserLoad?db=Lacbi2&position=scaffold_11:1738269-1739163	-0.474788	0.195739	0.269157	0.719572	1.38971						Lysosome/Vacuole	Signal peptide|Transmembrane domain	Transmembrane
299923	1.47458	2.31407e-62	7.78156e-61	2.77902	https://mycocosm.jgi.doe.gov/cgi-bin/browserLoad?db=Lacbi2&position=LG_2:27118-27747	-1.12773	4.20051e-33	7.5075e-32	0.457636	2.18514						Cell membrane|Lysosome/Vacuole		Soluble
251323	1.47456	0.000112762	0.000251203	2.77898	https://mycocosm.jgi.doe.gov/cgi-bin/browserLoad?db=Lacbi2&position=LG_4:3868765-3868953	-0.354986	0.290284	0.375657	0.781877	1.27897	Pfam	PF00022	Actin	IPR004000	-	Cytoplasm|Nucleus	Nuclear localization signal	Soluble
443003	1.47443	1.68431e-15	8.84856e-15	2.77875	https://mycocosm.jgi.doe.gov/cgi-bin/browserLoad?db=Lacbi2&position=LG_3:6805393-6806465	-0.708505	0.000137704	0.00036678	0.611954	1.63411						Cytoplasm	Nuclear export signal	Soluble
622472	1.47285	1.71071e-46	3.38734e-45	2.7757	https://mycocosm.jgi.doe.gov/cgi-bin/browserLoad?db=Lacbi2&position=LG_1:5222681-5224939	-1.01257	6.1465e-24	7.28199e-23	0.495662	2.0175						Cell membrane|Lysosome/Vacuole	Signal peptide|Transmembrane domain	Transmembrane
311117	1.47271	3.28668e-06	8.64498e-06	2.77543	https://mycocosm.jgi.doe.gov/cgi-bin/browserLoad?db=Lacbi2&position=scaffold_17:403972-404312	-0.9511	0.00163473	0.00364835	0.517238	1.93335	Pfam	PF05670	NFACT protein RNA binding domain	IPR008532	-	Cytoplasm	Nuclear localization signal	Soluble
451881	1.47208	1.07736e-08	3.54941e-08	2.77421	https://mycocosm.jgi.doe.gov/cgi-bin/browserLoad?db=Lacbi2&position=scaffold_14:155926-156756	-0.975052	0.000225908	0.000582908	0.508722	1.96571						Cytoplasm|Nucleus		Soluble
600854	1.47192	6.00242e-22	4.3908e-21	2.77391	https://mycocosm.jgi.doe.gov/cgi-bin/browserLoad?db=Lacbi2&position=LG_7:468986-469785	-1.42472	7.83103e-19	6.99814e-18	0.372491	2.68463	Pfam	PF00071	Ras family	IPR001806	GO:0003924(InterPro)|GO:0005525(InterPro)	Cytoplasm		Lipid anchor
473329	1.47117	2.64547e-21	1.89693e-20	2.77247	https://mycocosm.jgi.doe.gov/cgi-bin/browserLoad?db=Lacbi2&position=LG_5:760843-762113	-1.54505	5.09561e-22	5.416e-21	0.342684	2.91814						Cytoplasm		Soluble
638622	1.47061	4.19181e-29	4.36906e-28	2.7714	https://mycocosm.jgi.doe.gov/cgi-bin/browserLoad?db=Lacbi2&position=scaffold_24:113661-115596	-0.944353	4.76953e-13	2.91382e-12	0.519662	1.92433	Pfam	PF16850	Peptidase inhibitor I66	IPR031755	GO:0004867(InterPro)	Cytoplasm		Soluble
614329	1.47025	0.00484953	0.00862599	2.77071	https://mycocosm.jgi.doe.gov/cgi-bin/browserLoad?db=Lacbi2&position=scaffold_13:528838-529825	-0.666759	0.192253	0.265064	0.62992	1.5875						Nucleus	Nuclear localization signal	Soluble
331858	1.46896	3.08235e-18	1.88974e-17	2.76821	https://mycocosm.jgi.doe.gov/cgi-bin/browserLoad?db=Lacbi2&position=LG_8:433607-436383	-1.13153	4.25725e-12	2.40499e-11	0.456431	2.19091						Lysosome/Vacuole	Signal peptide	Transmembrane
330289	1.46813	4.63839e-07	1.32067e-06	2.76664	https://mycocosm.jgi.doe.gov/cgi-bin/browserLoad?db=Lacbi2&position=LG_6:3378842-3381820	-1.22951	1.06985e-05	3.30881e-05	0.426461	2.34488						Nucleus		Transmembrane
304960	1.46794	3.39881e-17	1.98546e-16	2.76626	https://mycocosm.jgi.doe.gov/cgi-bin/browserLoad?db=Lacbi2&position=LG_10:921790-923044	-0.95442	4.85291e-08	1.93262e-07	0.516049	1.9378						Cytoplasm		Peripheral
444510	1.46762	0.0253513	0.0396689	2.76565	https://mycocosm.jgi.doe.gov/cgi-bin/browserLoad?db=Lacbi2&position=LG_4:3830643-3831311	-0.347201	0.684429	0.753219	0.786108	1.27209						Cytoplasm|Nucleus		Soluble
610241	1.46688	3.84331e-06	1.00279e-05	2.76423	https://mycocosm.jgi.doe.gov/cgi-bin/browserLoad?db=Lacbi2&position=scaffold_11:1183332-1184915	-1.15339	0.000141188	0.000375548	0.449569	2.22435						Extracellular	Signal peptide	Soluble
295584	1.46607	1.80224e-10	6.77761e-10	2.76268	https://mycocosm.jgi.doe.gov/cgi-bin/browserLoad?db=Lacbi2&position=LG_10:3611675-3612459	-0.509937	0.0370711	0.0630707	0.702253	1.42399						Cytoplasm		Soluble
688317	1.46592	5.28144e-20	3.56892e-19	2.7624	https://mycocosm.jgi.doe.gov/cgi-bin/browserLoad?db=Lacbi2&position=LG_4:1178109-1179728	-0.0905339	0.587677	0.667895	0.939175	1.06476						Cell membrane|Lysosome/Vacuole	Signal peptide	Transmembrane
487213	1.46562	9.08036e-10	3.23103e-09	2.76182	https://mycocosm.jgi.doe.gov/cgi-bin/browserLoad?db=Lacbi2&position=LG_10:3202798-3203476	-1.45083	2.99581e-09	1.33515e-08	0.365811	2.73365						Cell membrane	Signal peptide|Transmembrane domain	Transmembrane
678566	1.46506	3.41885e-13	1.56619e-12	2.76076	https://mycocosm.jgi.doe.gov/cgi-bin/browserLoad?db=Lacbi2&position=LG_10:3574178-3575163	-1.49643	3.84848e-13	2.36595e-12	0.35443	2.82143	Pfam	PF20236	Family of unknown function (DUF6593)	IPR046528	-	Cytoplasm|Nucleus		Soluble
443931	1.46416	0.0178008	0.0286454	2.75902	https://mycocosm.jgi.doe.gov/cgi-bin/browserLoad?db=Lacbi2&position=LG_4:1611514-1611977	-0.832839	0.318192	0.405584	0.561423	1.78119						Nucleus		Soluble
192587	1.46409	1.00999e-10	3.86912e-10	2.75888	https://mycocosm.jgi.doe.gov/cgi-bin/browserLoad?db=Lacbi2&position=LG_1:2475721-2477232	-0.621592	0.00890204	0.0173753	0.649954	1.53857	Pfam	PF00314	Thaumatin family	IPR001938	-	Extracellular	Signal peptide	Soluble
648174	1.46152	1.32675e-12	5.8379e-12	2.75399	https://mycocosm.jgi.doe.gov/cgi-bin/browserLoad?db=Lacbi2&position=LG_6:2135381-2136133	-0.358531	0.10978	0.164322	0.779958	1.28212						Extracellular	Signal peptide	Soluble
608840	1.46106	5.25067e-06	1.34836e-05	2.7531	https://mycocosm.jgi.doe.gov/cgi-bin/browserLoad?db=Lacbi2&position=LG_10:2896238-2897746	-0.714428	0.0311183	0.053877	0.609447	1.64083						Cytoplasm|Nucleus		Soluble
293525	1.45981	2.26696e-17	1.33477e-16	2.75072	https://mycocosm.jgi.doe.gov/cgi-bin/browserLoad?db=Lacbi2&position=LG_1:3087899-3088795	-0.573616	0.00229545	0.00500292	0.67193	1.48825						Cytoplasm		Peripheral|Soluble
620551	1.45928	1.1509e-07	3.47946e-07	2.7497	https://mycocosm.jgi.doe.gov/cgi-bin/browserLoad?db=Lacbi2&position=scaffold_22:397530-398066	-1.26423	1.63985e-05	4.96055e-05	0.416323	2.40198	Pfam	PF00067	Cytochrome P450	IPR001128	GO:0004497(InterPro)|GO:0005506(InterPro)|GO:0016705(InterPro)|GO:0020037(InterPro)	Cytoplasm	Signal peptide	Soluble
583058	1.4589	0.00633725	0.0110641	2.74898	https://mycocosm.jgi.doe.gov/cgi-bin/browserLoad?db=Lacbi2&position=LG_2:1188151-1188378	-0.297353	0.54039	0.624441	0.813744	1.22889						Cytoplasm		Transmembrane|Soluble
598681	1.45756	6.48518e-12	2.71865e-11	2.74643	https://mycocosm.jgi.doe.gov/cgi-bin/browserLoad?db=Lacbi2&position=LG_6:1143400-1145222	-1.11325	9.32994e-08	3.61498e-07	0.46225	2.16333	Pfam	PF24883	Nephrocystin 3, N-terminal	IPR056884	-	Cytoplasm		Soluble
304155	1.45732	0.000412989	0.000856442	2.74599	https://mycocosm.jgi.doe.gov/cgi-bin/browserLoad?db=Lacbi2&position=LG_6:3066966-3067203	-0.913215	0.00998867	0.019324	0.531	1.88324						Cytoplasm|Nucleus		Soluble
690497	1.45696	2.12679e-16	1.18389e-15	2.74529	https://mycocosm.jgi.doe.gov/cgi-bin/browserLoad?db=Lacbi2&position=LG_6:2160854-2162478	-0.653518	0.000199133	0.000517932	0.635728	1.573						Cytoplasm|Nucleus	Nuclear localization signal	Soluble
449631	1.45689	2.62067e-08	8.3569e-08	2.74516	https://mycocosm.jgi.doe.gov/cgi-bin/browserLoad?db=Lacbi2&position=LG_10:2919593-2920292	-0.644363	0.0257683	0.0454564	0.639775	1.56305						Cell membrane	Signal peptide|Transmembrane domain	Transmembrane
478041	1.45562	4.45289e-50	1.01133e-48	2.74274	https://mycocosm.jgi.doe.gov/cgi-bin/browserLoad?db=Lacbi2&position=LG_1:4130160-4133576	-1.41221	4.70617e-51	1.62817e-49	0.375735	2.66145	Pfam	PF13688;PF00200	Metallo-peptidase family M12;Disintegrin	-;IPR001762	-	Lysosome/Vacuole	Signal peptide	Transmembrane
336020	1.4531	1.07418e-14	5.38746e-14	2.73796	https://mycocosm.jgi.doe.gov/cgi-bin/browserLoad?db=Lacbi2&position=scaffold_13:289681-291401	-0.515289	0.00715407	0.0141908	0.699653	1.42928						Cytoplasm		Soluble
185397	1.45237	1.49401e-25	1.30814e-24	2.73656	https://mycocosm.jgi.doe.gov/cgi-bin/browserLoad?db=Lacbi2&position=LG_1:8891158-8892247	-1.55768	1.10317e-29	1.72645e-28	0.339698	2.94379	Pfam	PF00704	Glycosyl hydrolases family 18	IPR001223	GO:0005975(InterPro)	Cytoplasm|Extracellular		Soluble
471492	1.4505	3.38982e-52	8.43563e-51	2.73303	https://mycocosm.jgi.doe.gov/cgi-bin/browserLoad?db=Lacbi2&position=LG_2:3472050-3473929	-0.583708	6.92689e-10	3.26182e-09	0.667246	1.4987	Pfam	PF25539	Bacterial/Fungal Bestrophin protein	IPR044669	-	Lysosome/Vacuole		Transmembrane
322619	1.45049	0.00288965	0.00530437	2.733	https://mycocosm.jgi.doe.gov/cgi-bin/browserLoad?db=Lacbi2&position=LG_4:1457041-1458169	-0.454418	0.378877	0.468582	0.729805	1.37023						Cytoplasm		Soluble
452836	1.44985	0.023916	0.0376094	2.7318	https://mycocosm.jgi.doe.gov/cgi-bin/browserLoad?db=Lacbi2&position=scaffold_18:132633-133160	-0.252935	0.88291	0.912261	0.839188	1.19163						Cell membrane	Signal peptide|Transmembrane domain	Transmembrane
331313	1.44982	1.27596e-30	1.41398e-29	2.73175	https://mycocosm.jgi.doe.gov/cgi-bin/browserLoad?db=Lacbi2&position=scaffold_15:92334-93177	-1.1603	4.39295e-19	3.98739e-18	0.44742	2.23504						Nucleus		Transmembrane|Soluble
612094	1.44977	6.19902e-13	2.7979e-12	2.73164	https://mycocosm.jgi.doe.gov/cgi-bin/browserLoad?db=Lacbi2&position=scaffold_11:543534-543894	-1.6353	7.6556e-15	5.44192e-14	0.321903	3.10652						Cytoplasm		Soluble
688424	1.4497	3.38146e-59	1.03049e-57	2.73152	https://mycocosm.jgi.doe.gov/cgi-bin/browserLoad?db=Lacbi2&position=LG_4:1413733-1415301	-1.41273	4.73802e-59	2.07661e-57	0.375599	2.66241						Cytoplasm		Transmembrane
314099	1.44917	0.00173717	0.00329786	2.73051	https://mycocosm.jgi.doe.gov/cgi-bin/browserLoad?db=Lacbi2&position=scaffold_12:123989-124690	-1.62196	0.000438714	0.00107884	0.324894	3.07792						Extracellular	Signal peptide	Soluble
300373	1.44854	9.90785e-11	3.8002e-10	2.72933	https://mycocosm.jgi.doe.gov/cgi-bin/browserLoad?db=Lacbi2&position=LG_4:4000050-4001901	0.304848	0.171672	0.241033	1.23529	0.809528						Cell membrane|Lysosome/Vacuole		Transmembrane
319005	1.44747	6.72402e-08	2.07424e-07	2.72729	https://mycocosm.jgi.doe.gov/cgi-bin/browserLoad?db=Lacbi2&position=LG_8:1671179-1672530	-0.86042	0.00169834	0.00377644	0.550792	1.81557	Pfam	PF01722	BolA-like protein	IPR002634	-	Cytoplasm		Soluble
690302	1.44691	2.09404e-32	2.47713e-31	2.72623	https://mycocosm.jgi.doe.gov/cgi-bin/browserLoad?db=Lacbi2&position=LG_6:1794578-1795085	-1.13619	3.38211e-18	2.9236e-17	0.454959	2.198						Extracellular	Signal peptide	Soluble
557795	1.44541	6.09733e-07	1.7182e-06	2.72339	https://mycocosm.jgi.doe.gov/cgi-bin/browserLoad?db=Lacbi2&position=scaffold_13:410841-411277	-1.38751	5.86545e-06	1.86811e-05	0.382223	2.61627						Cytoplasm|Nucleus	Nuclear export signal	Soluble
603013	1.44519	1.9696e-33	2.41601e-32	2.72299	https://mycocosm.jgi.doe.gov/cgi-bin/browserLoad?db=Lacbi2&position=LG_8:1894192-1895299	-0.71969	1.30831e-08	5.51866e-08	0.607228	1.64683						Cell membrane	Signal peptide|Transmembrane domain	Transmembrane
475698	1.44449	8.0551e-13	3.60953e-12	2.72166	https://mycocosm.jgi.doe.gov/cgi-bin/browserLoad?db=Lacbi2&position=scaffold_11:975388-976358	-1.17323	6.15152e-09	2.66469e-08	0.443427	2.25516						Cytoplasm		Soluble
651892	1.44449	8.0551e-13	3.60953e-12	2.72166	https://mycocosm.jgi.doe.gov/cgi-bin/browserLoad?db=Lacbi2&position=scaffold_11:975388-976358	-1.17323	6.15152e-09	2.66469e-08	0.443427	2.25516						Cytoplasm|Nucleus		Soluble
394934	1.44417	2.18496e-51	5.28556e-50	2.72106	https://mycocosm.jgi.doe.gov/cgi-bin/browserLoad?db=Lacbi2&position=LG_10:3730606-3731713	-0.626458	1.8871e-10	9.35636e-10	0.647765	1.54377						Extracellular	Signal peptide	Transmembrane|Soluble
440259	1.44398	1.55214e-20	1.07779e-19	2.72071	https://mycocosm.jgi.doe.gov/cgi-bin/browserLoad?db=Lacbi2&position=LG_2:2727065-2728323	-0.745498	2.25882e-06	7.53728e-06	0.596462	1.67655	Pfam	PF02265	S1/P1 Nuclease	IPR003154	GO:0003676(InterPro)|GO:0004519(InterPro)|GO:0006308(InterPro)	Extracellular	Signal peptide	Soluble
657794	1.44393	5.27235e-24	4.31382e-23	2.72061	https://mycocosm.jgi.doe.gov/cgi-bin/browserLoad?db=Lacbi2&position=LG_4:1169183-1170473	-0.842439	1.51687e-09	6.9224e-09	0.5577	1.79308						Extracellular	Signal peptide	Soluble
664375	1.44388	2.34826e-64	8.40364e-63	2.72052	https://mycocosm.jgi.doe.gov/cgi-bin/browserLoad?db=Lacbi2&position=scaffold_11:1177914-1179851	-0.669054	1.28593e-15	9.60478e-15	0.628919	1.59003						Extracellular	Signal peptide	Soluble
447803	1.44182	0.00403756	0.00726755	2.71664	https://mycocosm.jgi.doe.gov/cgi-bin/browserLoad?db=Lacbi2&position=LG_8:1205428-1206078	-1.25649	0.0148926	0.0277588	0.418562	2.38913						Cytoplasm		Soluble
483785	1.44067	0.0167211	0.0270474	2.71447	https://mycocosm.jgi.doe.gov/cgi-bin/browserLoad?db=Lacbi2&position=LG_4:3955325-3956238	-0.763383	0.246852	0.327882	0.589113	1.69747						Cytoplasm	Nuclear localization signal	Soluble
534974	1.44051	6.17028e-06	1.57558e-05	2.71417	https://mycocosm.jgi.doe.gov/cgi-bin/browserLoad?db=Lacbi2&position=LG_1:9918754-9918994	-0.481133	0.0532969	0.0870776	0.716415	1.39584						Cytoplasm		Soluble
437464	1.4402	3.01623e-10	1.11548e-09	2.71358	https://mycocosm.jgi.doe.gov/cgi-bin/browserLoad?db=Lacbi2&position=LG_1:5983360-5984330	-0.387499	0.0981328	0.148801	0.764454	1.30812	Pfam	PF02567	Phenazine biosynthesis-like protein	IPR003719	GO:0003824(InterPro)|GO:0009058(InterPro)	Extracellular	Signal peptide	Soluble
483440	1.44002	1.03707e-18	6.51166e-18	2.71324	https://mycocosm.jgi.doe.gov/cgi-bin/browserLoad?db=Lacbi2&position=LG_4:1502940-1505117	-0.636778	8.44455e-05	0.00023185	0.643148	1.55485						Extracellular	Signal peptide	Soluble
477330	1.43987	6.91812e-06	1.75575e-05	2.71297	https://mycocosm.jgi.doe.gov/cgi-bin/browserLoad?db=Lacbi2&position=LG_1:343296-344441	-0.667422	0.060251	0.0970072	0.629631	1.58823						Cytoplasm		Soluble
314289	1.43978	0.000409207	0.000849122	2.71279	https://mycocosm.jgi.doe.gov/cgi-bin/browserLoad?db=Lacbi2&position=LG_5:3145787-3150719	-0.385298	0.317194	0.404775	0.765621	1.30613	Pfam	PF00400;PF24883	WD domain, G-beta repeat;Nephrocystin 3, N-terminal	IPR001680;IPR056884	GO:0005515(InterPro);-	Cytoplasm		Soluble
575719	1.43933	6.43416e-06	1.63932e-05	2.71195	https://mycocosm.jgi.doe.gov/cgi-bin/browserLoad?db=Lacbi2&position=LG_1:1348989-1350539	-0.815714	0.0141632	0.0265388	0.568127	1.76017						Cytoplasm	Signal peptide	Soluble
646338	1.43828	5.05192e-09	1.70396e-08	2.70998	https://mycocosm.jgi.doe.gov/cgi-bin/browserLoad?db=Lacbi2&position=LG_4:120694-123079	-1.47411	1.3309e-09	6.10768e-09	0.359955	2.77812						Nucleus	Nuclear localization signal	Soluble
663705	1.43763	0.00850099	0.0145424	2.70875	https://mycocosm.jgi.doe.gov/cgi-bin/browserLoad?db=Lacbi2&position=LG_9:539669-540629	-1.00951	0.094484	0.143912	0.496714	2.01323						Cytoplasm|Nucleus		Soluble
302370	1.43741	4.007e-08	1.26025e-07	2.70835	https://mycocosm.jgi.doe.gov/cgi-bin/browserLoad?db=Lacbi2&position=LG_5:1187232-1188501	-0.615012	0.0199054	0.0360181	0.652925	1.53157						Cytoplasm|Nucleus		Soluble
692002	1.43712	9.44798e-23	7.24051e-22	2.7078	https://mycocosm.jgi.doe.gov/cgi-bin/browserLoad?db=Lacbi2&position=LG_8:445485-448702	-0.834551	4.30775e-09	1.89282e-08	0.560758	1.7833						Cell membrane	Signal peptide	Transmembrane
329626	1.43709	0.000131906	0.000291107	2.70774	https://mycocosm.jgi.doe.gov/cgi-bin/browserLoad?db=Lacbi2&position=scaffold_13:847750-848881	-0.927032	0.0178152	0.0325835	0.525939	1.90136						Cytoplasm		Soluble
328846	1.4362	5.97896e-08	1.85136e-07	2.70608	https://mycocosm.jgi.doe.gov/cgi-bin/browserLoad?db=Lacbi2&position=LG_2:680040-680767	-0.796424	0.00454496	0.00937438	0.575775	1.73679						Extracellular	Signal peptide	Transmembrane|Soluble
484394	1.436	2.7917e-31	3.16792e-30	2.70569	https://mycocosm.jgi.doe.gov/cgi-bin/browserLoad?db=Lacbi2&position=LG_6:1592623-1596915	-1.14699	5.11548e-22	5.43341e-21	0.451566	2.21451						Cytoplasm	Signal peptide	Transmembrane
585628	1.43588	1.03501e-52	2.61314e-51	2.70547	https://mycocosm.jgi.doe.gov/cgi-bin/browserLoad?db=Lacbi2&position=LG_3:951359-953820	-1.13652	3.90404e-36	7.76973e-35	0.454855	2.1985						Cytoplasm		Soluble
310829	1.43533	0.0198444	0.0316694	2.70443	https://mycocosm.jgi.doe.gov/cgi-bin/browserLoad?db=Lacbi2&position=LG_10:3721031-3721870	-0.241955	0.710425	0.775321	0.845599	1.18259						Cytoplasm		Soluble
470968	1.43403	3.28873e-15	1.69465e-14	2.702	https://mycocosm.jgi.doe.gov/cgi-bin/browserLoad?db=Lacbi2&position=LG_2:72210-81356	-0.698765	0.000450776	0.00110659	0.616099	1.62311						Cytoplasm		Soluble
312875	1.4326	6.6459e-06	1.69051e-05	2.69932	https://mycocosm.jgi.doe.gov/cgi-bin/browserLoad?db=Lacbi2&position=scaffold_11:160008-160465	-1.47161	3.44416e-06	1.12614e-05	0.36058	2.77331						Nucleus		Soluble
684583	1.43258	0.0194782	0.0311551	2.69928	https://mycocosm.jgi.doe.gov/cgi-bin/browserLoad?db=Lacbi2&position=LG_2:4334458-4336000	-0.954282	0.148615	0.213345	0.516099	1.93761	Pfam	PF07470	Glycosyl Hydrolase Family 88	IPR010905	-	Extracellular	Signal peptide	Soluble
239682	1.43157	1.80277e-15	9.44864e-15	2.6974	https://mycocosm.jgi.doe.gov/cgi-bin/browserLoad?db=Lacbi2&position=LG_5:1220484-1222992	-1.31318	8.45525e-14	5.48554e-13	0.402434	2.48488	Pfam	PF03935	Beta-glucan synthesis-associated protein SKN1/KRE6/Sbg1	IPR005629	-	Lysosome/Vacuole	Signal peptide|Transmembrane domain	Transmembrane
589987	1.43106	3.23571e-44	5.81644e-43	2.69645	https://mycocosm.jgi.doe.gov/cgi-bin/browserLoad?db=Lacbi2&position=LG_3:5109540-5111303	-0.70276	7.08984e-12	3.92976e-11	0.614396	1.62762						Cytoplasm	Nuclear localization signal	Soluble
625669	1.43096	5.51848e-17	3.18671e-16	2.69626	https://mycocosm.jgi.doe.gov/cgi-bin/browserLoad?db=Lacbi2&position=LG_2:262534-264159	-0.106814	0.58987	0.669704	0.928637	1.07685						Cytoplasm		Lipid anchor|Soluble
239749	1.43011	2.93706e-07	8.53707e-07	2.69467	https://mycocosm.jgi.doe.gov/cgi-bin/browserLoad?db=Lacbi2&position=LG_7:156373-157232	-0.916807	0.00136841	0.00309978	0.52968	1.88793	Pfam	PF00959	Phage lysozyme	IPR002196	GO:0003796(InterPro)|GO:0009253(InterPro)|GO:0016998(InterPro)	Extracellular	Signal peptide	Soluble
304448	1.42986	0.000441251	0.000912141	2.69421	https://mycocosm.jgi.doe.gov/cgi-bin/browserLoad?db=Lacbi2&position=LG_3:6533799-6535644	-0.589398	0.0837091	0.129434	0.66462	1.50462						Cytoplasm		Soluble
476995	1.4273	2.10464e-11	8.49422e-11	2.68943	https://mycocosm.jgi.doe.gov/cgi-bin/browserLoad?db=Lacbi2&position=scaffold_20:402673-404031	-3.02416	2.48711e-46	7.47715e-45	0.122924	8.13509						Cytoplasm		Soluble
663939	1.42665	5.77832e-45	1.06697e-43	2.68822	https://mycocosm.jgi.doe.gov/cgi-bin/browserLoad?db=Lacbi2&position=LG_10:1216345-1218125	-0.972376	3.03803e-22	3.27139e-21	0.509666	1.96207	Pfam	PF20151	Family of unknown function (DUF6533)	IPR045340	-	Cell membrane	Signal peptide|Transmembrane domain	Transmembrane
681861	1.42641	1.11422e-06	3.06887e-06	2.68776	https://mycocosm.jgi.doe.gov/cgi-bin/browserLoad?db=Lacbi2&position=LG_1:6871616-6874774	-1.30382	3.30999e-06	1.08431e-05	0.405053	2.46881						Nucleus	Signal peptide	Soluble
316982	1.42635	3.04354e-08	9.65405e-08	2.68766	https://mycocosm.jgi.doe.gov/cgi-bin/browserLoad?db=Lacbi2&position=LG_1:2816803-2817703	-0.761538	0.00542865	0.0110305	0.589867	1.6953						Nucleus	Nuclear localization signal	Soluble
627690	1.4254	0.0234971	0.0370105	2.68589	https://mycocosm.jgi.doe.gov/cgi-bin/browserLoad?db=Lacbi2&position=LG_3:665624-666261	-0.952784	0.136929	0.198856	0.516635	1.9356						Cytoplasm|Nucleus		Soluble
574221	1.42467	0.000935001	0.00184482	2.68453	https://mycocosm.jgi.doe.gov/cgi-bin/browserLoad?db=Lacbi2&position=LG_1:8299219-8299663	-1.10717	0.0242398	0.0429934	0.464202	2.15423						Cytoplasm|Nucleus	Nuclear export signal	Soluble
446945	1.42334	2.37748e-06	6.339e-06	2.68205	https://mycocosm.jgi.doe.gov/cgi-bin/browserLoad?db=Lacbi2&position=LG_7:825189-825668	-0.669286	0.0441735	0.0735032	0.628818	1.59029						Cytoplasm|Nucleus		Soluble
322684	1.42333	1.0222e-31	1.17535e-30	2.68205	https://mycocosm.jgi.doe.gov/cgi-bin/browserLoad?db=Lacbi2&position=LG_4:1216074-1217114	-0.497707	0.00014818	0.000392873	0.708231	1.41197						Extracellular	Signal peptide	Soluble
696424	1.42241	0.000134842	0.000297167	2.68033	https://mycocosm.jgi.doe.gov/cgi-bin/browserLoad?db=Lacbi2&position=scaffold_12:623994-624303	-0.421887	0.315716	0.40302	0.746448	1.33968						Cytoplasm|Nucleus		Soluble
330466	1.42238	0.0017541	0.00332676	2.68027	https://mycocosm.jgi.doe.gov/cgi-bin/browserLoad?db=Lacbi2&position=LG_3:7570053-7570896	-0.883346	0.0542683	0.0885164	0.542108	1.84465						Extracellular	Signal peptide	Transmembrane|Soluble
483875	1.42237	0.000180054	0.000390571	2.68026	https://mycocosm.jgi.doe.gov/cgi-bin/browserLoad?db=Lacbi2&position=LG_5:94554-94791	-0.707364	0.037019	0.0629957	0.612438	1.63282						Cytoplasm	Signal peptide	Transmembrane|Soluble
304985	1.42215	3.93274e-07	1.12757e-06	2.67985	https://mycocosm.jgi.doe.gov/cgi-bin/browserLoad?db=Lacbi2&position=LG_10:1015708-1017656	-0.830415	0.00259789	0.00561113	0.562367	1.7782	Pfam	PF00097;PF01485	Zinc finger, C3HC4 type (RING finger);IBR domain, a half RING-finger domain	IPR018957;IPR002867	GO:0046872(InterPro);GO:0008270(InterPro)	Cytoplasm|Nucleus|Lysosome/Vacuole	Nuclear export signal	Soluble
583294	1.42145	1.12496e-36	1.54378e-35	2.67855	https://mycocosm.jgi.doe.gov/cgi-bin/browserLoad?db=Lacbi2&position=LG_3:1921832-1923157	-0.478168	2.53174e-05	7.47591e-05	0.717889	1.39297	Pfam	PF13691	tRNase Z endonuclease	IPR027794	GO:0008033(InterPro)	Mitochondrion	Mitochondrial transit peptide	Soluble
623932	1.42129	8.73363e-17	4.99893e-16	2.67825	https://mycocosm.jgi.doe.gov/cgi-bin/browserLoad?db=Lacbi2&position=LG_1:10422088-10423664	0.0806422	0.542723	0.626571	1.05749	0.945637	Pfam	PF00092	von Willebrand factor type A domain	IPR002035	-	Cytoplasm		Soluble
574727	1.42119	0.0103791	0.0174868	2.67807	https://mycocosm.jgi.doe.gov/cgi-bin/browserLoad?db=Lacbi2&position=LG_1:7863352-7863900	0.16307	0.738807	0.798919	1.11967	0.893122						Nucleus	Nuclear localization signal	Soluble
446964	1.42026	9.04452e-13	4.03205e-12	2.67633	https://mycocosm.jgi.doe.gov/cgi-bin/browserLoad?db=Lacbi2&position=LG_7:883886-889093	-0.744838	0.000106313	0.000288437	0.596735	1.67579	Pfam	PF12796;PF24883;PF00023	Ankyrin repeats (3 copies);Nephrocystin 3, N-terminal;Ankyrin repeat	IPR002110;IPR056884	GO:0005515(InterPro);-	Cytoplasm		Soluble
678796	1.41879	2.0296e-22	1.53355e-21	2.67362	https://mycocosm.jgi.doe.gov/cgi-bin/browserLoad?db=Lacbi2&position=scaffold_12:646585-647237	-3.12517	1.81908e-96	1.7964e-94	0.114612	8.7251						Nucleus		Soluble
654337	1.41818	5.23605e-38	7.58571e-37	2.67248	https://mycocosm.jgi.doe.gov/cgi-bin/browserLoad?db=Lacbi2&position=scaffold_18:156838-158355	-0.991897	6.66836e-20	6.37149e-19	0.502816	1.9888						Nucleus	Nuclear localization signal	Soluble
332947	1.41807	7.25993e-08	2.23205e-07	2.67229	https://mycocosm.jgi.doe.gov/cgi-bin/browserLoad?db=Lacbi2&position=LG_7:363123-365065	-0.558062	0.0435917	0.0726513	0.679214	1.47229						Cytoplasm|Nucleus		Soluble
482038	1.41786	1.57222e-17	9.356e-17	2.67189	https://mycocosm.jgi.doe.gov/cgi-bin/browserLoad?db=Lacbi2&position=LG_3:3369447-3370870	-0.574279	0.000475563	0.0011634	0.671622	1.48893						Cytoplasm|Nucleus	Nuclear localization signal	Soluble
696447	1.41658	0.0138524	0.0227826	2.66952	https://mycocosm.jgi.doe.gov/cgi-bin/browserLoad?db=Lacbi2&position=scaffold_12:637519-637748	-0.876255	0.100525	0.151986	0.54478	1.8356						Nucleus		Soluble
611573	1.41557	0.000507352	0.00104188	2.66766	https://mycocosm.jgi.doe.gov/cgi-bin/browserLoad?db=Lacbi2&position=scaffold_11:1011505-1011654	-0.61164	0.102894	0.155206	0.654453	1.52799						Cytoplasm|Nucleus		Soluble
303619	1.41468	5.19009e-10	1.88372e-09	2.666	https://mycocosm.jgi.doe.gov/cgi-bin/browserLoad?db=Lacbi2&position=scaffold_13:91879-94036	-0.749143	0.000690048	0.00164429	0.594957	1.68079	Pfam	PF18721;PF18718	CxC6 like cysteine cluster associated with KDZ transposases;CxC5 like cysteine cluster associated with KDZ transposases	IPR040898;IPR041539	-	Nucleus	Nuclear localization signal	Soluble
618568	1.41418	8.00223e-13	3.5879e-12	2.66509	https://mycocosm.jgi.doe.gov/cgi-bin/browserLoad?db=Lacbi2&position=scaffold_18:141205-143287	-1.07478	4.26191e-08	1.71079e-07	0.474745	2.1064						Nucleus	Nuclear localization signal	Soluble
395403	1.41415	9.76675e-17	5.56983e-16	2.66502	https://mycocosm.jgi.doe.gov/cgi-bin/browserLoad?db=Lacbi2&position=LG_1:7103958-7104439	-0.686666	0.000261915	0.000667863	0.621288	1.60956						Extracellular	Signal peptide	Soluble
706259	1.41408	3.4143e-07	9.85813e-07	2.6649	https://mycocosm.jgi.doe.gov/cgi-bin/browserLoad?db=Lacbi2&position=LG_8:238656-239696	-1.44053	2.52733e-07	9.3379e-07	0.368432	2.71421	Pfam	PF13912;PF00096;PF13913;PF12874	C2H2-type zinc finger;Zinc finger, C2H2 type;zinc-finger of a C2HC-type;Zinc-finger of C2H2 type	IPR013087;-	-	Nucleus		Soluble
596836	1.41376	2.76532e-10	1.02585e-09	2.66431	https://mycocosm.jgi.doe.gov/cgi-bin/browserLoad?db=Lacbi2&position=LG_5:1157222-1158891	-0.478513	0.0313281	0.054216	0.717717	1.39331						Cytoplasm|Nucleus		Soluble
634062	1.4133	3.19878e-10	1.1802e-09	2.66346	https://mycocosm.jgi.doe.gov/cgi-bin/browserLoad?db=Lacbi2&position=LG_10:732041-740364	0.079419	0.628995	0.704791	1.05659	0.946439	Pfam	PF18759	Plavaka transposase	IPR041078	-	Cytoplasm|Extracellular	Signal peptide|Nuclear localization signal	Soluble
303534	1.41289	2.41109e-25	2.09234e-24	2.66271	https://mycocosm.jgi.doe.gov/cgi-bin/browserLoad?db=Lacbi2&position=scaffold_13:319592-320494	-1.46079	2.15316e-26	2.90118e-25	0.363295	2.75259	Pfam	PF02678	Pirin	IPR003829	-	Cytoplasm		Soluble
605362	1.4127	2.22473e-05	5.35933e-05	2.66235	https://mycocosm.jgi.doe.gov/cgi-bin/browserLoad?db=Lacbi2&position=LG_9:719665-721493	0.196901	0.529885	0.614857	1.14623	0.872422						Nucleus		Soluble
647093	1.4127	9.42213e-59	2.82176e-57	2.66235	https://mycocosm.jgi.doe.gov/cgi-bin/browserLoad?db=Lacbi2&position=LG_4:1485738-1486870	-1.53321	3.20393e-69	1.83117e-67	0.345507	2.8943						Extracellular	Signal peptide	Soluble
444460	1.41247	9.08296e-19	5.71919e-18	2.66192	https://mycocosm.jgi.doe.gov/cgi-bin/browserLoad?db=Lacbi2&position=LG_4:3680580-3682765	-0.413965	0.0101966	0.0196757	0.750558	1.33234	Pfam	PF00505	HMG (high mobility group) box	IPR009071	-	Nucleus	Nuclear localization signal	Soluble
582389	1.41168	2.61146e-05	6.24949e-05	2.66047	https://mycocosm.jgi.doe.gov/cgi-bin/browserLoad?db=Lacbi2&position=LG_2:93319-94398	0.673798	0.0767568	0.119921	1.59527	0.626854	Pfam	PF00005	ABC transporter	IPR003439	GO:0005524(InterPro)|GO:0016887(InterPro)	Cytoplasm		Soluble
601017	1.41095	8.33342e-10	2.97271e-09	2.65912	https://mycocosm.jgi.doe.gov/cgi-bin/browserLoad?db=Lacbi2&position=LG_7:1462241-1463374	-0.719169	0.00170846	0.00379676	0.607447	1.64623	Pfam	PF18142	SMODS and SLOG-associating 2TM effector domain	IPR041622	-	Nucleus	Transmembrane domain	Transmembrane
607159	1.41092	9.00817e-08	2.74632e-07	2.65907	https://mycocosm.jgi.doe.gov/cgi-bin/browserLoad?db=Lacbi2&position=LG_10:2894108-2895759	-0.555888	0.0327331	0.0563663	0.680238	1.47007						Cytoplasm|Nucleus		Soluble
477764	1.41025	3.79942e-14	1.85373e-13	2.65783	https://mycocosm.jgi.doe.gov/cgi-bin/browserLoad?db=Lacbi2&position=LG_1:2818585-2820000	-0.475747	0.0113262	0.0216438	0.719094	1.39064	Pfam	PF01636	Phosphotransferase enzyme family	IPR002575	-	Nucleus		Soluble
697516	1.40911	3.76787e-51	8.94825e-50	2.65573	https://mycocosm.jgi.doe.gov/cgi-bin/browserLoad?db=Lacbi2&position=scaffold_14:388203-390068	-0.835057	1.18338e-19	1.11365e-18	0.560561	1.78393	Pfam	PF12689	Acid Phosphatase	IPR010036	GO:0016791(InterPro)	Cytoplasm|Nucleus	Nuclear localization signal|Nuclear export signal	Soluble
245329	1.40899	5.8364e-26	5.20076e-25	2.65552	https://mycocosm.jgi.doe.gov/cgi-bin/browserLoad?db=Lacbi2&position=LG_4:1690850-1695470	-0.734695	1.93161e-08	8.0178e-08	0.600945	1.66405	Pfam	PF00324	Amino acid permease	IPR004841	GO:0016020(InterPro)|GO:0055085(InterPro)	Cell membrane	Transmembrane domain	Transmembrane
449105	1.40697	5.18013e-10	1.88054e-09	2.65179	https://mycocosm.jgi.doe.gov/cgi-bin/browserLoad?db=Lacbi2&position=LG_10:1293243-1293853	-0.530845	0.0272985	0.0478711	0.692149	1.44477						Cell membrane		Transmembrane
335862	1.40681	1.59992e-07	4.76403e-07	2.6515	https://mycocosm.jgi.doe.gov/cgi-bin/browserLoad?db=Lacbi2&position=LG_2:2378232-2379291	-1.07496	0.000148322	0.000393115	0.474685	2.10666						Cytoplasm	Signal peptide	Transmembrane|Soluble
322516	1.40591	0.00107175	0.00209294	2.64985	https://mycocosm.jgi.doe.gov/cgi-bin/browserLoad?db=Lacbi2&position=LG_4:1876049-1878392	-1.41523	0.00152083	0.00341677	0.374951	2.66702						Nucleus		Soluble
329953	1.40513	0.00223262	0.00417643	2.64841	https://mycocosm.jgi.doe.gov/cgi-bin/browserLoad?db=Lacbi2&position=scaffold_13:248106-248774	-1.16012	0.0247188	0.0437735	0.447474	2.23477						Cytoplasm|Nucleus		Transmembrane|Soluble
634408	1.40436	1.24768e-27	1.20692e-26	2.647	https://mycocosm.jgi.doe.gov/cgi-bin/browserLoad?db=Lacbi2&position=LG_10:1940776-1943537	-0.540305	1.70708e-05	5.15393e-05	0.687626	1.45428	Pfam	PF00931	NB-ARC domain	IPR002182	GO:0043531(InterPro)	Cytoplasm	Signal peptide|Transmembrane domain	Transmembrane
487385	1.4033	4.40704e-07	1.25732e-06	2.64506	https://mycocosm.jgi.doe.gov/cgi-bin/browserLoad?db=Lacbi2&position=LG_10:4194087-4196375	-1.24308	7.01746e-06	2.21602e-05	0.42247	2.36703	Pfam	PF13520	Amino acid permease	IPR002293	GO:0016020(InterPro)|GO:0022857(InterPro)|GO:0055085(InterPro)	Lysosome/Vacuole	Signal peptide|Transmembrane domain	Transmembrane
473953	1.40326	1.30409e-10	4.94716e-10	2.64498	https://mycocosm.jgi.doe.gov/cgi-bin/browserLoad?db=Lacbi2&position=LG_6:3101814-3103009	-0.777921	0.0003882	0.00096389	0.583207	1.71466						Nucleus	Nuclear localization signal	Soluble
691897	1.40133	1.75169e-08	5.66108e-08	2.64144	https://mycocosm.jgi.doe.gov/cgi-bin/browserLoad?db=Lacbi2&position=LG_8:138302-139198	-1.79108	3.02825e-13	1.87805e-12	0.288956	3.46073						Extracellular	Signal peptide	Soluble
318006	1.40056	1.32937e-06	3.63956e-06	2.64004	https://mycocosm.jgi.doe.gov/cgi-bin/browserLoad?db=Lacbi2&position=LG_3:7120630-7121705	-0.436967	0.132599	0.19354	0.738686	1.35376						Cytoplasm|Nucleus		Soluble
481325	1.40024	6.44611e-13	2.9069e-12	2.63946	https://mycocosm.jgi.doe.gov/cgi-bin/browserLoad?db=Lacbi2&position=LG_3:1437376-1437872	-0.356727	0.103314	0.15572	0.780934	1.28052						Cytoplasm|Nucleus	Nuclear export signal	Peripheral|Soluble
328588	1.39984	2.32328e-16	1.28867e-15	2.63872	https://mycocosm.jgi.doe.gov/cgi-bin/browserLoad?db=Lacbi2&position=LG_2:4447043-4448199	-0.974385	3.31041e-08	1.34406e-07	0.508957	1.9648						Cytoplasm		Soluble
301171	1.39958	5.17815e-11	2.03359e-10	2.63825	https://mycocosm.jgi.doe.gov/cgi-bin/browserLoad?db=Lacbi2&position=LG_1:5703771-5704076	-1.02847	4.97765e-06	1.59741e-05	0.490229	2.03986						Nucleus		Transmembrane
317960	1.39945	5.19918e-30	5.58697e-29	2.63801	https://mycocosm.jgi.doe.gov/cgi-bin/browserLoad?db=Lacbi2&position=LG_3:7230132-7232056	-1.5654	3.81869e-39	8.56077e-38	0.337884	2.9596						Cytoplasm	Nuclear export signal	Peripheral|Soluble
667975	1.3966	1.60069e-37	2.25614e-36	2.6328	https://mycocosm.jgi.doe.gov/cgi-bin/browserLoad?db=Lacbi2&position=LG_3:3324915-3326165	-0.575625	2.33681e-07	8.66474e-07	0.670995	1.49032	Pfam	PF02492	CobW/HypB/UreG, nucleotide-binding domain	IPR003495	-	Cytoplasm	Peroxisomal targeting signal	Soluble
577180	1.39626	1.3498e-05	3.32297e-05	2.63217	https://mycocosm.jgi.doe.gov/cgi-bin/browserLoad?db=Lacbi2&position=LG_1:12105852-12109661	0.0022497	0.968518	0.976978	1.00156	0.998442	Pfam	PF00400;PF24883	WD domain, G-beta repeat;Nephrocystin 3, N-terminal	IPR001680;IPR056884	GO:0005515(InterPro);-	Cytoplasm		Soluble
435807	1.3952	7.42513e-13	3.33682e-12	2.63026	https://mycocosm.jgi.doe.gov/cgi-bin/browserLoad?db=Lacbi2&position=LG_1:908530-913664	-0.466508	0.0131021	0.024748	0.723714	1.38176	Pfam	PF12796;PF24883;PF00023	Ankyrin repeats (3 copies);Nephrocystin 3, N-terminal;Ankyrin repeat	IPR002110;IPR056884	GO:0005515(InterPro);-	Nucleus	Nuclear localization signal	Soluble
296468	1.39468	1.67155e-05	4.07774e-05	2.6293	https://mycocosm.jgi.doe.gov/cgi-bin/browserLoad?db=Lacbi2&position=LG_9:1837261-1837437	0.0373355	0.928581	0.947094	1.02622	0.974453						Nucleus		Soluble
594426	1.39443	1.23899e-06	3.40113e-06	2.62885	https://mycocosm.jgi.doe.gov/cgi-bin/browserLoad?db=Lacbi2&position=LG_5:705600-708750	-0.2231	0.441396	0.529899	0.856723	1.16724	Pfam	PF08550	Nitrogen regulatory protein areA, GATA-like domain	IPR013860	-	Cytoplasm|Nucleus		Soluble
619948	1.39324	0.000949845	0.00187245	2.62668	https://mycocosm.jgi.doe.gov/cgi-bin/browserLoad?db=Lacbi2&position=scaffold_21:144843-145083	-0.52368	0.163898	0.232187	0.695595	1.43762						Cytoplasm	Signal peptide	Soluble
487243	1.39185	1.48871e-08	4.8322e-08	2.62416	https://mycocosm.jgi.doe.gov/cgi-bin/browserLoad?db=Lacbi2&position=LG_10:3399152-3400347	-1.37443	8.01676e-08	3.12479e-07	0.385706	2.59265						Cytoplasm|Nucleus		Transmembrane|Soluble
583264	1.39075	1.77678e-59	5.48973e-58	2.62216	https://mycocosm.jgi.doe.gov/cgi-bin/browserLoad?db=Lacbi2&position=LG_3:2668945-2670597	-0.928013	2.52183e-28	3.74743e-27	0.525582	1.90265	Pfam	PF10998	Protein of unknown function (DUF2838)	IPR021261	-	Endoplasmic reticulum|Golgi apparatus	Signal peptide|Transmembrane domain	Transmembrane
616897	1.3901	4.59951e-19	2.9497e-18	2.62096	https://mycocosm.jgi.doe.gov/cgi-bin/browserLoad?db=Lacbi2&position=scaffold_15:90834-91109	-1.09171	6.2915e-12	3.50218e-11	0.469203	2.13127						Extracellular	Signal peptide	Soluble
332464	1.38974	7.24643e-40	1.12058e-38	2.62032	https://mycocosm.jgi.doe.gov/cgi-bin/browserLoad?db=Lacbi2&position=LG_1:3212243-3213695	-0.694538	1.71433e-11	9.27859e-11	0.617907	1.61837						Cytoplasm		Soluble
442622	1.38958	3.06523e-19	1.98534e-18	2.62003	https://mycocosm.jgi.doe.gov/cgi-bin/browserLoad?db=Lacbi2&position=LG_3:5396092-5397103	-1.16923	1.97037e-13	1.24167e-12	0.444659	2.24891						Cytoplasm		Soluble
250626	1.38925	1.40147e-06	3.82694e-06	2.61942	https://mycocosm.jgi.doe.gov/cgi-bin/browserLoad?db=Lacbi2&position=LG_1:12605152-12605959	-1.19005	8.00096e-05	0.000220408	0.438289	2.2816						Cytoplasm	Signal peptide	Peripheral|Soluble
496353	1.38925	1.40147e-06	3.82694e-06	2.61942	https://mycocosm.jgi.doe.gov/cgi-bin/browserLoad?db=Lacbi2&position=LG_4:19928-20735	-1.19005	8.00096e-05	0.000220408	0.438289	2.2816						Cytoplasm	Signal peptide	Peripheral|Soluble
399625	1.38834	6.3214e-49	1.368e-47	2.61777	https://mycocosm.jgi.doe.gov/cgi-bin/browserLoad?db=Lacbi2&position=LG_4:1344875-1346932	-1.41413	1.075e-53	4.10101e-52	0.375237	2.66499	Pfam	PF02353	Mycolic acid cyclopropane synthetase	-	-	Golgi apparatus		Peripheral
595590	1.38752	9.27303e-46	1.79513e-44	2.61629	https://mycocosm.jgi.doe.gov/cgi-bin/browserLoad?db=Lacbi2&position=LG_5:2109449-2110919	-1.34136	1.21224e-43	3.27241e-42	0.394647	2.53391	Pfam	PF14226;PF03171	non-haem dioxygenase in morphine synthesis N-terminal;2OG-Fe(II) oxygenase superfamily	IPR026992;IPR044861	-	Cytoplasm		Soluble
310568	1.387	3.86482e-27	3.6525e-26	2.61534	https://mycocosm.jgi.doe.gov/cgi-bin/browserLoad?db=Lacbi2&position=LG_8:1389417-1390727	-1.08782	7.56695e-18	6.40972e-17	0.470472	2.12552	Pfam	PF13343	Bacterial extracellular solute-binding protein	-	-	Extracellular	Signal peptide	Soluble
330149	1.38623	2.31755e-05	5.57347e-05	2.61394	https://mycocosm.jgi.doe.gov/cgi-bin/browserLoad?db=Lacbi2&position=LG_10:3003326-3004213	1.01947	0.00365876	0.00768133	2.02717	0.493299	Pfam	PF00891	O-methyltransferase domain	IPR001077	GO:0008171(InterPro)	Nucleus		Peripheral|Soluble
666708	1.38564	2.08568e-09	7.23015e-09	2.61289	https://mycocosm.jgi.doe.gov/cgi-bin/browserLoad?db=Lacbi2&position=LG_2:625996-627070	-0.823549	0.000768373	0.00181578	0.56505	1.76975						Cytoplasm|Nucleus	Nuclear localization signal	Soluble
685992	1.38489	4.87858e-09	1.64692e-08	2.61152	https://mycocosm.jgi.doe.gov/cgi-bin/browserLoad?db=Lacbi2&position=LG_3:2864654-2865867	-1.51312	6.91839e-11	3.5591e-10	0.350354	2.85426						Cytoplasm		Peripheral|Soluble
470607	1.38454	3.01609e-08	9.57089e-08	2.61088	https://mycocosm.jgi.doe.gov/cgi-bin/browserLoad?db=Lacbi2&position=LG_1:8736045-8739433	-1.14386	2.98557e-06	9.82369e-06	0.452547	2.20971	Pfam	PF01926	50S ribosome-binding GTPase	IPR006073	GO:0005525(InterPro)	Cytoplasm		Peripheral|Soluble
304874	1.38379	1.88684e-17	1.11813e-16	2.60953	https://mycocosm.jgi.doe.gov/cgi-bin/browserLoad?db=Lacbi2&position=LG_1:388847-390074	-0.568948	0.000596123	0.00143472	0.674108	1.48344						Extracellular	Signal peptide	Soluble
328620	1.38377	1.22645e-13	5.79011e-13	2.60949	https://mycocosm.jgi.doe.gov/cgi-bin/browserLoad?db=Lacbi2&position=LG_2:4567622-4568973	-0.421817	0.0364114	0.0620835	0.746484	1.33961						Cytoplasm		Peripheral|Soluble
569466	1.38313	7.42501e-05	0.000168783	2.60833	https://mycocosm.jgi.doe.gov/cgi-bin/browserLoad?db=Lacbi2&position=LG_1:7570708-7570893	-1.00363	0.00134215	0.0030465	0.498742	2.00504						Nucleus		Soluble
455242	1.38307	5.42863e-43	9.32852e-42	2.60823	https://mycocosm.jgi.doe.gov/cgi-bin/browserLoad?db=Lacbi2&position=LG_1:10052153-10054350	-0.753894	1.4065e-14	9.77532e-14	0.593001	1.68634	Pfam	PF00026	Eukaryotic aspartyl protease	IPR033121	-	Extracellular	Signal peptide	Soluble
442955	1.38263	1.03555e-17	6.20257e-17	2.60743	https://mycocosm.jgi.doe.gov/cgi-bin/browserLoad?db=Lacbi2&position=LG_3:6659928-6661003	-1.13135	7.16616e-12	3.96924e-11	0.456489	2.19063						Cytoplasm	Nuclear localization signal	Soluble
447141	1.38126	6.2438e-19	3.96508e-18	2.60497	https://mycocosm.jgi.doe.gov/cgi-bin/browserLoad?db=Lacbi2&position=LG_7:1505795-1506262	-1.63102	3.61537e-23	4.11156e-22	0.32286	3.09732						Cytoplasm|Nucleus		Soluble
459272	1.38116	5.65721e-11	2.21838e-10	2.60478	https://mycocosm.jgi.doe.gov/cgi-bin/browserLoad?db=Lacbi2&position=scaffold_11:1013166-1026808	-0.613921	0.00169152	0.00376234	0.653418	1.53041	Pfam	PF12359;PF12340;PF20255	Protein of unknown function (DUF3645);Protein of unknown function (DUF3638);Family of unknown function (DUF6606)	IPR022105;IPR022099;IPR046541	-	Cytoplasm|Nucleus		Soluble
439261	1.37964	1.44638e-27	1.39566e-26	2.60203	https://mycocosm.jgi.doe.gov/cgi-bin/browserLoad?db=Lacbi2&position=LG_1:12234612-12235746	-1.39607	7.85936e-28	1.14074e-26	0.379962	2.63184	Pfam	PF03167	Uracil DNA glycosylase superfamily	IPR005122	-	Nucleus	Nuclear localization signal	Soluble
310878	1.37917	7.23711e-31	8.08887e-30	2.60119	https://mycocosm.jgi.doe.gov/cgi-bin/browserLoad?db=Lacbi2&position=LG_10:3615923-3616781	-0.961482	8.98029e-15	6.34312e-14	0.513529	1.94731	Pfam	PF00096	Zinc finger, C2H2 type	IPR013087	-	Nucleus	Nuclear localization signal	Soluble
307147	1.37856	5.15387e-19	3.29034e-18	2.60009	https://mycocosm.jgi.doe.gov/cgi-bin/browserLoad?db=Lacbi2&position=scaffold_18:529479-531090	-0.695085	1.001e-05	3.10817e-05	0.617673	1.61898	Pfam	PF20152	Family of unknown function (DUF6534)	IPR045339	-	Cell membrane	Transmembrane domain	Transmembrane
504714	1.37827	0.0304993	0.0470069	2.59956	https://mycocosm.jgi.doe.gov/cgi-bin/browserLoad?db=Lacbi2&position=LG_7:104051-104209	-0.295177	0.485911	0.573586	0.814972	1.22704						Cytoplasm		Soluble
604482	1.3771	0.0144374	0.0236599	2.59746	https://mycocosm.jgi.doe.gov/cgi-bin/browserLoad?db=Lacbi2&position=LG_9:193250-194183	-0.477709	0.379559	0.469276	0.718117	1.39253						Cytoplasm		Soluble
399293	1.37684	8.17519e-10	2.91894e-09	2.59698	https://mycocosm.jgi.doe.gov/cgi-bin/browserLoad?db=Lacbi2&position=LG_4:1213807-1214371	-0.257679	0.351816	0.441021	0.836432	1.19555	Pfam	PF01185	Fungal hydrophobin	IPR001338	GO:0005199(InterPro)|GO:0009277(InterPro)	Extracellular	Signal peptide	Soluble
586280	1.37621	0.0115364	0.0192536	2.59585	https://mycocosm.jgi.doe.gov/cgi-bin/browserLoad?db=Lacbi2&position=LG_3:5481056-5481454	-1.04169	0.138816	0.201132	0.485759	2.05863						Cytoplasm|Nucleus	Nuclear localization signal	Soluble
611935	1.37486	2.16999e-56	6.16729e-55	2.59344	https://mycocosm.jgi.doe.gov/cgi-bin/browserLoad?db=Lacbi2&position=scaffold_11:396245-399538	-1.67579	6.12633e-91	5.40051e-89	0.312995	3.19494	Pfam	PF21365;PF01055;PF13802	Glycosyl hydrolase family 31 C-terminal domain;Glycosyl hydrolases family 31 TIM-barrel domain;Glycosyl hydrolase 31 N-terminal galactose mutarotase-like domain	IPR048395;IPR000322;IPR025887	-;GO:0004553(InterPro)|GO:0005975(InterPro)	Extracellular	Signal peptide	Soluble
328241	1.37451	5.18566e-12	2.18918e-11	2.59281	https://mycocosm.jgi.doe.gov/cgi-bin/browserLoad?db=Lacbi2&position=LG_1:12014226-12016208	-0.880665	1.56669e-05	4.75678e-05	0.543117	1.84122						Cytoplasm		Peripheral
687268	1.37399	9.56252e-09	3.15776e-08	2.59186	https://mycocosm.jgi.doe.gov/cgi-bin/browserLoad?db=Lacbi2&position=LG_3:6410119-6410901	-0.487993	0.0559263	0.0908125	0.713016	1.40249						Cytoplasm|Nucleus		Soluble
626857	1.37389	6.25932e-35	8.09819e-34	2.59169	https://mycocosm.jgi.doe.gov/cgi-bin/browserLoad?db=Lacbi2&position=LG_2:3076576-3077681	-1.82861	3.88157e-60	1.77088e-58	0.281535	3.55195	Pfam	PF00069	Protein kinase domain	IPR000719	GO:0004672(InterPro)|GO:0005524(InterPro)|GO:0006468(InterPro)	Cytoplasm	Nuclear export signal	Soluble
295226	1.37339	2.91453e-15	1.50881e-14	2.59079	https://mycocosm.jgi.doe.gov/cgi-bin/browserLoad?db=Lacbi2&position=scaffold_18:420332-421212	-1.06958	1.43124e-09	6.54889e-09	0.476457	2.09882						Extracellular	Signal peptide	Soluble
294215	1.37287	1.43578e-28	1.45944e-27	2.58986	https://mycocosm.jgi.doe.gov/cgi-bin/browserLoad?db=Lacbi2&position=LG_3:3596457-3598353	-1.25063	4.69326e-25	5.90557e-24	0.420265	2.37945						Cytoplasm|Nucleus	Nuclear localization signal	Soluble
466396	1.37229	3.00656e-18	1.84545e-17	2.5888	https://mycocosm.jgi.doe.gov/cgi-bin/browserLoad?db=Lacbi2&position=LG_8:1896314-1898129	0.109656	0.445762	0.534565	1.07897	0.926809	Pfam	PF00501;PF23562	AMP-binding enzyme;AMP-binding enzyme C-terminal domain	IPR000873;-	-	Cytoplasm|Nucleus	Peroxisomal targeting signal	Soluble
447799	1.37127	0.00107553	0.00209953	2.58697	https://mycocosm.jgi.doe.gov/cgi-bin/browserLoad?db=Lacbi2&position=LG_8:1195014-1195614	-0.640984	0.228253	0.306307	0.641275	1.55939						Cytoplasm		Soluble
580734	1.37111	0.000668129	0.00134862	2.58669	https://mycocosm.jgi.doe.gov/cgi-bin/browserLoad?db=Lacbi2&position=LG_2:27786-28821	-0.561802	0.197104	0.270773	0.677455	1.47611						Cytoplasm|Nucleus		Soluble
487552	1.36888	2.58356e-10	9.6048e-10	2.5827	https://mycocosm.jgi.doe.gov/cgi-bin/browserLoad?db=Lacbi2&position=scaffold_11:588877-590861	0.160166	0.469774	0.558042	1.11742	0.894922	Pfam	PF04199	Putative cyclase	IPR007325	GO:0004061(InterPro)|GO:0019441(InterPro)	Cytoplasm		Soluble
445152	1.36852	1.70325e-10	6.41774e-10	2.58205	https://mycocosm.jgi.doe.gov/cgi-bin/browserLoad?db=Lacbi2&position=LG_5:1654225-1655568	-0.969214	6.34703e-06	2.01614e-05	0.510784	1.95777	Pfam	PF03781	Sulfatase-modifying factor enzyme 1-like domain	IPR005532	-	Cytoplasm|Nucleus		Soluble
442897	1.36813	1.25916e-12	5.55146e-12	2.58136	https://mycocosm.jgi.doe.gov/cgi-bin/browserLoad?db=Lacbi2&position=LG_3:6416628-6421328	-1.34248	1.14928e-12	6.79253e-12	0.394342	2.53587						Cytoplasm		Peripheral
313898	1.36801	3.58685e-10	1.31684e-09	2.58114	https://mycocosm.jgi.doe.gov/cgi-bin/browserLoad?db=Lacbi2&position=scaffold_12:624220-625290	-0.193763	0.41574	0.504769	0.874322	1.14374						Cytoplasm	Signal peptide	Soluble
483420	1.36799	0.000247274	0.000526504	2.5811	https://mycocosm.jgi.doe.gov/cgi-bin/browserLoad?db=Lacbi2&position=LG_4:1442495-1442937	-0.912877	0.0257252	0.0453907	0.531125	1.8828						Cytoplasm		Peripheral|Soluble
512494	1.36752	2.79263e-16	1.54133e-15	2.58027	https://mycocosm.jgi.doe.gov/cgi-bin/browserLoad?db=Lacbi2&position=LG_1:6013816-6015016	-0.780619	2.32119e-06	7.72724e-06	0.582117	1.71787	Pfam	PF00069	Protein kinase domain	IPR000719	GO:0004672(InterPro)|GO:0005524(InterPro)|GO:0006468(InterPro)	Cytoplasm|Nucleus	Nuclear localization signal|Nuclear export signal	Soluble
477703	1.36688	3.8676e-32	4.51693e-31	2.57912	https://mycocosm.jgi.doe.gov/cgi-bin/browserLoad?db=Lacbi2&position=LG_1:2647123-2647766	-1.23822	7.86904e-24	9.26647e-23	0.423894	2.35908						Cytoplasm		Soluble
303749	1.36657	1.787e-28	1.80703e-27	2.57857	https://mycocosm.jgi.doe.gov/cgi-bin/browserLoad?db=Lacbi2&position=LG_10:2794080-2796320	-0.740261	8.45126e-10	3.94805e-09	0.598631	1.67048	Pfam	PF00370;PF02782	FGGY family of carbohydrate kinases, N-terminal domain;FGGY family of carbohydrate kinases, C-terminal domain	IPR018484;IPR018485	GO:0005975(InterPro)|GO:0016301(InterPro)	Cytoplasm|Nucleus	Nuclear localization signal	Soluble
399590	1.36623	1.96985e-06	5.30014e-06	2.57796	https://mycocosm.jgi.doe.gov/cgi-bin/browserLoad?db=Lacbi2&position=LG_8:438849-438965	-5.08929	1.35605e-100	1.47961e-98	0.0293746	34.043						Cytoplasm		Soluble
640940	1.36535	2.76061e-27	2.62485e-26	2.57638	https://mycocosm.jgi.doe.gov/cgi-bin/browserLoad?db=Lacbi2&position=LG_1:1353449-1355196	-2.63708	7.08918e-105	8.0154e-103	0.160753	6.2207	Pfam	PF00505	HMG (high mobility group) box	IPR009071	-	Nucleus	Nuclear localization signal	Soluble
665348	1.36512	3.23097e-22	2.40749e-21	2.57598	https://mycocosm.jgi.doe.gov/cgi-bin/browserLoad?db=Lacbi2&position=LG_1:2297148-2298257	-0.30871	0.0384711	0.0651328	0.807364	1.2386						Cytoplasm|Nucleus	Nuclear localization signal	Soluble
313929	1.36508	1.0074e-16	5.73665e-16	2.5759	https://mycocosm.jgi.doe.gov/cgi-bin/browserLoad?db=Lacbi2&position=scaffold_12:541967-543368	-0.648072	0.000102111	0.000277809	0.638132	1.56707	Pfam	PF01370	NAD dependent epimerase/dehydratase family	IPR001509	-	Peroxisome	Peroxisomal targeting signal	Soluble
577986	1.36442	4.27949e-50	9.73365e-49	2.57473	https://mycocosm.jgi.doe.gov/cgi-bin/browserLoad?db=Lacbi2&position=LG_1:4322570-4323932	-1.37822	2.02865e-51	7.14515e-50	0.384693	2.59947	Pfam	PF00069	Protein kinase domain	IPR000719	GO:0004672(InterPro)|GO:0005524(InterPro)|GO:0006468(InterPro)	Cytoplasm	Nuclear export signal	Soluble
678461	1.36426	2.15838e-26	1.97058e-25	2.57445	https://mycocosm.jgi.doe.gov/cgi-bin/browserLoad?db=Lacbi2&position=LG_10:2177709-2178370	-1.85917	2.76948e-42	7.1425e-41	0.275634	3.628						Cytoplasm		Soluble
255149	1.36296	6.90366e-24	5.60155e-23	2.57212	https://mycocosm.jgi.doe.gov/cgi-bin/browserLoad?db=Lacbi2&position=LG_8:622565-623033	-3.51651	2.36588e-132	3.92711e-130	0.0873827	11.4439	Pfam	PF02076	Pheromone A receptor	IPR001499	GO:0004932(InterPro)|GO:0007186(InterPro)|GO:0016020(InterPro)	Cell membrane	Signal peptide|Transmembrane domain	Transmembrane
442851	1.36274	7.92708e-24	6.41859e-23	2.57173	https://mycocosm.jgi.doe.gov/cgi-bin/browserLoad?db=Lacbi2&position=LG_3:6246258-6247330	-1.10601	1.45341e-15	1.07937e-14	0.464577	2.15249						Cytoplasm	Nuclear export signal	Soluble
329730	1.36271	4.39695e-05	0.000102381	2.57169	https://mycocosm.jgi.doe.gov/cgi-bin/browserLoad?db=Lacbi2&position=LG_5:825634-830896	-1.1013	0.000633398	0.00151998	0.466096	2.14548						Nucleus	Nuclear localization signal	Soluble
396135	1.36265	1.74665e-23	1.38622e-22	2.57156	https://mycocosm.jgi.doe.gov/cgi-bin/browserLoad?db=Lacbi2&position=LG_1:9822220-9824179	-1.33207	7.61634e-24	8.97566e-23	0.397199	2.51763	Pfam	PF00067	Cytochrome P450	IPR001128	GO:0004497(InterPro)|GO:0005506(InterPro)|GO:0016705(InterPro)|GO:0020037(InterPro)	Cytoplasm		Soluble
689935	1.36233	2.44213e-51	5.87128e-50	2.57099	https://mycocosm.jgi.doe.gov/cgi-bin/browserLoad?db=Lacbi2&position=LG_6:673777-675383	-1.1518	2.79441e-39	6.33738e-38	0.450065	2.2219						Cytoplasm		Soluble
315875	1.36112	1.84659e-13	8.61099e-13	2.56884	https://mycocosm.jgi.doe.gov/cgi-bin/browserLoad?db=Lacbi2&position=scaffold_11:1627857-1628435	-0.516305	0.0135427	0.0254618	0.69916	1.43029						Extracellular	Signal peptide	Soluble
478961	1.36076	6.81226e-29	7.04852e-28	2.5682	https://mycocosm.jgi.doe.gov/cgi-bin/browserLoad?db=Lacbi2&position=LG_1:6126277-6127791	-0.216529	0.0922323	0.140964	0.860634	1.16193						Cytoplasm		Soluble
647736	1.3605	3.44734e-05	8.12152e-05	2.56773	https://mycocosm.jgi.doe.gov/cgi-bin/browserLoad?db=Lacbi2&position=LG_6:825746-826287	-0.604657	0.0889945	0.136591	0.657628	1.52062						Cytoplasm		Soluble
308712	1.36045	3.68245e-28	3.66203e-27	2.56765	https://mycocosm.jgi.doe.gov/cgi-bin/browserLoad?db=Lacbi2&position=LG_4:1394755-1397577	-1.046	1.92992e-18	1.68982e-17	0.48431	2.06479	Pfam	PF00501;PF13193	AMP-binding enzyme;AMP-binding enzyme C-terminal domain	IPR000873;IPR025110	-	Peroxisome	Peroxisomal targeting signal	Soluble
486188	1.3604	0.000339165	0.000709478	2.56757	https://mycocosm.jgi.doe.gov/cgi-bin/browserLoad?db=Lacbi2&position=LG_9:1439616-1440023	0.287107	0.452264	0.540949	1.22019	0.819544						Cytoplasm|Nucleus	Nuclear localization signal	Soluble
313762	1.35943	1.50459e-36	2.0557e-35	2.56583	https://mycocosm.jgi.doe.gov/cgi-bin/browserLoad?db=Lacbi2&position=scaffold_12:889479-890760	-0.80097	4.95767e-14	3.28888e-13	0.573963	1.74227						Lysosome/Vacuole	Signal peptide|Transmembrane domain	Transmembrane
582143	1.35871	0.000212428	0.000456482	2.56456	https://mycocosm.jgi.doe.gov/cgi-bin/browserLoad?db=Lacbi2&position=LG_2:4565725-4567526	-1.13604	0.00303232	0.00646532	0.455007	2.19777	Pfam	PF07714	Protein tyrosine and serine/threonine kinase	IPR001245	GO:0004672(InterPro)|GO:0006468(InterPro)	Cytoplasm		Soluble
303216	1.35826	8.15548e-07	2.27395e-06	2.56376	https://mycocosm.jgi.doe.gov/cgi-bin/browserLoad?db=Lacbi2&position=LG_5:944810-945904	-1.06612	0.000175289	0.000459581	0.4776	2.0938						Cytoplasm		Transmembrane|Soluble
612393	1.35789	7.87027e-10	2.812e-09	2.56309	https://mycocosm.jgi.doe.gov/cgi-bin/browserLoad?db=Lacbi2&position=scaffold_11:1307039-1307951	-1.13048	5.47491e-07	1.94945e-06	0.456762	2.18932						Extracellular	Signal peptide	Soluble
573171	1.35781	2.4014e-25	2.08625e-24	2.56295	https://mycocosm.jgi.doe.gov/cgi-bin/browserLoad?db=Lacbi2&position=LG_1:3726275-3729321	-1.17574	9.47936e-21	9.39685e-20	0.442658	2.25908	Pfam	PF04408;PF21010;PF07717;PF00270;PF00271	Helicase associated domain (HA2), winged-helix;Helicase associated domain (HA2), ratchet-like;Oligonucleotide/oligosaccharide-binding (OB)-fold;DEAD/DEAH box helicase;Helicase conserved C-terminal domain	IPR048333;-;IPR011709;IPR011545;IPR001650	-;GO:0003676(InterPro)|GO:0005524(InterPro)	Nucleus	Nuclear localization signal	Soluble
682811	1.35763	3.53372e-07	1.01897e-06	2.56263	https://mycocosm.jgi.doe.gov/cgi-bin/browserLoad?db=Lacbi2&position=LG_1:10632251-10636707	-0.748676	0.00168067	0.0037398	0.595149	1.68025	Pfam	PF13374;PF12770	Tetratricopeptide repeat;CHAT domain	-;IPR024983	-	Cytoplasm|Nucleus	Nuclear localization signal|Nuclear export signal	Soluble
681889	1.35705	7.10303e-08	2.18511e-07	2.56161	https://mycocosm.jgi.doe.gov/cgi-bin/browserLoad?db=Lacbi2&position=LG_1:7097018-7097677	-0.25976	0.36189	0.45122	0.835227	1.19728						Extracellular|Cell membrane|Mitochondrion	Transmembrane domain|Mitochondrial transit peptide	Peripheral|Transmembrane
611956	1.35563	0.0266309	0.0415024	2.55909	https://mycocosm.jgi.doe.gov/cgi-bin/browserLoad?db=Lacbi2&position=scaffold_11:1014169-1014345	-0.368402	0.452356	0.540976	0.77464	1.29092						Cytoplasm|Nucleus	Nuclear localization signal	Soluble
618615	1.35497	4.60752e-22	3.39429e-21	2.55793	https://mycocosm.jgi.doe.gov/cgi-bin/browserLoad?db=Lacbi2&position=scaffold_18:413275-415372	-0.44825	0.00142908	0.00322457	0.732931	1.36438	Pfam	PF07690	Major Facilitator Superfamily	IPR011701	GO:0022857(InterPro)|GO:0055085(InterPro)	Cell membrane	Signal peptide|Transmembrane domain	Transmembrane
453286	1.35416	4.58369e-11	1.80787e-10	2.55648	https://mycocosm.jgi.doe.gov/cgi-bin/browserLoad?db=Lacbi2&position=scaffold_20:439145-440914	-0.253197	0.313031	0.400149	0.839035	1.19185						Cytoplasm|Nucleus		Soluble
613053	1.35392	0.000122488	0.000271513	2.55606	https://mycocosm.jgi.doe.gov/cgi-bin/browserLoad?db=Lacbi2&position=scaffold_12:546592-551693	-0.452464	0.201458	0.275877	0.730794	1.36838	Pfam	PF20499;PF01612	Domain of unknown function (DUF6729);3'-5' exonuclease	IPR046616;IPR002562	-;GO:0003676(InterPro)|GO:0006139(InterPro)|GO:0008408(InterPro)	Cytoplasm|Nucleus	Nuclear localization signal	Soluble
613787	1.35392	0.000122488	0.000271513	2.55606	https://mycocosm.jgi.doe.gov/cgi-bin/browserLoad?db=Lacbi2&position=scaffold_12:552248-557349	-0.452464	0.201458	0.275877	0.730794	1.36838	Pfam	PF20499;PF01612	Domain of unknown function (DUF6729);3'-5' exonuclease	IPR046616;IPR002562	-;GO:0003676(InterPro)|GO:0006139(InterPro)|GO:0008408(InterPro)	Cytoplasm|Nucleus	Nuclear localization signal	Soluble
309733	1.35366	5.76818e-22	4.2254e-21	2.55559	https://mycocosm.jgi.doe.gov/cgi-bin/browserLoad?db=Lacbi2&position=LG_1:3352791-3357214	-0.73714	4.51645e-08	1.80693e-07	0.599928	1.66687	Pfam	PF23152;PF23147;PF00208	NAD-specific glutamate dehydrogenase, second domain;NAD-dependent glutamate dehydrogenase, N-terminal domain;Glutamate/Leucine/Phenylalanine/Valine dehydrogenase	IPR056365;IPR055480;IPR006096	-;GO:0006520(InterPro)|GO:0016491(InterPro)	Cytoplasm|Nucleus	Nuclear localization signal|Nuclear export signal	Soluble
452857	1.35255	8.62735e-23	6.62463e-22	2.55363	https://mycocosm.jgi.doe.gov/cgi-bin/browserLoad?db=Lacbi2&position=scaffold_18:194515-195973	-0.735535	9.91106e-08	3.83062e-07	0.600595	1.66501						Cytoplasm		Soluble
618653	1.35215	1.28324e-24	1.07647e-23	2.55292	https://mycocosm.jgi.doe.gov/cgi-bin/browserLoad?db=Lacbi2&position=scaffold_18:240186-241685	-1.37329	4.66353e-26	6.18751e-25	0.38601	2.59061						Cytoplasm|Nucleus	Nuclear localization signal	Soluble
437622	1.35158	4.46457e-15	2.28846e-14	2.55191	https://mycocosm.jgi.doe.gov/cgi-bin/browserLoad?db=Lacbi2&position=LG_1:6433234-6433961	-0.282971	0.169881	0.239034	0.821897	1.2167						Cytoplasm|Nucleus		Soluble
450023	1.35126	1.56004e-09	5.45034e-09	2.55135	https://mycocosm.jgi.doe.gov/cgi-bin/browserLoad?db=Lacbi2&position=LG_10:4120520-4121741	-0.813032	0.000571848	0.0013797	0.569184	1.7569						Cytoplasm|Nucleus		Soluble
489951	1.35112	0.0139759	0.0229713	2.5511	https://mycocosm.jgi.doe.gov/cgi-bin/browserLoad?db=Lacbi2&position=scaffold_22:438554-438852	-0.37359	0.418334	0.507327	0.771859	1.29557						Cytoplasm		Soluble
335216	1.35111	4.0526e-06	1.05335e-05	2.55108	https://mycocosm.jgi.doe.gov/cgi-bin/browserLoad?db=Lacbi2&position=LG_4:3502616-3503677	-0.970133	0.00141499	0.00319602	0.510459	1.95902						Cytoplasm|Nucleus		Soluble
632621	1.351	5.20987e-37	7.258e-36	2.55089	https://mycocosm.jgi.doe.gov/cgi-bin/browserLoad?db=Lacbi2&position=LG_8:625822-627814	-3.15918	2.78775e-210	9.06194e-208	0.111942	8.93323	Pfam	PF02076	Pheromone A receptor	IPR001499	GO:0004932(InterPro)|GO:0007186(InterPro)|GO:0016020(InterPro)	Cell membrane	Signal peptide|Transmembrane domain	Transmembrane
329391	1.35082	0.0275201	0.0427642	2.55057	https://mycocosm.jgi.doe.gov/cgi-bin/browserLoad?db=Lacbi2&position=LG_1:8776695-8778136	-0.230221	0.646248	0.719935	0.852504	1.17301	Pfam	PF18721	CxC6 like cysteine cluster associated with KDZ transposases	IPR040898	-	Nucleus	Nuclear localization signal	Soluble
302909	1.3506	7.18854e-50	1.61618e-48	2.55019	https://mycocosm.jgi.doe.gov/cgi-bin/browserLoad?db=Lacbi2&position=scaffold_13:886823-889118	-2.16285	1.34004e-135	2.32318e-133	0.223315	4.47798						Cytoplasm		Soluble
297493	1.34932	4.49089e-49	9.74566e-48	2.54792	https://mycocosm.jgi.doe.gov/cgi-bin/browserLoad?db=Lacbi2&position=LG_6:1511715-1515197	-0.869401	2.27691e-23	2.61803e-22	0.547374	1.8269						Cytoplasm	Nuclear localization signal	Peripheral|Soluble
330579	1.34929	0.0320501	0.0491816	2.54787	https://mycocosm.jgi.doe.gov/cgi-bin/browserLoad?db=Lacbi2&position=LG_1:7703245-7704117	-1.3697	0.0323179	0.0557436	0.38697	2.58418	Pfam	PF02027	RolB/RolC glucosidase family	IPR006064	-	Cytoplasm|Nucleus		Soluble
616431	1.3484	0.0122778	0.0204125	2.5463	https://mycocosm.jgi.doe.gov/cgi-bin/browserLoad?db=Lacbi2&position=scaffold_14:609819-609998	-0.320712	0.35724	0.4466	0.800675	1.24895						Cytoplasm|Nucleus		Soluble
298489	1.34638	0.0199425	0.0318097	2.54273	https://mycocosm.jgi.doe.gov/cgi-bin/browserLoad?db=Lacbi2&position=LG_10:322796-323106	-0.841829	0.101901	0.153857	0.557936	1.79232						Cytoplasm		Peripheral|Soluble
660384	1.34636	2.73082e-26	2.48015e-25	2.5427	https://mycocosm.jgi.doe.gov/cgi-bin/browserLoad?db=Lacbi2&position=scaffold_19:125451-126848	-1.1439	6.59568e-20	6.3059e-19	0.452533	2.20978	Pfam	PF01871	AMMECR1	IPR002733	-	Cytoplasm|Nucleus		Soluble
399850	1.34629	0.000371695	0.0007741	2.54257	https://mycocosm.jgi.doe.gov/cgi-bin/browserLoad?db=Lacbi2&position=LG_1:11623257-11626120	-1.10009	0.0031421	0.00668023	0.466488	2.14368	Pfam	PF13374;PF00931;PF13424	Tetratricopeptide repeat;NB-ARC domain	-;IPR002182	-;GO:0043531(InterPro)	Cytoplasm	Nuclear localization signal	Soluble
694746	1.34626	0.00224293	0.00419471	2.54252	https://mycocosm.jgi.doe.gov/cgi-bin/browserLoad?db=Lacbi2&position=LG_10:3492450-3492786	-0.54474	0.32881	0.416464	0.685515	1.45876						Cytoplasm		Soluble
649865	1.34524	5.78133e-08	1.79123e-07	2.54072	https://mycocosm.jgi.doe.gov/cgi-bin/browserLoad?db=Lacbi2&position=LG_9:1098912-1102182	-1.02843	2.19736e-05	6.54425e-05	0.490242	2.03981	Pfam	PF08031;PF01565	Berberine and berberine like;FAD binding domain	IPR012951;IPR006094	GO:0016491(InterPro)|GO:0050660(InterPro);GO:0050660(InterPro)	Cytoplasm|Nucleus	Nuclear localization signal	Soluble
308911	1.3449	7.37938e-58	2.16837e-56	2.54013	https://mycocosm.jgi.doe.gov/cgi-bin/browserLoad?db=Lacbi2&position=LG_4:901949-903472	-1.57596	1.67957e-81	1.24201e-79	0.335421	2.98133	Pfam	PF01266	FAD dependent oxidoreductase	IPR006076	-	Cytoplasm	Peroxisomal targeting signal	Soluble
388995	1.34315	2.1993e-22	1.65909e-21	2.53706	https://mycocosm.jgi.doe.gov/cgi-bin/browserLoad?db=Lacbi2&position=LG_2:4359984-4360637	-1.43125	1.83773e-22	2.01222e-21	0.370809	2.69681						Extracellular	Signal peptide	Soluble
588000	1.34284	1.7686e-07	5.24629e-07	2.5365	https://mycocosm.jgi.doe.gov/cgi-bin/browserLoad?db=Lacbi2&position=LG_3:1071621-1071809	-0.956166	4.27874e-05	0.000122498	0.515425	1.94015						Cytoplasm		Transmembrane
445036	1.34237	4.53837e-22	3.34809e-21	2.53568	https://mycocosm.jgi.doe.gov/cgi-bin/browserLoad?db=Lacbi2&position=LG_5:1218377-1218923	-1.15771	2.02144e-14	1.38336e-13	0.448222	2.23104						Cytoplasm|Nucleus		Soluble
315701	1.34201	1.72027e-22	1.30488e-21	2.53505	https://mycocosm.jgi.doe.gov/cgi-bin/browserLoad?db=Lacbi2&position=scaffold_11:1205369-1206239	-0.557337	0.000104397	0.000283583	0.679556	1.47155	Pfam	PF13561	Enoyl-(Acyl carrier protein) reductase	IPR002347	-	Cytoplasm		Soluble
479034	1.34184	1.15614e-09	4.08312e-09	2.53474	https://mycocosm.jgi.doe.gov/cgi-bin/browserLoad?db=Lacbi2&position=LG_1:6397148-6397339	-0.73007	0.000111047	0.000300134	0.602875	1.65872						Cytoplasm		Soluble
613385	1.34135	0.00545289	0.00961589	2.53388	https://mycocosm.jgi.doe.gov/cgi-bin/browserLoad?db=Lacbi2&position=scaffold_12:460606-460779	-0.448092	0.224674	0.302258	0.733012	1.36423						Cytoplasm		Transmembrane
660640	1.34114	4.53893e-15	2.32504e-14	2.53352	https://mycocosm.jgi.doe.gov/cgi-bin/browserLoad?db=Lacbi2&position=LG_1:2042162-2043463	-0.713425	2.20312e-05	6.56016e-05	0.609871	1.63969						Cytoplasm		Soluble
393541	1.3404	0.0105918	0.0178106	2.53221	https://mycocosm.jgi.doe.gov/cgi-bin/browserLoad?db=Lacbi2&position=scaffold_16:117436-122339	-0.597094	0.260563	0.343288	0.661084	1.51267	Pfam	PF23414;PF24883;PF00400	Echinoderm microtubule-associated protein second beta-propeller;Nephrocystin 3, N-terminal;WD domain, G-beta repeat	IPR055442;IPR056884;IPR001680	-;GO:0005515(InterPro)	Cytoplasm		Peripheral|Soluble
385858	1.34038	3.87771e-19	2.49706e-18	2.53217	https://mycocosm.jgi.doe.gov/cgi-bin/browserLoad?db=Lacbi2&position=LG_8:1106496-1107555	-0.603066	9.48881e-05	0.000259062	0.658353	1.51894	Pfam	PF10467	Peptidase inhibitor clitocypin	IPR019508	GO:0004869(InterPro)	Cytoplasm|Extracellular		Soluble
308032	1.33797	3.95745e-05	9.26037e-05	2.52795	https://mycocosm.jgi.doe.gov/cgi-bin/browserLoad?db=Lacbi2&position=scaffold_16:251404-252058	1.16313	0.000683188	0.00162894	2.23942	0.446544						Extracellular	Signal peptide	Soluble
670444	1.33716	5.05072e-07	1.43415e-06	2.52653	https://mycocosm.jgi.doe.gov/cgi-bin/browserLoad?db=Lacbi2&position=LG_10:2336122-2337730	-1.25386	9.45673e-07	3.28627e-06	0.419324	2.38479	Pfam	PF01435	Peptidase family M48	IPR001915	GO:0004222(InterPro)|GO:0006508(InterPro)	Mitochondrion	Mitochondrial transit peptide	Transmembrane
447833	1.33664	1.4917e-20	1.03721e-19	2.52563	https://mycocosm.jgi.doe.gov/cgi-bin/browserLoad?db=Lacbi2&position=LG_8:1306922-1307771	-1.24331	5.60464e-17	4.50769e-16	0.422403	2.36741						Cytoplasm		Soluble
442399	1.33582	3.37226e-07	9.74938e-07	2.52418	https://mycocosm.jgi.doe.gov/cgi-bin/browserLoad?db=Lacbi2&position=LG_3:4767841-4769607	-0.606724	0.0152482	0.0283337	0.656686	1.5228						Nucleus	Nuclear localization signal	Soluble
669273	1.33569	1.47552e-11	6.03e-11	2.52396	https://mycocosm.jgi.doe.gov/cgi-bin/browserLoad?db=Lacbi2&position=LG_6:2530790-2531263	-1.03474	1.04517e-06	3.61592e-06	0.488103	2.04875						Cytoplasm|Nucleus		Soluble
655571	1.3353	9.71209e-48	2.01781e-46	2.52328	https://mycocosm.jgi.doe.gov/cgi-bin/browserLoad?db=Lacbi2&position=LG_1:4882500-4883551	-0.969907	4.18612e-25	5.27594e-24	0.510539	1.95871	Pfam	PF00226	DnaJ domain	IPR001623	-	Mitochondrion|Endoplasmic reticulum	Peroxisomal targeting signal	Transmembrane
582903	1.33492	1.19411e-05	2.95789e-05	2.52261	https://mycocosm.jgi.doe.gov/cgi-bin/browserLoad?db=Lacbi2&position=LG_2:3860514-3860741	-0.787236	0.00606537	0.0122161	0.579453	1.72576						Cytoplasm		Soluble
581795	1.33486	7.63605e-10	2.73144e-09	2.5225	https://mycocosm.jgi.doe.gov/cgi-bin/browserLoad?db=Lacbi2&position=LG_2:2561064-2563926	-1.01358	8.00583e-07	2.80582e-06	0.495317	2.01891	Pfam	PF00564	PB1 domain	IPR000270	GO:0005515(InterPro)	Nucleus	Nuclear localization signal	Soluble
483465	1.33411	1.34077e-06	3.66953e-06	2.5212	https://mycocosm.jgi.doe.gov/cgi-bin/browserLoad?db=Lacbi2&position=LG_4:1605066-1606773	-0.829627	0.00221802	0.00484702	0.562675	1.77723	Pfam	PF00026	Eukaryotic aspartyl protease	IPR033121	-	Extracellular	Signal peptide	Soluble
617581	1.33405	8.62188e-38	1.23533e-36	2.5211	https://mycocosm.jgi.doe.gov/cgi-bin/browserLoad?db=Lacbi2&position=scaffold_16:359319-360622	-0.680642	2.50686e-10	1.23118e-09	0.623887	1.60285						Cytoplasm	Nuclear localization signal	Soluble
333988	1.33386	9.32161e-06	2.33347e-05	2.52077	https://mycocosm.jgi.doe.gov/cgi-bin/browserLoad?db=Lacbi2&position=LG_6:2622424-2623623	-0.519143	0.132468	0.193387	0.697786	1.4331						Extracellular	Signal peptide	Peripheral|Transmembrane
328638	1.33295	0.0018362	0.00347529	2.51918	https://mycocosm.jgi.doe.gov/cgi-bin/browserLoad?db=Lacbi2&position=LG_2:4628794-4629517	-0.784572	0.148831	0.213616	0.580524	1.72258						Cytoplasm|Nucleus		Soluble
511984	1.33277	5.31512e-05	0.000122517	2.51885	https://mycocosm.jgi.doe.gov/cgi-bin/browserLoad?db=Lacbi2&position=LG_8:543596-543885	-1.05016	0.00113214	0.00259853	0.482916	2.07076						Cytoplasm	Mitochondrial transit peptide	Soluble
330457	1.33204	1.59568e-06	4.34056e-06	2.51758	https://mycocosm.jgi.doe.gov/cgi-bin/browserLoad?db=Lacbi2&position=LG_3:7542020-7544030	-0.831739	0.00280818	0.00602697	0.561852	1.77983						Cytoplasm|Nucleus		Soluble
660171	1.33202	5.91421e-56	1.6597e-54	2.51756	https://mycocosm.jgi.doe.gov/cgi-bin/browserLoad?db=Lacbi2&position=scaffold_14:269176-270073	-0.789211	6.866e-20	6.55231e-19	0.57866	1.72813	Pfam	PF13640	2OG-Fe(II) oxygenase superfamily	IPR044862	-	Cytoplasm|Nucleus	Nuclear localization signal	Soluble
439767	1.3311	2.25202e-22	1.69587e-21	2.51594	https://mycocosm.jgi.doe.gov/cgi-bin/browserLoad?db=Lacbi2&position=LG_2:1280137-1282811	-0.434099	0.00100324	0.00232375	0.740156	1.35107	Pfam	PF00240;PF13920	Ubiquitin family;Zinc finger, C3HC4 type (RING finger)	IPR000626;-	GO:0005515(InterPro);-	Cytoplasm|Nucleus	Nuclear export signal	Soluble
707168	1.33104	1.27758e-09	4.49878e-09	2.51584	https://mycocosm.jgi.doe.gov/cgi-bin/browserLoad?db=Lacbi2&position=LG_9:1747985-1749373	-0.749667	0.000758715	0.0017953	0.594741	1.6814						Cytoplasm|Nucleus		Soluble
609413	1.331	0.000103785	0.000232132	2.51578	https://mycocosm.jgi.doe.gov/cgi-bin/browserLoad?db=Lacbi2&position=LG_10:3401850-3403536	-1.19526	0.000883644	0.00206678	0.436709	2.28985						Cytoplasm		Soluble
575028	1.33064	1.49627e-05	3.66618e-05	2.51515	https://mycocosm.jgi.doe.gov/cgi-bin/browserLoad?db=Lacbi2&position=LG_1:1841097-1841537	-0.518249	0.132195	0.193046	0.698219	1.43222						Cytoplasm		Peripheral|Soluble
691931	1.33046	5.83849e-33	7.02917e-32	2.51483	https://mycocosm.jgi.doe.gov/cgi-bin/browserLoad?db=Lacbi2&position=LG_8:270292-272630	-1.07388	1.58007e-23	1.83847e-22	0.475041	2.10508						Cell membrane|Lysosome/Vacuole	Signal peptide|Transmembrane domain	Transmembrane
650588	1.32829	2.79774e-06	7.41265e-06	2.51106	https://mycocosm.jgi.doe.gov/cgi-bin/browserLoad?db=Lacbi2&position=LG_10:1297448-1298057	-1.16838	7.87134e-05	0.000217182	0.444921	2.24759						Extracellular		Soluble
320731	1.32799	5.81926e-06	1.48947e-05	2.51053	https://mycocosm.jgi.doe.gov/cgi-bin/browserLoad?db=Lacbi2&position=LG_1:5317586-5318860	-0.753845	0.0177484	0.0324767	0.593021	1.68628						Cytoplasm		Soluble
442208	1.32737	5.09133e-24	4.1679e-23	2.50945	https://mycocosm.jgi.doe.gov/cgi-bin/browserLoad?db=Lacbi2&position=LG_3:4124648-4127764	-0.74006	1.32456e-08	5.58418e-08	0.598715	1.67024	Pfam	PF01926	50S ribosome-binding GTPase	IPR006073	GO:0005525(InterPro)	Cytoplasm		Soluble
580401	1.3262	4.07767e-22	3.01964e-21	2.50741	https://mycocosm.jgi.doe.gov/cgi-bin/browserLoad?db=Lacbi2&position=LG_2:472700-474797	-0.958367	1.11326e-12	6.59461e-12	0.514639	1.94311	Pfam	PF07690	Major Facilitator Superfamily	IPR011701	GO:0022857(InterPro)|GO:0055085(InterPro)	Cell membrane	Transmembrane domain	Transmembrane
303865	1.32471	1.24847e-06	3.42474e-06	2.50482	https://mycocosm.jgi.doe.gov/cgi-bin/browserLoad?db=Lacbi2&position=LG_10:3077606-3079008	0.0211724	0.786817	0.836515	1.01478	0.985432	Pfam	PF20151	Family of unknown function (DUF6533)	IPR045340	-	Cell membrane	Signal peptide|Transmembrane domain	Transmembrane
484882	1.32431	0.000521428	0.0010684	2.50413	https://mycocosm.jgi.doe.gov/cgi-bin/browserLoad?db=Lacbi2&position=LG_6:3334068-3335810	-0.801424	0.0277367	0.0485392	0.573782	1.74282						Nucleus		Soluble
618448	1.32413	7.96447e-14	3.80262e-13	2.50381	https://mycocosm.jgi.doe.gov/cgi-bin/browserLoad?db=Lacbi2&position=scaffold_18:534805-535128	-0.698807	0.00020912	0.00054174	0.616082	1.62316						Nucleus		Soluble
329498	1.3236	8.74774e-13	3.90309e-12	2.5029	https://mycocosm.jgi.doe.gov/cgi-bin/browserLoad?db=Lacbi2&position=scaffold_13:1279307-1280311	-0.599207	0.0026169	0.00564751	0.660117	1.51488						Cytoplasm|Nucleus		Soluble
538680	1.32338	0.0012195	0.00236253	2.50251	https://mycocosm.jgi.doe.gov/cgi-bin/browserLoad?db=Lacbi2&position=scaffold_12:341061-342022	-0.292525	0.521858	0.607335	0.816472	1.22478						Cytoplasm		Soluble
638013	1.32327	3.83445e-15	1.96935e-14	2.50233	https://mycocosm.jgi.doe.gov/cgi-bin/browserLoad?db=Lacbi2&position=scaffold_18:327895-329820	-0.712619	1.61927e-05	4.90402e-05	0.610212	1.63878	Pfam	PF04577	Glycosyltransferase 61	IPR049625	GO:0016757(InterPro)	Endoplasmic reticulum|Golgi apparatus	Signal peptide	Transmembrane
463850	1.32276	6.17433e-19	3.92416e-18	2.50144	https://mycocosm.jgi.doe.gov/cgi-bin/browserLoad?db=Lacbi2&position=LG_3:4130566-4131890	-0.634537	2.81538e-05	8.25255e-05	0.644148	1.55244						Cytoplasm		Transmembrane
645768	1.32252	2.32104e-45	4.37911e-44	2.50102	https://mycocosm.jgi.doe.gov/cgi-bin/browserLoad?db=Lacbi2&position=LG_3:3339648-3340964	-1.22808	8.16088e-41	1.98031e-39	0.426884	2.34256	Pfam	PF09174	Maf1 regulator	IPR015257	GO:0016480(InterPro)	Nucleus	Nuclear localization signal	Peripheral|Soluble
488835	1.32091	6.147e-07	1.73157e-06	2.49824	https://mycocosm.jgi.doe.gov/cgi-bin/browserLoad?db=Lacbi2&position=scaffold_13:933183-934584	-0.212232	0.440548	0.529085	0.863201	1.15848						Cytoplasm		Soluble
326010	1.32073	1.60027e-45	3.04129e-44	2.49792	https://mycocosm.jgi.doe.gov/cgi-bin/browserLoad?db=Lacbi2&position=LG_8:1044493-1045383	-0.954482	5.35152e-24	6.36917e-23	0.516027	1.93788						Lysosome/Vacuole	Signal peptide|Transmembrane domain	Transmembrane
452110	1.32035	6.07449e-43	1.0404e-41	2.49727	https://mycocosm.jgi.doe.gov/cgi-bin/browserLoad?db=Lacbi2&position=scaffold_14:855476-859586	-1.22657	9.29443e-41	2.24839e-39	0.427333	2.3401	Pfam	PF12796;PF24883	Ankyrin repeats (3 copies);Nephrocystin 3, N-terminal	IPR002110;IPR056884	GO:0005515(InterPro);-	Cytoplasm|Nucleus	Nuclear localization signal	Soluble
582420	1.32013	4.48927e-58	1.32915e-56	2.49689	https://mycocosm.jgi.doe.gov/cgi-bin/browserLoad?db=Lacbi2&position=LG_2:1047133-1048149	-0.297568	0.000548667	0.00132871	0.813623	1.22907	Pfam	PF00134	Cyclin, N-terminal domain	IPR006671	-	Cytoplasm|Nucleus	Nuclear localization signal	Soluble
670153	1.31881	0.000237459	0.000506573	2.49459	https://mycocosm.jgi.doe.gov/cgi-bin/browserLoad?db=Lacbi2&position=LG_10:241149-243239	0.267431	0.481024	0.568894	1.20366	0.830797						Nucleus	Nuclear localization signal	Soluble
687636	1.31819	1.17011e-07	3.53617e-07	2.49353	https://mycocosm.jgi.doe.gov/cgi-bin/browserLoad?db=Lacbi2&position=LG_3:7694753-7698590	-0.973722	3.59153e-05	0.000103872	0.509191	1.9639	Pfam	PF01926	50S ribosome-binding GTPase	IPR006073	GO:0005525(InterPro)	Cytoplasm		Soluble
647178	1.31755	1.83223e-23	1.45192e-22	2.49242	https://mycocosm.jgi.doe.gov/cgi-bin/browserLoad?db=Lacbi2&position=LG_4:1845172-1846639	-0.782785	9.86455e-10	4.58494e-09	0.581244	1.72045						Cytoplasm|Nucleus	Nuclear localization signal	Soluble
650506	1.31755	1.83223e-23	1.45192e-22	2.49242	https://mycocosm.jgi.doe.gov/cgi-bin/browserLoad?db=Lacbi2&position=LG_10:869917-871384	-0.782785	9.86455e-10	4.58494e-09	0.581244	1.72045						Cytoplasm|Nucleus	Nuclear localization signal	Soluble
296195	1.31713	0.0111018	0.018592	2.4917	https://mycocosm.jgi.doe.gov/cgi-bin/browserLoad?db=Lacbi2&position=LG_9:1267371-1268631	-1.2156	0.0357391	0.0610641	0.430594	2.32237						Lysosome/Vacuole	Signal peptide|Transmembrane domain	Transmembrane
436041	1.31699	0.00150116	0.00287605	2.49145	https://mycocosm.jgi.doe.gov/cgi-bin/browserLoad?db=Lacbi2&position=LG_1:1822768-1823220	-0.982724	0.0167782	0.0308605	0.506024	1.97619						Cytoplasm		Transmembrane|Soluble
698754	1.31689	2.72669e-08	8.68079e-08	2.49129	https://mycocosm.jgi.doe.gov/cgi-bin/browserLoad?db=Lacbi2&position=scaffold_21:135602-136115	-0.552142	0.0296997	0.0516386	0.682007	1.46626						Cytoplasm|Extracellular		Soluble
598806	1.31653	3.86109e-40	6.01243e-39	2.49067	https://mycocosm.jgi.doe.gov/cgi-bin/browserLoad?db=Lacbi2&position=LG_6:1565115-1565641	-0.393198	0.000614249	0.0014763	0.76144	1.3133						Cytoplasm|Nucleus		Soluble
449900	1.316	4.85806e-15	2.48281e-14	2.48974	https://mycocosm.jgi.doe.gov/cgi-bin/browserLoad?db=Lacbi2&position=LG_10:3747214-3748680	-0.920277	1.95174e-08	8.09704e-08	0.528408	1.89248						Cytoplasm|Nucleus	Nuclear localization signal	Soluble
243354	1.31582	3.92523e-15	2.01399e-14	2.48943	https://mycocosm.jgi.doe.gov/cgi-bin/browserLoad?db=Lacbi2&position=LG_1:5548332-5549496	-0.80192	1.39145e-06	4.74864e-06	0.573585	1.74342	Pfam	PF01370	NAD dependent epimerase/dehydratase family	IPR001509	-	Cell membrane		Peripheral
574374	1.31569	2.09939e-08	6.75537e-08	2.48921	https://mycocosm.jgi.doe.gov/cgi-bin/browserLoad?db=Lacbi2&position=LG_1:494397-495175	-1.03965	2.56896e-05	7.57434e-05	0.486445	2.05573						Cell membrane|Lysosome/Vacuole	Signal peptide|Transmembrane domain	Transmembrane
191659	1.31549	1.01734e-15	5.41207e-15	2.48887	https://mycocosm.jgi.doe.gov/cgi-bin/browserLoad?db=Lacbi2&position=scaffold_16:293796-295893	-0.550514	0.000714637	0.00169899	0.682777	1.46461	Pfam	PF00026	Eukaryotic aspartyl protease	IPR033121	-	Extracellular	Signal peptide	Soluble
329513	1.31427	3.3026e-06	8.6854e-06	2.48676	https://mycocosm.jgi.doe.gov/cgi-bin/browserLoad?db=Lacbi2&position=scaffold_13:1209821-1213897	-0.966814	0.000569244	0.00137406	0.511635	1.95452						Cytoplasm|Nucleus		Soluble
305306	1.31397	4.53793e-21	3.21258e-20	2.48625	https://mycocosm.jgi.doe.gov/cgi-bin/browserLoad?db=Lacbi2&position=LG_10:1861792-1863327	-0.856887	3.32281e-10	1.61062e-09	0.552143	1.81113						Nucleus		Soluble
311201	1.31344	1.12404e-18	7.04634e-18	2.48534	https://mycocosm.jgi.doe.gov/cgi-bin/browserLoad?db=Lacbi2&position=LG_3:812406-813164	-1.48478	4.13324e-21	4.18772e-20	0.357304	2.79874	Pfam	PF20236	Family of unknown function (DUF6593)	IPR046528	-	Cytoplasm|Nucleus		Soluble
617141	1.31309	6.74173e-05	0.000153878	2.48473	https://mycocosm.jgi.doe.gov/cgi-bin/browserLoad?db=Lacbi2&position=scaffold_15:610119-610764	-0.65093	0.0813879	0.126232	0.63687	1.57018						Extracellular	Signal peptide	Soluble
318804	1.31279	7.72432e-47	1.54714e-45	2.48421	https://mycocosm.jgi.doe.gov/cgi-bin/browserLoad?db=Lacbi2&position=LG_8:1176343-1178999	-1.00791	4.28867e-30	6.83515e-29	0.497266	2.011	Pfam	PF03659;PF01822	Glycosyl hydrolase family 71;WSC domain	IPR005197;IPR002889	GO:0051118(InterPro);-	Extracellular	Signal peptide	Soluble
678608	1.31265	9.04888e-29	9.2888e-28	2.48397	https://mycocosm.jgi.doe.gov/cgi-bin/browserLoad?db=Lacbi2&position=scaffold_11:789074-789972	-0.901266	8.05299e-14	5.23545e-13	0.535417	1.8677						Cytoplasm	Signal peptide	Soluble
696342	1.31179	7.79613e-35	1.00448e-33	2.4825	https://mycocosm.jgi.doe.gov/cgi-bin/browserLoad?db=Lacbi2&position=scaffold_12:497310-498956	-0.917861	1.38661e-18	1.22579e-17	0.529293	1.88931	Pfam	PF04140	Isoprenylcysteine carboxyl methyltransferase (ICMT) family	IPR007269	GO:0004671(InterPro)|GO:0006481(InterPro)|GO:0016020(InterPro)	Mitochondrion	Transmembrane domain	Transmembrane
309452	1.31141	1.07827e-15	5.72251e-15	2.48184	https://mycocosm.jgi.doe.gov/cgi-bin/browserLoad?db=Lacbi2&position=scaffold_14:339227-341359	-0.752701	3.38468e-06	1.10785e-05	0.593491	1.68494	Pfam	PF00503	G-protein alpha subunit	IPR001019	GO:0003924(InterPro)|GO:0007186(InterPro)|GO:0019001(InterPro)|GO:0031683(InterPro)	Cytoplasm	Nuclear localization signal	Peripheral|Soluble
447465	1.3113	1.96287e-06	5.28318e-06	2.48166	https://mycocosm.jgi.doe.gov/cgi-bin/browserLoad?db=Lacbi2&position=LG_8:95120-96762	-1.34078	6.98067e-07	2.45812e-06	0.394807	2.53288						Cytoplasm	Nuclear localization signal	Soluble
294598	1.30963	2.62164e-32	3.0872e-31	2.47877	https://mycocosm.jgi.doe.gov/cgi-bin/browserLoad?db=Lacbi2&position=LG_2:4338769-4340478	-1.05702	2.1563e-22	2.35113e-21	0.480623	2.08063						Cytoplasm		Soluble
663277	1.3087	1.53098e-48	3.27231e-47	2.47719	https://mycocosm.jgi.doe.gov/cgi-bin/browserLoad?db=Lacbi2&position=LG_6:2512194-2514844	-0.71771	8.84021e-17	7.01953e-16	0.608062	1.64457	Pfam	PF00069	Protein kinase domain	IPR000719	GO:0004672(InterPro)|GO:0005524(InterPro)|GO:0006468(InterPro)	Nucleus|Extracellular	Nuclear localization signal	Soluble
569739	1.30868	1.45963e-07	4.36379e-07	2.47715	https://mycocosm.jgi.doe.gov/cgi-bin/browserLoad?db=Lacbi2&position=LG_1:9177585-9178254	-0.711865	0.00854808	0.0167431	0.61053	1.63792						Extracellular	Signal peptide	Soluble
489922	1.30855	3.10705e-05	7.36544e-05	2.47692	https://mycocosm.jgi.doe.gov/cgi-bin/browserLoad?db=Lacbi2&position=scaffold_22:247045-248682	-1.09839	0.00128734	0.00292846	0.467036	2.14116	Pfam	PF20152	Family of unknown function (DUF6534)	IPR045339	-	Cell membrane	Signal peptide|Transmembrane domain	Transmembrane
460074	1.30854	2.44113e-11	9.79905e-11	2.47692	https://mycocosm.jgi.doe.gov/cgi-bin/browserLoad?db=Lacbi2&position=scaffold_14:444541-445566	-0.969498	6.35486e-07	2.24739e-06	0.510684	1.95816						Cytoplasm|Nucleus	Nuclear localization signal	Soluble
439437	1.30854	7.21772e-18	4.35155e-17	2.47691	https://mycocosm.jgi.doe.gov/cgi-bin/browserLoad?db=Lacbi2&position=LG_2:251342-252317	-0.511038	0.00115412	0.00264508	0.701717	1.42508						Cytoplasm|Nucleus	Nuclear localization signal	Soluble
708487	1.30839	2.36562e-49	5.19139e-48	2.47665	https://mycocosm.jgi.doe.gov/cgi-bin/browserLoad?db=Lacbi2&position=scaffold_11:1426812-1428470	-1.2401	4.07893e-47	1.26027e-45	0.423343	2.36215						Nucleus	Nuclear localization signal	Soluble
318358	1.30778	1.35557e-09	4.7573e-09	2.4756	https://mycocosm.jgi.doe.gov/cgi-bin/browserLoad?db=Lacbi2&position=LG_1:10597385-10598919	-0.849194	0.000102105	0.000277809	0.555095	1.80149						Cell membrane	Signal peptide|Transmembrane domain	Transmembrane
471884	1.30775	1.80373e-51	4.38374e-50	2.47555	https://mycocosm.jgi.doe.gov/cgi-bin/browserLoad?db=Lacbi2&position=LG_3:1956191-1958123	-1.38218	1.31105e-60	6.0701e-59	0.38364	2.60661	Pfam	PF13499	EF-hand domain pair	IPR002048	GO:0005509(InterPro)	Cytoplasm|Cell membrane	Nuclear export signal	Peripheral|Lipid anchor|Soluble
296023	1.30707	0.000297394	0.000627483	2.47438	https://mycocosm.jgi.doe.gov/cgi-bin/browserLoad?db=Lacbi2&position=LG_3:6311726-6312680	-1.3666	0.000319272	0.000803873	0.387805	2.57862	Pfam	PF13391	HNH endonuclease	IPR003615	-	Nucleus		Soluble
620631	1.30707	0.000297394	0.000627483	2.47438	https://mycocosm.jgi.doe.gov/cgi-bin/browserLoad?db=Lacbi2&position=scaffold_23:206154-207108	-1.3666	0.000319272	0.000803873	0.387805	2.57862	Pfam	PF13391	HNH endonuclease	IPR003615	-	Nucleus		Soluble
299542	1.30688	9.1515e-09	3.03037e-08	2.47406	https://mycocosm.jgi.doe.gov/cgi-bin/browserLoad?db=Lacbi2&position=LG_3:2995814-2996363	-1.16233	1.96288e-06	6.59207e-06	0.446791	2.23818						Nucleus		Soluble
616004	1.30661	2.38342e-13	1.10319e-12	2.4736	https://mycocosm.jgi.doe.gov/cgi-bin/browserLoad?db=Lacbi2&position=scaffold_14:753383-755195	-0.527335	0.00323573	0.0068634	0.693835	1.44126						Cytoplasm		Soluble
602176	1.3066	2.28472e-11	9.19961e-11	2.47358	https://mycocosm.jgi.doe.gov/cgi-bin/browserLoad?db=Lacbi2&position=LG_7:2172944-2175775	-1.41635	6.13435e-14	4.03688e-13	0.374658	2.6691	Pfam	PF01419	Jacalin-like lectin domain	IPR001229	-	Nucleus	Nuclear localization signal	Soluble
309729	1.30568	3.41168e-26	3.07524e-25	2.472	https://mycocosm.jgi.doe.gov/cgi-bin/browserLoad?db=Lacbi2&position=LG_1:3345279-3346761	-0.595793	2.29045e-06	7.63465e-06	0.661681	1.5113						Extracellular	Signal peptide	Soluble
248955	1.3056	2.73624e-47	5.58086e-46	2.47187	https://mycocosm.jgi.doe.gov/cgi-bin/browserLoad?db=Lacbi2&position=LG_8:1622045-1624140	-1.62848	6.83008e-78	4.82216e-76	0.323428	3.09188	Pfam	PF02133	Permease for cytosine/purines, uracil, thiamine, allantoin	IPR001248	GO:0016020(InterPro)|GO:0022857(InterPro)|GO:0055085(InterPro)	Lysosome/Vacuole	Signal peptide|Transmembrane domain	Transmembrane
439701	1.30445	1.42581e-06	3.89135e-06	2.4699	https://mycocosm.jgi.doe.gov/cgi-bin/browserLoad?db=Lacbi2&position=LG_2:1103092-1104422	-1.27334	2.49492e-06	8.27558e-06	0.413701	2.4172	Pfam	PF24883	Nephrocystin 3, N-terminal	IPR056884	-	Cytoplasm		Soluble
324653	1.30389	1.13136e-13	5.35575e-13	2.46894	https://mycocosm.jgi.doe.gov/cgi-bin/browserLoad?db=Lacbi2&position=scaffold_11:812688-814432	-0.313482	0.0985303	0.149331	0.804697	1.2427						Endoplasmic reticulum	Signal peptide	Transmembrane
674145	1.3033	6.91295e-07	1.93823e-06	2.46792	https://mycocosm.jgi.doe.gov/cgi-bin/browserLoad?db=Lacbi2&position=LG_4:1898017-1903129	-0.29514	0.23173	0.310279	0.814993	1.227	Pfam	PF23414;PF24883;PF25173;PF00400	Echinoderm microtubule-associated protein second beta-propeller;Nephrocystin 3, N-terminal;WDR3 first beta-propeller domain;WD domain, G-beta repeat	IPR055442;IPR056884;-;IPR001680	-;GO:0005515(InterPro)	Cytoplasm		Soluble
309465	1.30209	1.67726e-14	8.32654e-14	2.46585	https://mycocosm.jgi.doe.gov/cgi-bin/browserLoad?db=Lacbi2&position=scaffold_14:378274-379021	-1.76537	9.21283e-23	1.0275e-21	0.294152	3.39961	Pfam	PF14200	Ricin-type beta-trefoil lectin domain-like	IPR000772	-	Cytoplasm		Soluble
307848	1.30124	0.00896661	0.0152819	2.4644	https://mycocosm.jgi.doe.gov/cgi-bin/browserLoad?db=Lacbi2&position=LG_4:2873635-2877358	-1.24561	0.0140566	0.0263707	0.421729	2.37119	Pfam	PF12770	CHAT domain	IPR024983	-	Cytoplasm|Nucleus	Nuclear localization signal|Nuclear export signal	Soluble
445151	1.30124	6.60189e-10	2.37458e-09	2.4644	https://mycocosm.jgi.doe.gov/cgi-bin/browserLoad?db=Lacbi2&position=LG_5:1652887-1653959	-1.12739	8.65302e-08	3.36272e-07	0.457742	2.18464						Cytoplasm|Nucleus		Soluble
583577	1.30101	2.15192e-05	5.19116e-05	2.46401	https://mycocosm.jgi.doe.gov/cgi-bin/browserLoad?db=Lacbi2&position=LG_3:5060649-5061802	-0.714655	0.0385437	0.0652346	0.609351	1.64109						Cytoplasm|Nucleus		Soluble
332611	1.29963	5.12645e-05	0.000118419	2.46165	https://mycocosm.jgi.doe.gov/cgi-bin/browserLoad?db=Lacbi2&position=scaffold_14:701251-702123	-1.17333	0.00103962	0.00240242	0.443397	2.25532	Pfam	PF14492	Elongation Factor G, domain III	IPR041095	-	Nucleus		Soluble
468919	1.29954	1.98754e-07	5.87008e-07	2.4615	https://mycocosm.jgi.doe.gov/cgi-bin/browserLoad?db=Lacbi2&position=scaffold_18:479864-481487	-0.619486	0.0160058	0.0295794	0.650903	1.53633						Extracellular	Signal peptide	Soluble
454976	1.29943	5.49693e-09	1.84966e-08	2.46132	https://mycocosm.jgi.doe.gov/cgi-bin/browserLoad?db=Lacbi2&position=LG_1:6134246-6134691	-0.721148	0.00363892	0.00764378	0.606615	1.64849						Cytoplasm		Transmembrane|Soluble
439326	1.29881	0.000174393	0.000379188	2.46026	https://mycocosm.jgi.doe.gov/cgi-bin/browserLoad?db=Lacbi2&position=LG_1:12468341-12471604	-0.648911	0.0724487	0.113919	0.637761	1.56798	Pfam	PF13424;PF13374;PF00931	Tetratricopeptide repeat;NB-ARC domain	-;IPR002182	-;GO:0043531(InterPro)	Cytoplasm|Nucleus	Nuclear localization signal	Soluble
439209	1.29827	0.000339221	0.0007095	2.45934	https://mycocosm.jgi.doe.gov/cgi-bin/browserLoad?db=Lacbi2&position=LG_1:12049302-12049960	0.00732658	0.934667	0.95156	1.00509	0.994934						Cytoplasm		Soluble
479528	1.29729	0.001253	0.00242382	2.45766	https://mycocosm.jgi.doe.gov/cgi-bin/browserLoad?db=Lacbi2&position=LG_1:9856139-9856545	-0.976196	0.0195528	0.0354295	0.508318	1.96727						Nucleus		Soluble
621140	1.29633	1.89087e-09	6.56651e-09	2.45603	https://mycocosm.jgi.doe.gov/cgi-bin/browserLoad?db=Lacbi2&position=scaffold_24:141244-143911	-0.68859	0.000716996	0.00170434	0.62046	1.61171						Cytoplasm|Nucleus	Nuclear localization signal	Soluble
293724	1.29554	5.35966e-55	1.46971e-53	2.45469	https://mycocosm.jgi.doe.gov/cgi-bin/browserLoad?db=Lacbi2&position=LG_3:6994573-6995566	-1.04915	8.70785e-36	1.70475e-34	0.483253	2.06931	Pfam	PF00106	short chain dehydrogenase	IPR002347	-	Cytoplasm		Soluble
488730	1.2955	5.1198e-16	2.78343e-15	2.45463	https://mycocosm.jgi.doe.gov/cgi-bin/browserLoad?db=Lacbi2&position=scaffold_13:305139-305689	-0.695143	4.41586e-05	0.000126261	0.617648	1.61904						Cytoplasm		Soluble
229349	1.29449	7.70672e-12	3.22122e-11	2.4529	https://mycocosm.jgi.doe.gov/cgi-bin/browserLoad?db=Lacbi2&position=LG_10:2161632-2162249	-0.250967	0.283018	0.36803	0.840333	1.19	Pfam	PF09349	OHCU decarboxylase	IPR018020	-	Cytoplasm	Peroxisomal targeting signal	Soluble
574577	1.2918	4.86448e-27	4.58059e-26	2.44834	https://mycocosm.jgi.doe.gov/cgi-bin/browserLoad?db=Lacbi2&position=LG_1:10748827-10753248	-0.654201	1.58127e-08	6.62172e-08	0.635427	1.57374	Pfam	PF23562;PF07993;PF00501	AMP-binding enzyme C-terminal domain;Male sterility protein;AMP-binding enzyme	-;IPR013120;IPR000873	-	Cytoplasm	Peroxisomal targeting signal	Soluble
330552	1.29158	3.23806e-05	7.65508e-05	2.44796	https://mycocosm.jgi.doe.gov/cgi-bin/browserLoad?db=Lacbi2&position=LG_1:7818583-7820071	-0.496729	0.101103	0.152799	0.708712	1.41101						Cytoplasm|Nucleus	Nuclear localization signal	Soluble
620895	1.2912	0.000909652	0.00179821	2.44732	https://mycocosm.jgi.doe.gov/cgi-bin/browserLoad?db=Lacbi2&position=scaffold_24:314269-315228	-0.254953	0.50106	0.587734	0.838015	1.1933						Cytoplasm		Soluble
444280	1.2904	7.00036e-10	2.51327e-09	2.44595	https://mycocosm.jgi.doe.gov/cgi-bin/browserLoad?db=Lacbi2&position=LG_4:3133811-3134627	-0.839134	0.000119253	0.000320204	0.558979	1.78898						Cytoplasm		Transmembrane|Soluble
687429	1.28938	2.39644e-15	1.24764e-14	2.44424	https://mycocosm.jgi.doe.gov/cgi-bin/browserLoad?db=Lacbi2&position=LG_3:7053431-7054025	-0.750883	2.05711e-05	6.15004e-05	0.59424	1.68282						Cytoplasm		Soluble
484687	1.28861	3.04887e-09	1.04301e-08	2.44292	https://mycocosm.jgi.doe.gov/cgi-bin/browserLoad?db=Lacbi2&position=LG_6:2467404-2468424	-2.02161	4.63072e-19	4.19833e-18	0.246282	4.06038						Cytoplasm		Transmembrane|Soluble
303607	1.28766	2.4396e-06	6.49796e-06	2.44131	https://mycocosm.jgi.doe.gov/cgi-bin/browserLoad?db=Lacbi2&position=scaffold_13:130334-132256	-1.2646	1.03174e-06	3.57341e-06	0.416216	2.4026	Pfam	PF03663	Glycosyl hydrolase family 76	IPR005198	-	Extracellular	Signal peptide	Soluble
435718	1.28597	1.24805e-22	9.53175e-22	2.43846	https://mycocosm.jgi.doe.gov/cgi-bin/browserLoad?db=Lacbi2&position=LG_1:556064-559010	-0.982902	5.14241e-15	3.69245e-14	0.505961	1.97644	Pfam	PF24883	Nephrocystin 3, N-terminal	IPR056884	-	Nucleus	Nuclear localization signal	Soluble
661570	1.28572	1.61105e-23	1.28448e-22	2.43803	https://mycocosm.jgi.doe.gov/cgi-bin/browserLoad?db=Lacbi2&position=LG_2:722777-724240	-0.662955	2.17245e-07	8.08606e-07	0.631584	1.58332						Cell membrane|Lysosome/Vacuole	Signal peptide	Transmembrane
297777	1.28543	1.05831e-25	9.32398e-25	2.43754	https://mycocosm.jgi.doe.gov/cgi-bin/browserLoad?db=Lacbi2&position=LG_6:2181642-2184345	-0.19415	0.112321	0.167579	0.874088	1.14405						Nucleus	Nuclear localization signal	Soluble
479924	1.28442	0.0105756	0.0177871	2.43584	https://mycocosm.jgi.doe.gov/cgi-bin/browserLoad?db=Lacbi2&position=LG_2:395121-395348	-0.964786	0.0334386	0.0574733	0.512354	1.95177						Nucleus		Soluble
617683	1.28425	1.2213e-12	5.38758e-12	2.43555	https://mycocosm.jgi.doe.gov/cgi-bin/browserLoad?db=Lacbi2&position=scaffold_16:397067-397614	-0.532402	0.00781118	0.0154042	0.691403	1.44633						Cytoplasm|Nucleus		Soluble
392039	1.28365	4.65493e-16	2.53688e-15	2.43455	https://mycocosm.jgi.doe.gov/cgi-bin/browserLoad?db=Lacbi2&position=LG_3:5004069-5005248	-1.09951	1.03985e-12	6.17619e-12	0.466675	2.14282	Pfam	PF13430	Domain of unknown function (DUF4112)	IPR025187	-	Mitochondrion	Mitochondrial transit peptide	Transmembrane
691792	1.28324	1.26728e-16	7.15907e-16	2.43386	https://mycocosm.jgi.doe.gov/cgi-bin/browserLoad?db=Lacbi2&position=LG_7:2363557-2365034	-0.857676	3.29504e-08	1.33852e-07	0.551841	1.81212	Pfam	PF21595	CCL2 lectin-like	IPR048746	-	Extracellular	Signal peptide	Soluble
467909	1.28307	2.92223e-51	6.98248e-50	2.43355	https://mycocosm.jgi.doe.gov/cgi-bin/browserLoad?db=Lacbi2&position=scaffold_11:2055496-2058223	-1.09952	2.63094e-41	6.50564e-40	0.466671	2.14284	Pfam	PF10336	Protein of unknown function (DUF2420)	IPR018822	-	Nucleus	Nuclear localization signal	Soluble
480426	1.28269	9.96225e-24	8.01656e-23	2.43293	https://mycocosm.jgi.doe.gov/cgi-bin/browserLoad?db=Lacbi2&position=LG_2:1860648-1861335	-1.23966	9.77449e-21	9.68327e-20	0.423473	2.36142						Endoplasmic reticulum	Signal peptide|Transmembrane domain	Transmembrane
312217	1.28204	0.00097116	0.00191036	2.43183	https://mycocosm.jgi.doe.gov/cgi-bin/browserLoad?db=Lacbi2&position=LG_10:4157532-4161251	0.225495	0.507021	0.592943	1.16918	0.855301	Pfam	PF00400;PF25173;PF24883	WD domain, G-beta repeat;WDR3 first beta-propeller domain;Nephrocystin 3, N-terminal	IPR001680;-;IPR056884	GO:0005515(InterPro);-	Cytoplasm		Soluble
437851	1.28096	1.45175e-08	4.71418e-08	2.43001	https://mycocosm.jgi.doe.gov/cgi-bin/browserLoad?db=Lacbi2&position=LG_1:7182218-7182907	-1.30112	1.12252e-07	4.31717e-07	0.40581	2.46421						Cytoplasm		Soluble
327949	1.28072	0.0057518	0.0101053	2.42961	https://mycocosm.jgi.doe.gov/cgi-bin/browserLoad?db=Lacbi2&position=LG_7:2130287-2132058	-0.613284	0.142188	0.205307	0.653707	1.52974						Cytoplasm		Transmembrane|Soluble
335077	1.28018	4.54128e-12	1.92495e-11	2.42869	https://mycocosm.jgi.doe.gov/cgi-bin/browserLoad?db=Lacbi2&position=LG_4:3409856-3412624	-1.81344	6.29491e-24	7.44651e-23	0.284512	3.51479	Pfam	PF23865	Domain of unknown function (DUF7223)	IPR055647	-	Extracellular	Signal peptide	Soluble
662573	1.27858	7.96835e-18	4.79669e-17	2.426	https://mycocosm.jgi.doe.gov/cgi-bin/browserLoad?db=Lacbi2&position=LG_3:5723574-5724701	-0.48904	0.00146427	0.0032954	0.712499	1.40351						Cytoplasm		Soluble
622159	1.27848	1.47273e-13	6.9172e-13	2.42583	https://mycocosm.jgi.doe.gov/cgi-bin/browserLoad?db=Lacbi2&position=LG_1:439662-442133	-1.23589	3.83742e-13	2.36008e-12	0.424582	2.35526	Pfam	PF01425	Amidase	IPR023631	-	Cytoplasm		Soluble
305166	1.27834	6.58765e-06	1.67679e-05	2.4256	https://mycocosm.jgi.doe.gov/cgi-bin/browserLoad?db=Lacbi2&position=LG_10:1499943-1502049	-0.737729	0.00771874	0.0152315	0.599683	1.66755						Cytoplasm|Nucleus		Soluble
485519	1.2783	3.70092e-12	1.57947e-11	2.42553	https://mycocosm.jgi.doe.gov/cgi-bin/browserLoad?db=Lacbi2&position=LG_8:1016896-1018674	-0.562623	0.00278831	0.00598844	0.67707	1.47695						Cytoplasm		Soluble
584044	1.27822	0.0207597	0.0330221	2.42539	https://mycocosm.jgi.doe.gov/cgi-bin/browserLoad?db=Lacbi2&position=LG_3:1087322-1088224	-0.231673	0.749384	0.806834	0.851647	1.1742						Extracellular	Signal peptide	Transmembrane|Soluble
454738	1.278	1.64904e-40	2.61218e-39	2.42502	https://mycocosm.jgi.doe.gov/cgi-bin/browserLoad?db=Lacbi2&position=LG_1:5225231-5226952	-0.806723	1.07303e-17	9.02075e-17	0.571679	1.74923	Pfam	PF04366;PF00018	Las17-binding protein actin regulator;SH3 domain	IPR007461;IPR001452	-;GO:0005515(InterPro)	Cytoplasm		Peripheral|Soluble
442913	1.27734	1.94716e-07	5.75627e-07	2.42391	https://mycocosm.jgi.doe.gov/cgi-bin/browserLoad?db=Lacbi2&position=LG_3:6499310-6501994	-0.210584	0.353858	0.443118	0.864188	1.15716	Pfam	PF01926	50S ribosome-binding GTPase	IPR006073	GO:0005525(InterPro)	Mitochondrion		Transmembrane
603439	1.27734	0.0311001	0.0478602	2.42391	https://mycocosm.jgi.doe.gov/cgi-bin/browserLoad?db=Lacbi2&position=LG_8:1073448-1075538	-0.465009	0.49282	0.579944	0.724467	1.38033						Nucleus	Nuclear localization signal	Soluble
697413	1.2771	2.5105e-21	1.80347e-20	2.42351	https://mycocosm.jgi.doe.gov/cgi-bin/browserLoad?db=Lacbi2&position=scaffold_14:146226-148365	-0.974882	5.52986e-14	3.65294e-13	0.508782	1.96548						Nucleus	Nuclear localization signal	Soluble
393891	1.27682	1.27217e-09	4.48174e-09	2.42304	https://mycocosm.jgi.doe.gov/cgi-bin/browserLoad?db=Lacbi2&position=scaffold_14:481176-483492	-0.99559	4.05456e-07	1.46138e-06	0.501531	1.9939	Pfam	PF00067	Cytochrome P450	IPR001128	GO:0004497(InterPro)|GO:0005506(InterPro)|GO:0016705(InterPro)|GO:0020037(InterPro)	Endoplasmic reticulum|Golgi apparatus	Signal peptide|Transmembrane domain	Transmembrane
447974	1.27621	0.0014143	0.00271966	2.42202	https://mycocosm.jgi.doe.gov/cgi-bin/browserLoad?db=Lacbi2&position=LG_8:1712626-1713093	-0.245309	0.644145	0.717951	0.843635	1.18535						Cytoplasm|Nucleus		Soluble
292648	1.27594	7.22041e-14	3.45795e-13	2.42156	https://mycocosm.jgi.doe.gov/cgi-bin/browserLoad?db=Lacbi2&position=LG_1:12603620-12605936	-0.674593	6.51936e-05	0.000182199	0.626509	1.59615	Pfam	PF06422	CDR ABC transporter	IPR010929	GO:0005524(InterPro)|GO:0016020(InterPro)|GO:0042626(InterPro)|GO:0055085(InterPro)	Endoplasmic reticulum	Signal peptide|Transmembrane domain	Transmembrane
687683	1.27594	7.22041e-14	3.45795e-13	2.42156	https://mycocosm.jgi.doe.gov/cgi-bin/browserLoad?db=Lacbi2&position=LG_4:18396-20712	-0.674593	6.51936e-05	0.000182199	0.626509	1.59615	Pfam	PF06422	CDR ABC transporter	IPR010929	GO:0005524(InterPro)|GO:0016020(InterPro)|GO:0042626(InterPro)|GO:0055085(InterPro)	Endoplasmic reticulum	Signal peptide|Transmembrane domain	Transmembrane
315994	1.27572	1.9485e-13	9.07538e-13	2.42119	https://mycocosm.jgi.doe.gov/cgi-bin/browserLoad?db=Lacbi2&position=scaffold_11:1857887-1859190	-0.357576	0.0456421	0.0756403	0.780475	1.28127						Cytoplasm|Nucleus	Nuclear export signal	Soluble
600709	1.27543	0.000195879	0.000422724	2.42071	https://mycocosm.jgi.doe.gov/cgi-bin/browserLoad?db=Lacbi2&position=LG_7:1071471-1071836	-1.50091	4.06556e-05	0.000116759	0.353329	2.83022						Cytoplasm		Soluble
660629	1.27521	1.64149e-18	1.01959e-17	2.42035	https://mycocosm.jgi.doe.gov/cgi-bin/browserLoad?db=Lacbi2&position=LG_1:1878783-1880102	-2.92816	5.20341e-97	5.21871e-95	0.131382	7.61137						Cytoplasm|Nucleus	Nuclear localization signal	Soluble
486563	1.27347	2.54223e-05	6.0941e-05	2.41743	https://mycocosm.jgi.doe.gov/cgi-bin/browserLoad?db=Lacbi2&position=LG_10:1142770-1143457	-0.968487	0.00295583	0.00631691	0.511042	1.95679						Cytoplasm		Soluble
579134	1.27332	1.66685e-08	5.39583e-08	2.41717	https://mycocosm.jgi.doe.gov/cgi-bin/browserLoad?db=Lacbi2&position=LG_2:1302495-1303058	-0.810268	0.000765258	0.00180914	0.570276	1.75354						Cytoplasm		Soluble
626224	1.27331	4.99125e-46	9.747e-45	2.41715	https://mycocosm.jgi.doe.gov/cgi-bin/browserLoad?db=Lacbi2&position=LG_2:1708904-1710472	-1.01155	4.19834e-31	6.90999e-30	0.496014	2.01607						Cytoplasm|Nucleus	Nuclear localization signal	Soluble
299439	1.27307	2.39986e-09	8.26419e-09	2.41676	https://mycocosm.jgi.doe.gov/cgi-bin/browserLoad?db=Lacbi2&position=LG_1:11116258-11116649	-1.27187	3.67756e-10	1.77537e-09	0.414122	2.41475						Cytoplasm|Nucleus		Peripheral|Soluble
439713	1.27283	2.4538e-07	7.17651e-07	2.41635	https://mycocosm.jgi.doe.gov/cgi-bin/browserLoad?db=Lacbi2&position=LG_2:1131690-1133484	-0.584041	0.0178324	0.0326074	0.667093	1.49904						Cell membrane	Signal peptide|Transmembrane domain	Transmembrane
608690	1.2705	0.00492419	0.00874683	2.41246	https://mycocosm.jgi.doe.gov/cgi-bin/browserLoad?db=Lacbi2&position=LG_10:2286752-2287130	-0.679012	0.18015	0.250882	0.624593	1.60104						Cytoplasm|Nucleus		Soluble
636007	1.27049	1.06485e-09	3.77096e-09	2.41244	https://mycocosm.jgi.doe.gov/cgi-bin/browserLoad?db=Lacbi2&position=scaffold_11:1815921-1816467	-1.24945	2.01968e-08	8.36557e-08	0.420607	2.37752						Cytoplasm	Nuclear localization signal	Soluble
335058	1.27038	0.00560281	0.00985799	2.41225	https://mycocosm.jgi.doe.gov/cgi-bin/browserLoad?db=Lacbi2&position=LG_4:3314983-3315488	-0.988411	0.04196	0.0702545	0.504033	1.984	Pfam	PF01185	Fungal hydrophobin	IPR001338	GO:0005199(InterPro)|GO:0009277(InterPro)	Extracellular	Signal peptide	Soluble
679288	1.27015	7.5385e-17	4.33075e-16	2.41186	https://mycocosm.jgi.doe.gov/cgi-bin/browserLoad?db=Lacbi2&position=LG_1:492651-495371	-1.08179	1.99882e-13	1.25858e-12	0.472443	2.11666						Cytoplasm|Nucleus	Nuclear localization signal	Soluble
503357	1.27014	0.0201763	0.0321546	2.41185	https://mycocosm.jgi.doe.gov/cgi-bin/browserLoad?db=Lacbi2&position=LG_4:1676270-1676539	-0.309935	0.660292	0.732703	0.806678	1.23965						Nucleus	Nuclear localization signal	Soluble
689096	1.26941	2.92819e-10	1.08395e-09	2.41063	https://mycocosm.jgi.doe.gov/cgi-bin/browserLoad?db=Lacbi2&position=LG_5:30712-31458	-0.192102	0.439059	0.527554	0.875329	1.14243						Cytoplasm|Nucleus	Nuclear localization signal	Soluble
688764	1.26875	2.27783e-08	7.30393e-08	2.40953	https://mycocosm.jgi.doe.gov/cgi-bin/browserLoad?db=Lacbi2&position=LG_4:3375761-3376567	-0.913784	0.000182993	0.000478747	0.530791	1.88398						Cytoplasm|Extracellular		Soluble
568048	1.26749	0.000713339	0.00143209	2.40742	https://mycocosm.jgi.doe.gov/cgi-bin/browserLoad?db=Lacbi2&position=LG_1:4596671-4596923	-0.835683	0.013078	0.024707	0.560318	1.7847						Cytoplasm		Transmembrane|Soluble
296032	1.26704	1.07199e-12	4.75312e-12	2.40667	https://mycocosm.jgi.doe.gov/cgi-bin/browserLoad?db=Lacbi2&position=LG_7:2388243-2391039	-1.38716	4.37511e-16	3.33813e-15	0.382318	2.61562	Pfam	PF01753	MYND finger	IPR002893	-	Cytoplasm|Nucleus		Soluble
452101	1.26696	2.07376e-18	1.28146e-17	2.40654	https://mycocosm.jgi.doe.gov/cgi-bin/browserLoad?db=Lacbi2&position=scaffold_14:831918-833179	-0.750622	2.14807e-07	7.99722e-07	0.594347	1.68252	Pfam	PF02423	Ornithine cyclodeaminase/mu-crystallin family	IPR003462	-	Cytoplasm		Soluble
334214	1.2669	4.20558e-06	1.09057e-05	2.40644	https://mycocosm.jgi.doe.gov/cgi-bin/browserLoad?db=Lacbi2&position=LG_5:2256433-2258609	-0.51841	0.0730565	0.114782	0.698141	1.43238						Cytoplasm|Nucleus		Transmembrane|Soluble
651611	1.26672	2.04544e-11	8.26601e-11	2.40613	https://mycocosm.jgi.doe.gov/cgi-bin/browserLoad?db=Lacbi2&position=LG_10:4034637-4035766	-1.13395	3.30199e-09	1.46741e-08	0.455666	2.19459						Extracellular	Signal peptide	Soluble
443788	1.26655	7.66531e-10	2.74128e-09	2.40586	https://mycocosm.jgi.doe.gov/cgi-bin/browserLoad?db=Lacbi2&position=LG_4:1211885-1213150	-0.308168	0.154268	0.220123	0.807667	1.23813	Pfam	PF19086	Terpene synthase family 2, C-terminal metal binding	-	-	Endoplasmic reticulum	Signal peptide	Transmembrane
656104	1.26648	2.56883e-07	7.50168e-07	2.40574	https://mycocosm.jgi.doe.gov/cgi-bin/browserLoad?db=Lacbi2&position=LG_1:10008211-10009105	1.30388	5.39192e-08	2.13854e-07	2.46893	0.405034						Endoplasmic reticulum	Signal peptide|Transmembrane domain	Transmembrane
254066	1.26636	3.35149e-10	1.23391e-09	2.40555	https://mycocosm.jgi.doe.gov/cgi-bin/browserLoad?db=Lacbi2&position=LG_1:3195463-3198644	-0.880027	3.42876e-06	1.12133e-05	0.543357	1.84041	Pfam	PF00175;PF00970;PF00174;PF00173;PF03404	Oxidoreductase NAD-binding domain;Oxidoreductase FAD-binding domain;Oxidoreductase molybdopterin binding domain;Cytochrome b5-like Heme/Steroid binding domain;Mo-co oxidoreductase dimerisation domain	IPR001433;IPR008333;IPR000572;IPR001199;IPR005066	GO:0016491(InterPro);-;GO:0016491(InterPro)|GO:0030151(InterPro)	Cytoplasm	Nuclear export signal	Soluble
325709	1.26599	4.52126e-38	6.56846e-37	2.40492	https://mycocosm.jgi.doe.gov/cgi-bin/browserLoad?db=Lacbi2&position=LG_1:9928741-9932262	-0.612774	7.37803e-11	3.78558e-10	0.653938	1.5292	Pfam	PF00400;PF09994	WD domain, G-beta repeat;T6SS, Phospholipase effector Tle1-like, catalytic domain	IPR001680;IPR018712	GO:0005515(InterPro);-	Cytoplasm		Soluble
301285	1.26545	1.29731e-09	4.56413e-09	2.40401	https://mycocosm.jgi.doe.gov/cgi-bin/browserLoad?db=Lacbi2&position=LG_1:5976766-5978091	-1.23517	1.97121e-09	8.91241e-09	0.424792	2.35409	Pfam	PF14521	Lysine-specific metallo-endopeptidase	IPR029463	GO:0004222(InterPro)	Extracellular	Signal peptide	Soluble
567258	1.2649	2.88705e-14	1.41656e-13	2.4031	https://mycocosm.jgi.doe.gov/cgi-bin/browserLoad?db=Lacbi2&position=LG_1:7044060-7044589	-1.284	9.52374e-13	5.67821e-12	0.410656	2.43513	Pfam	PF01602	Adaptin N terminal region	IPR002553	GO:0006886(InterPro)|GO:0016192(InterPro)|GO:0030117(InterPro)	Cytoplasm		Soluble
325920	1.26451	3.22798e-32	3.78693e-31	2.40245	https://mycocosm.jgi.doe.gov/cgi-bin/browserLoad?db=Lacbi2&position=LG_2:3077821-3078756	-1.6617	1.22867e-53	4.67583e-52	0.316066	3.1639						Cytoplasm		Soluble
482090	1.26424	6.07213e-16	3.27718e-15	2.40201	https://mycocosm.jgi.doe.gov/cgi-bin/browserLoad?db=Lacbi2&position=LG_3:3493975-3495340	-0.835079	8.22141e-08	3.20137e-07	0.560552	1.78396						Cell membrane	Transmembrane domain	Transmembrane
334261	1.26293	4.96199e-17	2.87174e-16	2.39983	https://mycocosm.jgi.doe.gov/cgi-bin/browserLoad?db=Lacbi2&position=LG_7:538940-542262	-0.796618	3.93141e-08	1.58383e-07	0.575697	1.73702	Pfam	PF00856	SET domain	IPR001214	GO:0005515(InterPro)	Cytoplasm|Nucleus	Nuclear localization signal	Soluble
465991	1.2627	3.1229e-10	1.15411e-09	2.39944	https://mycocosm.jgi.doe.gov/cgi-bin/browserLoad?db=Lacbi2&position=LG_7:2181637-2182504	-0.776419	0.000391446	0.000971332	0.583814	1.71287						Nucleus	Nuclear localization signal	Soluble
583982	1.26204	3.50898e-06	9.19406e-06	2.39834	https://mycocosm.jgi.doe.gov/cgi-bin/browserLoad?db=Lacbi2&position=LG_3:4957817-4960122	0.25635	0.367059	0.456558	1.19445	0.837203						Cytoplasm|Nucleus	Nuclear localization signal	Transmembrane
591522	1.26185	1.43745e-07	4.30241e-07	2.39804	https://mycocosm.jgi.doe.gov/cgi-bin/browserLoad?db=Lacbi2&position=LG_4:4285944-4286636	-0.317492	0.249063	0.330425	0.802464	1.24616						Cytoplasm		Transmembrane
392869	1.26182	0.000159422	0.000348531	2.39798	https://mycocosm.jgi.doe.gov/cgi-bin/browserLoad?db=Lacbi2&position=scaffold_18:147913-149700	-1.65968	8.62865e-07	3.01327e-06	0.316509	3.15946	Pfam	PF20628;PF21105	Dyp-type peroxidase, C-terminal;DyP dimeric alpha+beta barrel domain	IPR048328;IPR049509	-	Cytoplasm		Soluble
676524	1.2617	2.5535e-13	1.18016e-12	2.39778	https://mycocosm.jgi.doe.gov/cgi-bin/browserLoad?db=Lacbi2&position=LG_1:2320439-2321245	-0.935895	1.28777e-07	4.92583e-07	0.522718	1.91308						Lysosome/Vacuole	Signal peptide|Transmembrane domain	Transmembrane
671373	1.26114	7.92431e-44	1.40344e-42	2.39685	https://mycocosm.jgi.doe.gov/cgi-bin/browserLoad?db=Lacbi2&position=scaffold_12:1086015-1088188	-0.587415	3.03659e-11	1.61266e-10	0.665534	1.50255	Pfam	PF13639	Ring finger domain	IPR001841	-	Lysosome/Vacuole	Signal peptide|Transmembrane domain	Transmembrane
663306	1.25973	2.76209e-22	2.06898e-21	2.39451	https://mycocosm.jgi.doe.gov/cgi-bin/browserLoad?db=Lacbi2&position=LG_6:2727232-2728158	-0.975726	3.12346e-13	1.93395e-12	0.508484	1.96663						Extracellular	Signal peptide	Soluble
643669	1.25965	0.00230419	0.00429896	2.39438	https://mycocosm.jgi.doe.gov/cgi-bin/browserLoad?db=Lacbi2&position=LG_2:4707228-4707723	-0.165925	0.745475	0.804012	0.891357	1.12188						Cytoplasm|Nucleus		Soluble
487295	1.25888	4.10999e-05	9.60433e-05	2.3931	https://mycocosm.jgi.doe.gov/cgi-bin/browserLoad?db=Lacbi2&position=LG_10:3630452-3632167	-0.202701	0.604804	0.683377	0.868922	1.15085	Pfam	PF00096	Zinc finger, C2H2 type	IPR013087	-	Nucleus	Nuclear localization signal	Soluble
643828	1.25852	4.06492e-11	1.60936e-10	2.3925	https://mycocosm.jgi.doe.gov/cgi-bin/browserLoad?db=Lacbi2&position=LG_3:4834237-4836189	-0.572628	0.00247055	0.00535685	0.672391	1.48723	Pfam	PF09729	Gti1/Pac2 family	IPR018608	-	Nucleus	Nuclear localization signal	Soluble
325329	1.25834	0.00110036	0.00214505	2.39221	https://mycocosm.jgi.doe.gov/cgi-bin/browserLoad?db=Lacbi2&position=LG_1:2303046-2304173	-0.149759	0.728708	0.790739	0.901401	1.10938						Cytoplasm		Soluble
604375	1.25777	3.47891e-41	5.6367e-40	2.39126	https://mycocosm.jgi.doe.gov/cgi-bin/browserLoad?db=Lacbi2&position=LG_9:1591708-1596985	-0.924446	4.99223e-21	5.03515e-20	0.526883	1.89795						Cytoplasm|Nucleus		Soluble
311219	1.25747	8.99836e-11	3.46499e-10	2.39076	https://mycocosm.jgi.doe.gov/cgi-bin/browserLoad?db=Lacbi2&position=LG_3:860969-862334	-0.617743	0.00158476	0.00355019	0.651689	1.53447						Cytoplasm		Soluble
681413	1.25706	2.70699e-16	1.49459e-15	2.39008	https://mycocosm.jgi.doe.gov/cgi-bin/browserLoad?db=Lacbi2&position=LG_1:5955191-5957100	-0.820791	4.61777e-08	1.84302e-07	0.566132	1.76637						Cytoplasm|Nucleus		Soluble
687173	1.25522	1.09785e-06	3.02646e-06	2.38704	https://mycocosm.jgi.doe.gov/cgi-bin/browserLoad?db=Lacbi2&position=LG_3:5742051-5742790	-0.488726	0.0752705	0.11794	0.712654	1.4032						Extracellular	Signal peptide	Soluble
497410	1.25469	2.62076e-23	2.06524e-22	2.38616	https://mycocosm.jgi.doe.gov/cgi-bin/browserLoad?db=Lacbi2&position=LG_10:2235898-2237032	-1.1038	1.65082e-18	1.4495e-17	0.46529	2.1492						Cytoplasm	Nuclear localization signal	Soluble
191189	1.25441	8.7441e-26	7.73875e-25	2.38569	https://mycocosm.jgi.doe.gov/cgi-bin/browserLoad?db=Lacbi2&position=LG_10:2686346-2688513	-0.862947	8.49153e-14	5.50679e-13	0.549828	1.81875	Pfam	PF02353	Mycolic acid cyclopropane synthetase	-	-	Cytoplasm		Soluble
435938	1.25416	0.00110431	0.00215193	2.38528	https://mycocosm.jgi.doe.gov/cgi-bin/browserLoad?db=Lacbi2&position=LG_1:1434338-1434709	-0.842522	0.0445259	0.073987	0.557668	1.79318						Nucleus	Nuclear localization signal	Soluble
325894	1.25362	1.08489e-12	4.80757e-12	2.38439	https://mycocosm.jgi.doe.gov/cgi-bin/browserLoad?db=Lacbi2&position=LG_1:10626013-10627702	-0.733262	2.01364e-05	6.0251e-05	0.601542	1.66239						Cytoplasm	Nuclear localization signal	Soluble
631125	1.25347	0.000224249	0.000480099	2.38415	https://mycocosm.jgi.doe.gov/cgi-bin/browserLoad?db=Lacbi2&position=LG_5:2217190-2217552	-0.459532	0.194513	0.267753	0.727222	1.3751						Nucleus		Soluble
599805	1.25285	0.0138123	0.0227263	2.38311	https://mycocosm.jgi.doe.gov/cgi-bin/browserLoad?db=Lacbi2&position=LG_6:3024780-3025753	-0.676581	0.223997	0.301503	0.625646	1.59835						Cytoplasm		Transmembrane|Soluble
310205	1.25206	0.00336211	0.00612409	2.38181	https://mycocosm.jgi.doe.gov/cgi-bin/browserLoad?db=Lacbi2&position=LG_2:2820974-2821526	-0.419623	0.42621	0.514638	0.74762	1.33758						Nucleus	Signal peptide	Transmembrane|Soluble
622965	1.25184	2.21899e-43	3.88149e-42	2.38145	https://mycocosm.jgi.doe.gov/cgi-bin/browserLoad?db=Lacbi2&position=LG_1:5823060-5826150	-0.862999	2.0084e-23	2.31955e-22	0.549808	1.81882						Cytoplasm		Soluble
451241	1.25108	1.57964e-19	1.03996e-18	2.38019	https://mycocosm.jgi.doe.gov/cgi-bin/browserLoad?db=Lacbi2&position=scaffold_12:1099161-1100412	-1.72398	1.2882e-36	2.60697e-35	0.302713	3.30346	Pfam	PF13391	HNH endonuclease	IPR003615	-	Cytoplasm|Nucleus	Nuclear localization signal	Soluble
123238	1.25093	1.09409e-07	3.31736e-07	2.37995	https://mycocosm.jgi.doe.gov/cgi-bin/browserLoad?db=Lacbi2&position=scaffold_20:135711-137883	-1.70392	2.77721e-13	1.72778e-12	0.306952	3.25784	Pfam	PF00199;PF06628	Catalase;Catalase-related immune-responsive	IPR011614;IPR010582	GO:0004096(InterPro)|GO:0020037(InterPro);-	Cytoplasm|Peroxisome	Peroxisomal targeting signal	Soluble
587890	1.25028	3.47099e-15	1.78562e-14	2.37888	https://mycocosm.jgi.doe.gov/cgi-bin/browserLoad?db=Lacbi2&position=LG_3:1244468-1248123	-0.395393	0.0121762	0.0231238	0.760282	1.3153	Pfam	PF14737;PF01753	Domain of unknown function (DUF4470);MYND finger	IPR027974;IPR002893	-	Cytoplasm|Nucleus	Nuclear localization signal	Soluble
601558	1.25003	2.05051e-20	1.41379e-19	2.37847	https://mycocosm.jgi.doe.gov/cgi-bin/browserLoad?db=Lacbi2&position=LG_7:2169415-2172161	-0.591493	8.19434e-06	2.57049e-05	0.663656	1.50681	Pfam	PF00656	Caspase domain	IPR011600	GO:0004197(InterPro)|GO:0006508(InterPro)	Cytoplasm		Soluble
474018	1.24997	6.45292e-20	4.34548e-19	2.37836	https://mycocosm.jgi.doe.gov/cgi-bin/browserLoad?db=Lacbi2&position=LG_7:83402-85008	-0.865952	9.1802e-11	4.681e-10	0.548684	1.82254						Extracellular		Soluble
658716	1.24986	8.25108e-13	3.69311e-12	2.37818	https://mycocosm.jgi.doe.gov/cgi-bin/browserLoad?db=Lacbi2&position=LG_8:1601656-1602054	-0.356509	0.0859757	0.132557	0.781052	1.28032						Cytoplasm		Soluble
476389	1.24985	1.10952e-14	5.56114e-14	2.37817	https://mycocosm.jgi.doe.gov/cgi-bin/browserLoad?db=Lacbi2&position=scaffold_13:996063-996914	-0.678391	7.10437e-05	0.000197593	0.624862	1.60035	Pfam	PF01814	Hemerythrin HHE cation binding domain	IPR012312	-	Cytoplasm		Soluble
630999	1.249	0.000322071	0.000675986	2.37676	https://mycocosm.jgi.doe.gov/cgi-bin/browserLoad?db=Lacbi2&position=LG_5:788750-789021	0.0165603	0.944609	0.958379	1.01154	0.988587						Cytoplasm	Signal peptide	Transmembrane
487281	1.2475	4.00304e-12	1.70561e-11	2.37429	https://mycocosm.jgi.doe.gov/cgi-bin/browserLoad?db=Lacbi2&position=LG_10:3567334-3568785	-0.51629	0.00432985	0.00896478	0.699167	1.43027						Cytoplasm|Nucleus	Nuclear localization signal	Soluble
655070	1.24744	1.56535e-05	3.82884e-05	2.3742	https://mycocosm.jgi.doe.gov/cgi-bin/browserLoad?db=Lacbi2&position=LG_1:66913-67981	-1.7598	4.90543e-09	2.14156e-08	0.29529	3.3865						Cytoplasm	Nuclear localization signal	Soluble
459342	1.24741	1.24117e-18	7.75108e-18	2.37415	https://mycocosm.jgi.doe.gov/cgi-bin/browserLoad?db=Lacbi2&position=scaffold_11:1420559-1423229	-0.558422	4.33877e-05	0.000124102	0.679044	1.47266	Pfam	PF00172;PF04082	Fungal Zn(2)-Cys(6) binuclear cluster domain;Fungal specific transcription factor domain	IPR001138;IPR007219	GO:0000981(InterPro)|GO:0006355(InterPro)|GO:0008270(InterPro);GO:0003677(InterPro)|GO:0006351(InterPro)|GO:0008270(InterPro)	Cytoplasm|Nucleus	Nuclear export signal	Soluble
253895	1.24725	6.84523e-26	6.08235e-25	2.37388	https://mycocosm.jgi.doe.gov/cgi-bin/browserLoad?db=Lacbi2&position=scaffold_14:624964-626512	-1.42589	3.0853e-33	5.54608e-32	0.372191	2.6868	Pfam	PF01522	Polysaccharide deacetylase	IPR002509	GO:0005975(InterPro)|GO:0016810(InterPro)	Extracellular	Signal peptide	Soluble
692599	1.24601	8.34593e-10	2.97649e-09	2.37185	https://mycocosm.jgi.doe.gov/cgi-bin/browserLoad?db=Lacbi2&position=LG_9:598-1001	-0.402964	0.0780491	0.12167	0.756303	1.32222						Cytoplasm		Soluble
697859	1.24565	2.23956e-25	1.94891e-24	2.37125	https://mycocosm.jgi.doe.gov/cgi-bin/browserLoad?db=Lacbi2&position=scaffold_16:150606-152256	-0.894552	6.85267e-14	4.49253e-13	0.537914	1.85903	Pfam	PF20151	Family of unknown function (DUF6533)	IPR045340	-	Cell membrane	Signal peptide|Transmembrane domain	Transmembrane
684974	1.2447	2.47482e-26	2.25158e-25	2.36969	https://mycocosm.jgi.doe.gov/cgi-bin/browserLoad?db=Lacbi2&position=LG_3:932933-935237	-1.00864	2.51705e-19	2.3225e-18	0.497013	2.01202	Pfam	PF13532	2OG-Fe(II) oxygenase superfamily	IPR027450	-	Nucleus	Nuclear localization signal	Soluble
580592	1.24455	3.67505e-08	1.15842e-07	2.36945	https://mycocosm.jgi.doe.gov/cgi-bin/browserLoad?db=Lacbi2&position=LG_2:1262942-1264670	-0.388733	0.0976224	0.148085	0.7638	1.30924	Pfam	PF00069	Protein kinase domain	IPR000719	GO:0004672(InterPro)|GO:0005524(InterPro)|GO:0006468(InterPro)	Cytoplasm|Nucleus	Nuclear localization signal	Soluble
654171	1.2444	0.000866808	0.00171853	2.3692	https://mycocosm.jgi.doe.gov/cgi-bin/browserLoad?db=Lacbi2&position=scaffold_16:233075-234152	-0.691719	0.104147	0.156868	0.619116	1.61521						Cytoplasm	Signal peptide	Soluble
330425	1.24266	0.00162215	0.00309266	2.36634	https://mycocosm.jgi.doe.gov/cgi-bin/browserLoad?db=Lacbi2&position=LG_3:7402748-7405168	-0.468417	0.205236	0.279995	0.722757	1.38359	Pfam	PF20149	Domain of unknown function (DUF6532)	IPR045341	-	Cytoplasm|Nucleus	Nuclear localization signal	Soluble
682272	1.24201	0.0224317	0.0354396	2.36528	https://mycocosm.jgi.doe.gov/cgi-bin/browserLoad?db=Lacbi2&position=LG_1:8828687-8829952	-1.68293	0.00216821	0.00474615	0.31145	3.21079						Nucleus	Nuclear localization signal	Soluble
540885	1.24181	0.00211284	0.00396711	2.36495	https://mycocosm.jgi.doe.gov/cgi-bin/browserLoad?db=Lacbi2&position=scaffold_13:443868-444304	-1.75335	0.000114592	0.000308912	0.296612	3.37141						Cytoplasm|Nucleus	Nuclear export signal	Soluble
245697	1.24121	6.7669e-27	6.32618e-26	2.36397	https://mycocosm.jgi.doe.gov/cgi-bin/browserLoad?db=Lacbi2&position=LG_3:1753858-1756073	-1.13432	2.22524e-24	2.69569e-23	0.455549	2.19515	Pfam	PF03935	Beta-glucan synthesis-associated protein SKN1/KRE6/Sbg1	IPR005629	-	Lysosome/Vacuole	Signal peptide|Transmembrane domain	Transmembrane
331280	1.24104	4.31543e-06	1.11776e-05	2.36369	https://mycocosm.jgi.doe.gov/cgi-bin/browserLoad?db=Lacbi2&position=scaffold_15:2658-3543	-1.39652	3.03529e-07	1.10783e-06	0.379844	2.63266						Endoplasmic reticulum	Transmembrane domain	Transmembrane
574046	1.24088	5.92165e-16	3.19708e-15	2.36343	https://mycocosm.jgi.doe.gov/cgi-bin/browserLoad?db=Lacbi2&position=LG_1:5660392-5661885	-1.30269	7.58247e-19	6.78379e-18	0.405369	2.46689	Pfam	PF00621	RhoGEF domain	IPR000219	GO:0005085(InterPro)	Cytoplasm		Peripheral|Soluble
192016	1.23982	8.66264e-45	1.58086e-43	2.36169	https://mycocosm.jgi.doe.gov/cgi-bin/browserLoad?db=Lacbi2&position=LG_6:2723106-2725229	-1.13113	3.77281e-40	8.90578e-39	0.456558	2.1903	Pfam	PF03547	Membrane transport protein	IPR004776	GO:0016020(InterPro)|GO:0055085(InterPro)	Endoplasmic reticulum	Transmembrane domain	Transmembrane
620546	1.23956	3.24123e-08	1.02582e-07	2.36127	https://mycocosm.jgi.doe.gov/cgi-bin/browserLoad?db=Lacbi2&position=scaffold_22:396947-397402	-1.7249	2.82778e-13	1.75714e-12	0.30252	3.30557						Nucleus		Soluble
578998	1.23955	2.88217e-05	6.85736e-05	2.36125	https://mycocosm.jgi.doe.gov/cgi-bin/browserLoad?db=Lacbi2&position=LG_2:4325863-4330313	-1.09189	0.000110222	0.000298111	0.469148	2.13152	Pfam	PF24883;PF00400	Nephrocystin 3, N-terminal;WD domain, G-beta repeat	IPR056884;IPR001680	-;GO:0005515(InterPro)	Cytoplasm		Soluble
695055	1.23854	1.56937e-07	4.67754e-07	2.3596	https://mycocosm.jgi.doe.gov/cgi-bin/browserLoad?db=Lacbi2&position=scaffold_11:26780-30369	-0.0933312	0.606228	0.684541	0.937356	1.06683						Cytoplasm		Soluble
327720	1.23833	7.42342e-42	1.22829e-40	2.35925	https://mycocosm.jgi.doe.gov/cgi-bin/browserLoad?db=Lacbi2&position=LG_9:609232-611373	-0.639207	1.32331e-12	7.77982e-12	0.642066	1.55747	Pfam	PF00651	BTB/POZ domain	IPR000210	GO:0005515(InterPro)	Cytoplasm		Soluble
328172	1.23664	6.48801e-11	2.52702e-10	2.3565	https://mycocosm.jgi.doe.gov/cgi-bin/browserLoad?db=Lacbi2&position=LG_3:5393537-5395418	-0.939039	9.35157e-07	3.25117e-06	0.52158	1.91725						Cell membrane|Lysosome/Vacuole	Signal peptide|Transmembrane domain	Transmembrane
705977	1.23648	5.37327e-17	3.1063e-16	2.35623	https://mycocosm.jgi.doe.gov/cgi-bin/browserLoad?db=Lacbi2&position=LG_7:674439-675638	-0.474672	0.00125177	0.00285337	0.71963	1.3896	Pfam	PF12874;PF00096	Zinc-finger of C2H2 type;Zinc finger, C2H2 type	IPR013087	-	Cytoplasm		Soluble
474649	1.23626	0.000651352	0.00131697	2.35587	https://mycocosm.jgi.doe.gov/cgi-bin/browserLoad?db=Lacbi2&position=LG_9:4514-5659	-0.98776	0.00970254	0.0188037	0.50426	1.9831						Cytoplasm		Transmembrane|Soluble
332658	1.23602	5.46631e-19	3.48268e-18	2.35547	https://mycocosm.jgi.doe.gov/cgi-bin/browserLoad?db=Lacbi2&position=LG_2:3509317-3512072	-0.654711	1.13769e-06	3.9221e-06	0.635203	1.5743						Cytoplasm		Soluble
665520	1.23581	1.63918e-17	9.74702e-17	2.35513	https://mycocosm.jgi.doe.gov/cgi-bin/browserLoad?db=Lacbi2&position=LG_1:3799282-3803469	-1.22198	6.9741e-19	6.25025e-18	0.428694	2.33267	Pfam	PF00651;PF25794	BTB/POZ domain;Sacsin domain	IPR000210;-	GO:0005515(InterPro);-	Cytoplasm|Nucleus		Soluble
593913	1.23558	4.82362e-13	2.18851e-12	2.35476	https://mycocosm.jgi.doe.gov/cgi-bin/browserLoad?db=Lacbi2&position=LG_4:187105-187266	-0.83578	2.93949e-10	1.43373e-09	0.56028	1.78482						Cytoplasm|Nucleus		Soluble
613887	1.23482	0.00109977	0.00214417	2.35353	https://mycocosm.jgi.doe.gov/cgi-bin/browserLoad?db=Lacbi2&position=scaffold_12:1393071-1397729	-1.11687	0.00158694	0.00355405	0.461092	2.16876						Cytoplasm|Nucleus	Nuclear localization signal	Soluble
572371	1.23477	2.89407e-08	9.19676e-08	2.35344	https://mycocosm.jgi.doe.gov/cgi-bin/browserLoad?db=Lacbi2&position=LG_1:8336458-8337921	0.11916	0.553913	0.636054	1.0861	0.920723						Cytoplasm		Soluble
619900	1.23472	2.77364e-13	1.27963e-12	2.35336	https://mycocosm.jgi.doe.gov/cgi-bin/browserLoad?db=Lacbi2&position=scaffold_21:238552-241424	-0.841967	4.47028e-07	1.60087e-06	0.557882	1.79249						Cytoplasm|Nucleus|Extracellular		Soluble
682192	1.23411	1.33767e-12	5.88268e-12	2.35236	https://mycocosm.jgi.doe.gov/cgi-bin/browserLoad?db=Lacbi2&position=LG_1:8672603-8672990	-0.672969	0.000175314	0.000459581	0.627214	1.59435						Cytoplasm	Signal peptide	Transmembrane
294490	1.2338	2.59047e-13	1.19654e-12	2.35185	https://mycocosm.jgi.doe.gov/cgi-bin/browserLoad?db=Lacbi2&position=LG_9:368213-369730	-1.11452	3.02993e-11	1.60967e-10	0.461846	2.16523						Extracellular		Lipid anchor|Soluble
698186	1.23352	4.65395e-06	1.20125e-05	2.3514	https://mycocosm.jgi.doe.gov/cgi-bin/browserLoad?db=Lacbi2&position=scaffold_18:185099-186056	-1.7821	1.05855e-10	5.36598e-10	0.290759	3.43927						Cytoplasm	Nuclear localization signal	Soluble
574749	1.23258	0.0215634	0.0342203	2.34988	https://mycocosm.jgi.doe.gov/cgi-bin/browserLoad?db=Lacbi2&position=LG_1:7421374-7425679	-0.937412	0.138698	0.201013	0.522169	1.91509	Pfam	PF00194	Eukaryotic-type carbonic anhydrase	IPR001148	-	Cytoplasm		Soluble
484379	1.23129	6.45109e-11	2.51452e-10	2.34777	https://mycocosm.jgi.doe.gov/cgi-bin/browserLoad?db=Lacbi2&position=LG_6:1560327-1561403	0.00674975	0.789442	0.838393	1.00469	0.995332	Pfam	PF12224	Putative amidoligase enzyme	IPR022025	-	Nucleus		Soluble
294777	1.23063	1.26975e-06	3.48065e-06	2.3467	https://mycocosm.jgi.doe.gov/cgi-bin/browserLoad?db=Lacbi2&position=LG_1:8947349-8948077	-0.94352	0.000289858	0.000734554	0.519963	1.92321						Extracellular		Lipid anchor|Soluble
329731	1.23024	2.20002e-33	2.69442e-32	2.34606	https://mycocosm.jgi.doe.gov/cgi-bin/browserLoad?db=Lacbi2&position=LG_5:831742-834312	-1.29821	1.07216e-39	2.4747e-38	0.406631	2.45923	Pfam	PF20149	Domain of unknown function (DUF6532)	IPR045341	-	Cytoplasm|Nucleus	Nuclear localization signal	Soluble
593121	1.22955	2.03966e-09	7.07219e-09	2.34494	https://mycocosm.jgi.doe.gov/cgi-bin/browserLoad?db=Lacbi2&position=LG_4:3647195-3647953	-0.865801	7.37978e-05	0.000204523	0.548742	1.82235	Pfam	PF00018	SH3 domain	IPR001452	GO:0005515(InterPro)	Cytoplasm	Nuclear localization signal|Nuclear export signal	Peripheral|Soluble
437653	1.22924	1.77411e-32	2.10346e-31	2.34443	https://mycocosm.jgi.doe.gov/cgi-bin/browserLoad?db=Lacbi2&position=LG_1:6519216-6522608	-0.645909	9.37627e-11	4.77785e-10	0.63909	1.56473	Pfam	PF07714	Protein tyrosine and serine/threonine kinase	IPR001245	GO:0004672(InterPro)|GO:0006468(InterPro)	Cytoplasm		Soluble
686201	1.22893	3.42814e-31	3.88166e-30	2.34393	https://mycocosm.jgi.doe.gov/cgi-bin/browserLoad?db=Lacbi2&position=LG_3:3395377-3396909	-1.00715	7.07179e-23	7.9268e-22	0.497529	2.00993						Cytoplasm		Soluble
439846	1.22831	1.21776e-37	1.73049e-36	2.34292	https://mycocosm.jgi.doe.gov/cgi-bin/browserLoad?db=Lacbi2&position=LG_2:1500486-1501588	-1.85194	1.39288e-84	1.09763e-82	0.27702	3.60985						Cytoplasm		Soluble
445721	1.22788	0.0172302	0.0277822	2.34223	https://mycocosm.jgi.doe.gov/cgi-bin/browserLoad?db=Lacbi2&position=LG_6:598275-598726	-1.31712	0.0136115	0.0255849	0.401335	2.49168						Cytoplasm|Nucleus	Nuclear localization signal	Soluble
601729	1.22724	2.71643e-21	1.94602e-20	2.34118	https://mycocosm.jgi.doe.gov/cgi-bin/browserLoad?db=Lacbi2&position=LG_7:461174-466262	0.567641	1.67938e-06	5.68034e-06	1.4821	0.674719	Pfam	PF00005;PF00664	ABC transporter;ABC transporter transmembrane region	IPR003439;IPR011527	GO:0005524(InterPro)|GO:0016887(InterPro);GO:0005524(InterPro)|GO:0016020(InterPro)|GO:0055085(InterPro)|GO:0140359(InterPro)	Cell membrane	Signal peptide|Transmembrane domain	Transmembrane
662986	1.22568	6.9235e-09	2.31471e-08	2.33866	https://mycocosm.jgi.doe.gov/cgi-bin/browserLoad?db=Lacbi2&position=LG_4:3911079-3911880	-0.87659	5.56873e-05	0.000157123	0.544653	1.83603						Endoplasmic reticulum	Signal peptide|Transmembrane domain	Transmembrane
596258	1.22523	0.00381227	0.00689097	2.33793	https://mycocosm.jgi.doe.gov/cgi-bin/browserLoad?db=Lacbi2&position=LG_5:764977-765524	-0.821068	0.0844973	0.130523	0.566023	1.76671						Nucleus		Soluble
447086	1.2237	2.10594e-05	5.08338e-05	2.33545	https://mycocosm.jgi.doe.gov/cgi-bin/browserLoad?db=Lacbi2&position=LG_7:1321716-1323332	0.261705	0.265329	0.348303	1.1989	0.834101						Cytoplasm|Nucleus		Soluble
480059	1.22356	1.08107e-11	4.46123e-11	2.33523	https://mycocosm.jgi.doe.gov/cgi-bin/browserLoad?db=Lacbi2&position=LG_2:974596-976294	-0.653924	0.000245277	0.000629036	0.63555	1.57344						Cytoplasm		Soluble
543695	1.22089	2.0294e-16	1.13048e-15	2.3309	https://mycocosm.jgi.doe.gov/cgi-bin/browserLoad?db=Lacbi2&position=LG_6:2762714-2764330	-1.43198	2.60539e-22	2.82109e-21	0.370623	2.69816						Nucleus	Nuclear localization signal	Soluble
486789	1.22054	3.76299e-40	5.86553e-39	2.33034	https://mycocosm.jgi.doe.gov/cgi-bin/browserLoad?db=Lacbi2&position=LG_10:1974562-1976860	-1.48384	2.98827e-62	1.43465e-60	0.357535	2.79693	Pfam	PF13445	RING-type zinc-finger	IPR027370	-	Nucleus	Nuclear localization signal	Soluble
693181	1.22025	4.3345e-28	4.29677e-27	2.32988	https://mycocosm.jgi.doe.gov/cgi-bin/browserLoad?db=Lacbi2&position=LG_9:1328056-1329814	-1.12765	2.33607e-25	2.97064e-24	0.45766	2.18503						Nucleus	Nuclear localization signal	Soluble
668063	1.21958	1.27543e-13	6.01587e-13	2.32879	https://mycocosm.jgi.doe.gov/cgi-bin/browserLoad?db=Lacbi2&position=LG_3:3604971-3606098	-0.853452	4.73913e-07	1.69404e-06	0.553459	1.80682	Pfam	PF06966	Protein of unknown function (DUF1295)	IPR010721	-	Endoplasmic reticulum	Transmembrane domain	Transmembrane
318809	1.21878	0.0167024	0.0270228	2.3275	https://mycocosm.jgi.doe.gov/cgi-bin/browserLoad?db=Lacbi2&position=LG_8:1214056-1214334	0.868637	0.0582179	0.0941321	1.82594	0.547664						Cytoplasm		Transmembrane|Soluble
331570	1.21877	6.92026e-15	3.50688e-14	2.32748	https://mycocosm.jgi.doe.gov/cgi-bin/browserLoad?db=Lacbi2&position=scaffold_18:59063-60382	-1.33112	1.24208e-15	9.28614e-15	0.39746	2.51598						Cytoplasm|Nucleus		Soluble
467513	1.21836	2.07993e-18	1.28476e-17	2.32682	https://mycocosm.jgi.doe.gov/cgi-bin/browserLoad?db=Lacbi2&position=scaffold_11:203358-204617	-1.21759	5.7393e-19	5.16736e-18	0.430001	2.32558						Cytoplasm		Soluble
589139	1.21833	1.03659e-14	5.20564e-14	2.32676	https://mycocosm.jgi.doe.gov/cgi-bin/browserLoad?db=Lacbi2&position=LG_3:4984833-4985870	-0.711143	1.20566e-05	3.71118e-05	0.610836	1.6371	Pfam	PF00069	Protein kinase domain	IPR000719	GO:0004672(InterPro)|GO:0005524(InterPro)|GO:0006468(InterPro)	Cytoplasm|Nucleus	Nuclear localization signal	Soluble
617600	1.21817	0.00187798	0.00354875	2.32651	https://mycocosm.jgi.doe.gov/cgi-bin/browserLoad?db=Lacbi2&position=scaffold_16:557810-558638	-0.951211	0.0275332	0.0482318	0.517198	1.93349						Cytoplasm|Nucleus		Soluble
579115	1.21805	0.000134725	0.000297018	2.32632	https://mycocosm.jgi.doe.gov/cgi-bin/browserLoad?db=Lacbi2&position=LG_2:2054445-2055141	-0.77706	0.0350876	0.0600694	0.583555	1.71363						Nucleus	Nuclear localization signal	Soluble
487391	1.21763	0.000245149	0.00052212	2.32565	https://mycocosm.jgi.doe.gov/cgi-bin/browserLoad?db=Lacbi2&position=LG_10:4210577-4211492	-0.587967	0.104533	0.157329	0.66528	1.50313						Cell membrane	Signal peptide|Transmembrane domain	Transmembrane
666403	1.21632	1.03532e-05	2.58424e-05	2.32353	https://mycocosm.jgi.doe.gov/cgi-bin/browserLoad?db=Lacbi2&position=LG_1:7827234-7827650	0.327107	0.229022	0.307127	1.2545	0.797133						Extracellular	Signal peptide	Soluble
435731	1.21541	1.2211e-11	5.01787e-11	2.32206	https://mycocosm.jgi.doe.gov/cgi-bin/browserLoad?db=Lacbi2&position=LG_1:605478-609576	-1.04622	1.02127e-09	4.74113e-09	0.484234	2.06512	Pfam	PF12796;PF24883;PF00023	Ankyrin repeats (3 copies);Nephrocystin 3, N-terminal;Ankyrin repeat	IPR002110;IPR056884	GO:0005515(InterPro);-	Nucleus	Nuclear localization signal	Soluble
670455	1.21417	1.85715e-05	4.50655e-05	2.32007	https://mycocosm.jgi.doe.gov/cgi-bin/browserLoad?db=Lacbi2&position=LG_10:2379188-2380015	0.186048	0.478248	0.566341	1.13764	0.879011						Cell membrane	Transmembrane domain	Transmembrane
579026	1.2134	1.61449e-13	7.56938e-13	2.31884	https://mycocosm.jgi.doe.gov/cgi-bin/browserLoad?db=Lacbi2&position=LG_2:4357687-4359153	-1.35845	5.78691e-17	4.6471e-16	0.390002	2.56409	Pfam	PF00856	SET domain	IPR001214	GO:0005515(InterPro)	Cytoplasm|Nucleus	Nuclear localization signal	Soluble
292683	1.21332	2.20268e-45	4.16082e-44	2.31871	https://mycocosm.jgi.doe.gov/cgi-bin/browserLoad?db=Lacbi2&position=LG_3:947482-950693	-1.1061	8.67128e-42	2.19997e-40	0.464548	2.15263						Cytoplasm		Peripheral|Soluble
483259	1.21325	8.19652e-09	2.72513e-08	2.3186	https://mycocosm.jgi.doe.gov/cgi-bin/browserLoad?db=Lacbi2&position=LG_4:932818-933557	-0.702352	0.00265147	0.00571267	0.61457	1.62715						Cytoplasm	Nuclear export signal	Soluble
481084	1.21316	7.29269e-10	2.61498e-09	2.31845	https://mycocosm.jgi.doe.gov/cgi-bin/browserLoad?db=Lacbi2&position=LG_3:515419-516353	-0.252072	0.310827	0.397722	0.83969	1.19092						Cytoplasm|Nucleus		Peripheral
318946	1.21244	3.01574e-43	5.25163e-42	2.3173	https://mycocosm.jgi.doe.gov/cgi-bin/browserLoad?db=Lacbi2&position=LG_8:1549654-1552304	-0.747701	5.72889e-19	5.16097e-18	0.595552	1.67911						Extracellular	Signal peptide	Soluble
611637	1.21221	2.41021e-06	6.42298e-06	2.31693	https://mycocosm.jgi.doe.gov/cgi-bin/browserLoad?db=Lacbi2&position=scaffold_11:1621647-1621826	-0.414049	0.0548394	0.089308	0.750514	1.33242						Cytoplasm		Transmembrane|Soluble
300494	1.21177	6.00681e-07	1.69391e-06	2.31621	https://mycocosm.jgi.doe.gov/cgi-bin/browserLoad?db=Lacbi2&position=LG_4:3677205-3678152	-0.969373	9.351e-05	0.000255568	0.510728	1.95799						Cytoplasm|Nucleus		Soluble
292080	1.21168	3.94904e-16	2.15897e-15	2.31607	https://mycocosm.jgi.doe.gov/cgi-bin/browserLoad?db=Lacbi2&position=LG_10:2179188-2179897	-1.12751	9.29563e-13	5.54645e-12	0.457705	2.18481	Pfam	PF01641	SelR domain	IPR002579	GO:0033743(InterPro)	Cytoplasm|Mitochondrion	Mitochondrial transit peptide	Soluble
326852	1.21154	1.86497e-16	1.04112e-15	2.31585	https://mycocosm.jgi.doe.gov/cgi-bin/browserLoad?db=Lacbi2&position=LG_3:3863865-3864991	-0.738158	6.0488e-07	2.14353e-06	0.599504	1.66804						Cytoplasm		Soluble
590857	1.21143	4.19348e-12	1.78237e-11	2.31568	https://mycocosm.jgi.doe.gov/cgi-bin/browserLoad?db=Lacbi2&position=LG_4:3994288-3995043	-0.594637	0.00140057	0.00316529	0.662211	1.51009						Cytoplasm|Nucleus	Nuclear localization signal	Soluble
599365	1.21047	8.18689e-12	3.41551e-11	2.31414	https://mycocosm.jgi.doe.gov/cgi-bin/browserLoad?db=Lacbi2&position=LG_6:101117-103832	-1.05374	1.48433e-09	6.78182e-09	0.481716	2.07591						Cytoplasm		Transmembrane|Soluble
446948	1.21032	6.5118e-23	5.03237e-22	2.31388	https://mycocosm.jgi.doe.gov/cgi-bin/browserLoad?db=Lacbi2&position=LG_7:831647-835981	-0.864558	1.2375e-13	7.91666e-13	0.549215	1.82078	Pfam	PF00023;PF12796;PF24883;PF13637	Ankyrin repeat;Ankyrin repeats (3 copies);Nephrocystin 3, N-terminal;Ankyrin repeats (many copies)	IPR002110;IPR056884	GO:0005515(InterPro);-	Cytoplasm|Nucleus	Nuclear localization signal	Soluble
670855	1.21023	4.71237e-17	2.73335e-16	2.31374	https://mycocosm.jgi.doe.gov/cgi-bin/browserLoad?db=Lacbi2&position=scaffold_11:1370515-1373321	-0.1675	0.260532	0.343276	0.890384	1.12311	Pfam	PF07719	Tetratricopeptide repeat	IPR013105	-	Lysosome/Vacuole	Signal peptide|Transmembrane domain	Transmembrane
631635	1.21007	0.000192112	0.00041494	2.31349	https://mycocosm.jgi.doe.gov/cgi-bin/browserLoad?db=Lacbi2&position=LG_6:2068521-2070200	-0.363592	0.267038	0.350163	0.777227	1.28662						Cytoplasm|Nucleus		Soluble
457768	1.21005	0.0213852	0.0339547	2.31345	https://mycocosm.jgi.doe.gov/cgi-bin/browserLoad?db=Lacbi2&position=LG_6:2262199-2262925	-0.765859	0.147227	0.211644	0.588103	1.70038						Cytoplasm|Nucleus	Nuclear export signal	Soluble
614122	1.2091	0.0168828	0.0272836	2.31194	https://mycocosm.jgi.doe.gov/cgi-bin/browserLoad?db=Lacbi2&position=scaffold_13:125325-125702	0.0305341	0.771862	0.824605	1.02139	0.979058						Cytoplasm		Soluble
698374	1.20891	3.93231e-22	2.91615e-21	2.31164	https://mycocosm.jgi.doe.gov/cgi-bin/browserLoad?db=Lacbi2&position=scaffold_19:176468-179863	-0.608982	4.18231e-07	1.50465e-06	0.655659	1.52518	Pfam	PF01699	Sodium/calcium exchanger protein	IPR004837	GO:0016020(InterPro)|GO:0055085(InterPro)	Lysosome/Vacuole	Signal peptide|Transmembrane domain	Transmembrane
305890	1.20855	8.37429e-44	1.47674e-42	2.31105	https://mycocosm.jgi.doe.gov/cgi-bin/browserLoad?db=Lacbi2&position=LG_2:1544949-1546352	-0.50303	5.84652e-09	2.5375e-08	0.705623	1.41719						Cell membrane	Transmembrane domain	Transmembrane
479971	1.20819	0.00184911	0.00349886	2.31048	https://mycocosm.jgi.doe.gov/cgi-bin/browserLoad?db=Lacbi2&position=LG_2:605557-606843	-0.773926	0.0443664	0.0737701	0.584824	1.70992						Cytoplasm|Nucleus	Nuclear export signal	Soluble
382749	1.20792	3.01301e-07	8.74968e-07	2.31004	https://mycocosm.jgi.doe.gov/cgi-bin/browserLoad?db=Lacbi2&position=LG_3:1914663-1916737	-0.35407	0.151892	0.217408	0.782374	1.27816	Pfam	PF00332	Glycosyl hydrolases family 17	IPR000490	GO:0004553(InterPro)|GO:0005975(InterPro)	Cell membrane|Lysosome/Vacuole	Signal peptide	Transmembrane
599030	1.20782	0.0131769	0.0217703	2.30988	https://mycocosm.jgi.doe.gov/cgi-bin/browserLoad?db=Lacbi2&position=LG_6:2271617-2271961	-0.50462	0.400592	0.489463	0.704846	1.41875						Cytoplasm|Nucleus		Soluble
593984	1.20659	4.71445e-36	6.34134e-35	2.30792	https://mycocosm.jgi.doe.gov/cgi-bin/browserLoad?db=Lacbi2&position=LG_4:3908000-3910106	-0.599092	1.2962e-10	6.52619e-10	0.660169	1.51476	Pfam	PF01544	CorA-like Mg2+ transporter protein	IPR002523	GO:0016020(InterPro)|GO:0030001(InterPro)|GO:0046873(InterPro)|GO:0055085(InterPro)	Golgi apparatus	Signal peptide|Transmembrane domain	Transmembrane
306792	1.20631	2.63293e-26	2.39264e-25	2.30746	https://mycocosm.jgi.doe.gov/cgi-bin/browserLoad?db=Lacbi2&position=LG_6:875178-877391	-1.13683	2.04551e-25	2.60965e-24	0.454758	2.19897						Cytoplasm		Soluble
657910	1.20591	4.04751e-10	1.48039e-09	2.30683	https://mycocosm.jgi.doe.gov/cgi-bin/browserLoad?db=Lacbi2&position=LG_4:3323476-3324633	-0.470106	0.0170969	0.03139	0.721912	1.38521	Pfam	PF07714	Protein tyrosine and serine/threonine kinase	IPR001245	GO:0004672(InterPro)|GO:0006468(InterPro)	Cytoplasm|Nucleus	Nuclear localization signal	Soluble
331693	1.20497	0.00386153	0.00697112	2.30532	https://mycocosm.jgi.doe.gov/cgi-bin/browserLoad?db=Lacbi2&position=LG_2:971491-972584	-0.684147	0.121112	0.179035	0.622374	1.60675						Cytoplasm|Nucleus		Soluble
640820	1.20473	3.39504e-06	8.91797e-06	2.30495	https://mycocosm.jgi.doe.gov/cgi-bin/browserLoad?db=Lacbi2&position=LG_1:10709664-10714704	-0.97094	0.000265293	0.000676207	0.510173	1.96012						Cytoplasm		Soluble
556136	1.20393	9.50821e-09	3.14115e-08	2.30366	https://mycocosm.jgi.doe.gov/cgi-bin/browserLoad?db=Lacbi2&position=LG_1:2004764-2005194	-1.17818	1.4713e-07	5.57878e-07	0.441909	2.26291						Cytoplasm|Nucleus	Nuclear export signal	Soluble
449698	1.20356	1.67771e-06	4.54546e-06	2.30307	https://mycocosm.jgi.doe.gov/cgi-bin/browserLoad?db=Lacbi2&position=LG_10:3127011-3127573	-0.959083	0.00041901	0.00103365	0.514384	1.94407						Cytoplasm		Soluble
304911	1.20255	1.10476e-15	5.86115e-15	2.30146	https://mycocosm.jgi.doe.gov/cgi-bin/browserLoad?db=Lacbi2&position=LG_1:465276-466929	-0.910708	5.07669e-10	2.42089e-09	0.531924	1.87997						Lysosome/Vacuole	Signal peptide|Transmembrane domain	Transmembrane
681778	1.20239	3.84604e-11	1.52503e-10	2.3012	https://mycocosm.jgi.doe.gov/cgi-bin/browserLoad?db=Lacbi2&position=LG_1:6645958-6646722	0.589917	0.000636619	0.00152724	1.50516	0.664381	Pfam	PF00035	Double-stranded RNA binding motif	IPR014720	-	Cytoplasm|Nucleus	Nuclear localization signal	Soluble
490310	1.20232	5.46963e-16	2.96638e-15	2.30109	https://mycocosm.jgi.doe.gov/cgi-bin/browserLoad?db=Lacbi2&position=LG_1:4342326-4343245	-1.17057	8.18966e-15	5.80833e-14	0.444247	2.251	Pfam	PF07716	Basic region leucine zipper	IPR004827	GO:0003700(InterPro)|GO:0006355(InterPro)	Nucleus	Nuclear localization signal	Soluble
381851	1.20177	0.00549962	0.00969174	2.30021	https://mycocosm.jgi.doe.gov/cgi-bin/browserLoad?db=Lacbi2&position=LG_4:841981-847868	-0.82803	0.0576837	0.0933456	0.563298	1.77526	Pfam	PF24883;PF13374;PF00400	Nephrocystin 3, N-terminal;Tetratricopeptide repeat;WD domain, G-beta repeat	IPR056884;-;IPR001680	-;GO:0005515(InterPro)	Cytoplasm		Soluble
303838	1.20134	1.29636e-13	6.11091e-13	2.29952	https://mycocosm.jgi.doe.gov/cgi-bin/browserLoad?db=Lacbi2&position=LG_10:2997045-2997613	-1.11551	2.71743e-10	1.32874e-09	0.461529	2.16671						Cytoplasm		Soluble
482330	1.20088	4.44138e-12	1.88363e-11	2.2988	https://mycocosm.jgi.doe.gov/cgi-bin/browserLoad?db=Lacbi2&position=LG_3:4130169-4130420	-0.508785	0.000475558	0.0011634	0.702814	1.42285						Cytoplasm|Nucleus		Soluble
314085	1.20055	1.29121e-20	9.00612e-20	2.29827	https://mycocosm.jgi.doe.gov/cgi-bin/browserLoad?db=Lacbi2&position=scaffold_12:154205-155435	-0.40131	0.00268691	0.00578339	0.757171	1.32071	Pfam	PF11790	Glycosyl hydrolase catalytic core	IPR024655	-	Cell membrane		Lipid anchor
609109	1.2004	0.00039827	0.000827459	2.29804	https://mycocosm.jgi.doe.gov/cgi-bin/browserLoad?db=Lacbi2&position=LG_10:759773-761056	-1.85884	2.6697e-06	8.82902e-06	0.275698	3.62716						Cytoplasm|Extracellular		Soluble
236166	1.20027	0.00324518	0.00592702	2.29783	https://mycocosm.jgi.doe.gov/cgi-bin/browserLoad?db=Lacbi2&position=LG_1:11945746-11947175	0.333268	0.548279	0.631164	1.25986	0.793737	Pfam	PF00248	Aldo/keto reductase family	IPR023210	-	Cytoplasm	Peroxisomal targeting signal	Soluble
605020	1.19959	5.85499e-05	0.000134366	2.29674	https://mycocosm.jgi.doe.gov/cgi-bin/browserLoad?db=Lacbi2&position=LG_9:323477-324413	-1.35047	7.24237e-06	2.28334e-05	0.392163	2.54996						Cytoplasm		Soluble
495498	1.19957	0.00605429	0.0105926	2.29671	https://mycocosm.jgi.doe.gov/cgi-bin/browserLoad?db=Lacbi2&position=LG_4:3317814-3318054	-1.23825	0.00247634	0.00536867	0.423886	2.35912						Extracellular	Signal peptide	Soluble
696294	1.19921	9.80911e-08	2.98346e-07	2.29614	https://mycocosm.jgi.doe.gov/cgi-bin/browserLoad?db=Lacbi2&position=scaffold_12:366011-367300	-0.334298	0.166216	0.234724	0.79317	1.26076						Cytoplasm|Nucleus		Soluble
438047	1.19914	1.42428e-07	4.26417e-07	2.29603	https://mycocosm.jgi.doe.gov/cgi-bin/browserLoad?db=Lacbi2&position=LG_1:7850368-7850779	-1.00549	2.79862e-05	8.20804e-05	0.498101	2.00762						Cytoplasm|Nucleus		Soluble
595574	1.19881	0.00431665	0.00773636	2.29551	https://mycocosm.jgi.doe.gov/cgi-bin/browserLoad?db=Lacbi2&position=LG_5:2930822-2932474	-1.11315	0.0104573	0.0201314	0.462285	2.16317						Cytoplasm		Soluble
596381	1.19881	0.00431665	0.00773636	2.29551	https://mycocosm.jgi.doe.gov/cgi-bin/browserLoad?db=Lacbi2&position=LG_5:1713245-1714897	-1.11315	0.0104573	0.0201314	0.462285	2.16317						Cytoplasm		Soluble
473681	1.19838	6.66406e-10	2.39538e-09	2.29482	https://mycocosm.jgi.doe.gov/cgi-bin/browserLoad?db=Lacbi2&position=LG_6:1675804-1676850	-0.548719	0.00564763	0.0114293	0.683627	1.46279						Cytoplasm		Soluble
666532	1.19815	3.42726e-17	2.00058e-16	2.29446	https://mycocosm.jgi.doe.gov/cgi-bin/browserLoad?db=Lacbi2&position=LG_1:10226882-10227383	-0.469273	0.00351476	0.00740591	0.722328	1.38441						Nucleus		Transmembrane
570761	1.19759	7.57015e-07	2.1152e-06	2.29356	https://mycocosm.jgi.doe.gov/cgi-bin/browserLoad?db=Lacbi2&position=LG_1:2244621-2245325	-0.216453	0.385737	0.475595	0.860679	1.16187						Cytoplasm|Nucleus		Soluble
466064	1.19736	8.69703e-08	2.65713e-07	2.29319	https://mycocosm.jgi.doe.gov/cgi-bin/browserLoad?db=Lacbi2&position=LG_8:253924-255570	-0.380101	0.0924263	0.141233	0.768384	1.30143	Pfam	PF20151	Family of unknown function (DUF6533)	IPR045340	-	Extracellular	Signal peptide	Transmembrane
305871	1.19696	1.02211e-36	1.40712e-35	2.29256	https://mycocosm.jgi.doe.gov/cgi-bin/browserLoad?db=Lacbi2&position=LG_2:1513359-1515835	-0.738822	3.94836e-16	3.0214e-15	0.599229	1.66881	Pfam	PF12937	F-box-like	IPR001810	GO:0005515(InterPro)	Nucleus	Nuclear localization signal	Soluble
293864	1.19458	4.09638e-09	1.38978e-08	2.28879	https://mycocosm.jgi.doe.gov/cgi-bin/browserLoad?db=Lacbi2&position=LG_8:1407201-1409850	-0.647068	0.00164237	0.00366137	0.638577	1.56598						Extracellular	Signal peptide	Soluble
569482	1.19426	1.31152e-13	6.17679e-13	2.28827	https://mycocosm.jgi.doe.gov/cgi-bin/browserLoad?db=Lacbi2&position=LG_1:3302287-3305086	-0.686948	7.1776e-06	2.26384e-05	0.621167	1.60987						Cell membrane	Signal peptide|Transmembrane domain	Transmembrane
499178	1.19365	1.06554e-45	2.04749e-44	2.2873	https://mycocosm.jgi.doe.gov/cgi-bin/browserLoad?db=Lacbi2&position=LG_1:4521041-4522096	-1.46962	8.14712e-69	4.60578e-67	0.361078	2.76949						Cytoplasm|Nucleus	Nuclear localization signal	Soluble
488293	1.19338	1.61705e-27	1.55554e-26	2.28688	https://mycocosm.jgi.doe.gov/cgi-bin/browserLoad?db=Lacbi2&position=scaffold_12:595730-597086	-0.963583	4.37979e-19	3.97775e-18	0.512782	1.95015						Nucleus	Nuclear localization signal	Soluble
482338	1.19321	6.7801e-19	4.29691e-18	2.28661	https://mycocosm.jgi.doe.gov/cgi-bin/browserLoad?db=Lacbi2&position=LG_3:4156319-4158194	-0.752135	7.35545e-09	3.16163e-08	0.593724	1.68428	Pfam	PF07690	Major Facilitator Superfamily	IPR011701	GO:0022857(InterPro)|GO:0055085(InterPro)	Cell membrane|Lysosome/Vacuole	Transmembrane domain	Transmembrane
710291	1.1931	0.0316926	0.0487	2.28644	https://mycocosm.jgi.doe.gov/cgi-bin/browserLoad?db=Lacbi2&position=scaffold_33:978-1789	-2.32246	0.000930755	0.00216852	0.199926	5.00184						Cytoplasm		Soluble
298666	1.19302	2.66278e-06	7.06707e-06	2.28631	https://mycocosm.jgi.doe.gov/cgi-bin/browserLoad?db=Lacbi2&position=LG_7:2099657-2102355	-0.3506	0.140753	0.20367	0.784258	1.27509	Pfam	PF13520	Amino acid permease	IPR002293	GO:0016020(InterPro)|GO:0022857(InterPro)|GO:0055085(InterPro)	Lysosome/Vacuole	Signal peptide|Transmembrane domain	Transmembrane
529223	1.19297	4.79012e-11	1.88643e-10	2.28623	https://mycocosm.jgi.doe.gov/cgi-bin/browserLoad?db=Lacbi2&position=LG_1:12357228-12357627	-1.09416	4.55462e-08	1.82033e-07	0.468409	2.13489						Cytoplasm	Nuclear export signal	Soluble
446960	1.19247	2.96126e-05	7.03614e-05	2.28544	https://mycocosm.jgi.doe.gov/cgi-bin/browserLoad?db=Lacbi2&position=LG_7:870619-874959	-1.014	0.000268932	0.000685085	0.495173	2.0195	Pfam	PF12796;PF00023	Ankyrin repeats (3 copies);Ankyrin repeat	IPR002110	GO:0005515(InterPro)	Cytoplasm|Nucleus	Nuclear localization signal	Soluble
589600	1.1924	0.00215656	0.00404627	2.28532	https://mycocosm.jgi.doe.gov/cgi-bin/browserLoad?db=Lacbi2&position=LG_3:599539-600292	-1.11309	0.0149179	0.027796	0.462304	2.16308						Cytoplasm|Extracellular	Peroxisomal targeting signal	Soluble
594375	1.19236	3.26523e-06	8.59145e-06	2.28526	https://mycocosm.jgi.doe.gov/cgi-bin/browserLoad?db=Lacbi2&position=LG_5:933474-934041	-0.135274	0.736055	0.796661	0.910497	1.0983						Cytoplasm|Nucleus		Soluble
694014	1.19224	1.26222e-39	1.93462e-38	2.28508	https://mycocosm.jgi.doe.gov/cgi-bin/browserLoad?db=Lacbi2&position=LG_10:1798288-1804075	-0.264068	0.00253789	0.00548909	0.832737	1.20086	Pfam	PF00307;PF00069;PF00130	Calponin homology (CH) domain;Protein kinase domain;Phorbol esters/diacylglycerol binding domain (C1 domain)	IPR001715;IPR000719;IPR002219	GO:0005515(InterPro);GO:0004672(InterPro)|GO:0005524(InterPro)|GO:0006468(InterPro);-	Cytoplasm		Lipid anchor|Soluble
330205	1.19218	2.21189e-15	1.15271e-14	2.28498	https://mycocosm.jgi.doe.gov/cgi-bin/browserLoad?db=Lacbi2&position=LG_10:3184882-3186335	-0.989715	8.90011e-10	4.14904e-09	0.503577	1.98579						Cytoplasm|Nucleus	Nuclear localization signal	Soluble
588539	1.19189	3.93229e-18	2.40421e-17	2.28451	https://mycocosm.jgi.doe.gov/cgi-bin/browserLoad?db=Lacbi2&position=LG_3:5187323-5188064	-0.991012	1.93045e-11	1.03758e-10	0.503125	1.98758						Nucleus	Nuclear localization signal	Soluble
698748	1.19125	9.25456e-06	2.3178e-05	2.2835	https://mycocosm.jgi.doe.gov/cgi-bin/browserLoad?db=Lacbi2&position=scaffold_21:108688-110018	-0.676724	0.0206897	0.0372515	0.625584	1.59851						Endoplasmic reticulum	Signal peptide	Transmembrane
618932	1.19124	1.29272e-22	9.8488e-22	2.28349	https://mycocosm.jgi.doe.gov/cgi-bin/browserLoad?db=Lacbi2&position=scaffold_19:93694-95409	-0.831375	1.90665e-12	1.10881e-11	0.561993	1.77938	Pfam	PF00752;PF00867	XPG N-terminal domain;XPG I-region	IPR006085;IPR006086	GO:0004518(InterPro)	Nucleus	Nuclear localization signal	Soluble
309699	1.19055	2.34574e-06	6.25972e-06	2.2824	https://mycocosm.jgi.doe.gov/cgi-bin/browserLoad?db=Lacbi2&position=LG_1:3272243-3273708	-1.13326	5.72321e-06	1.82541e-05	0.455886	2.19353	Pfam	PF00883	Cytosol aminopeptidase family, catalytic domain	IPR000819	GO:0006508(InterPro)|GO:0046872(InterPro)|GO:0070006(InterPro)	Cytoplasm		Soluble
575525	1.18993	1.66741e-23	1.32602e-22	2.28142	https://mycocosm.jgi.doe.gov/cgi-bin/browserLoad?db=Lacbi2&position=LG_1:6341753-6343295	-0.982806	3.67993e-17	2.99519e-16	0.505995	1.9763	Pfam	PF00069	Protein kinase domain	IPR000719	GO:0004672(InterPro)|GO:0005524(InterPro)|GO:0006468(InterPro)	Cytoplasm|Nucleus	Nuclear localization signal|Nuclear export signal	Soluble
486939	1.18993	0.00051196	0.00105038	2.28142	https://mycocosm.jgi.doe.gov/cgi-bin/browserLoad?db=Lacbi2&position=LG_10:2297541-2300380	-1.28844	0.000121883	0.000326986	0.409394	2.44264	Pfam	PF05345	Putative Ig domain	-	-	Lysosome/Vacuole	Signal peptide|Transmembrane domain	Transmembrane
649641	1.18974	2.26911e-38	3.31197e-37	2.28112	https://mycocosm.jgi.doe.gov/cgi-bin/browserLoad?db=Lacbi2&position=LG_9:257921-260696	-0.724305	2.21097e-16	1.7223e-15	0.605288	1.6521						Cytoplasm|Nucleus		Soluble
315022	1.18853	6.41028e-10	2.30779e-09	2.2792	https://mycocosm.jgi.doe.gov/cgi-bin/browserLoad?db=Lacbi2&position=scaffold_17:284270-289169	-0.579901	0.00163724	0.00365208	0.66901	1.49475						Nucleus	Nuclear localization signal	Transmembrane
705959	1.18763	7.08054e-06	1.79463e-05	2.27779	https://mycocosm.jgi.doe.gov/cgi-bin/browserLoad?db=Lacbi2&position=LG_7:638490-639310	-0.838038	0.00253581	0.0054854	0.559404	1.78762						Cytoplasm		Peripheral|Soluble
482335	1.18688	1.66028e-09	5.7889e-09	2.2766	https://mycocosm.jgi.doe.gov/cgi-bin/browserLoad?db=Lacbi2&position=LG_3:4145541-4148504	-0.384185	0.0469769	0.0776628	0.766212	1.30512	Pfam	PF00069	Protein kinase domain	IPR000719	GO:0004672(InterPro)|GO:0005524(InterPro)|GO:0006468(InterPro)	Nucleus	Nuclear localization signal	Soluble
477732	1.18612	5.307e-06	1.36215e-05	2.2754	https://mycocosm.jgi.doe.gov/cgi-bin/browserLoad?db=Lacbi2&position=LG_1:2746500-2747083	-0.871252	0.00294069	0.00628887	0.546672	1.82925						Extracellular	Signal peptide	Soluble
313875	1.18581	8.51439e-20	5.69927e-19	2.27491	https://mycocosm.jgi.doe.gov/cgi-bin/browserLoad?db=Lacbi2&position=scaffold_12:661250-662306	-0.926339	3.87298e-12	2.19586e-11	0.526192	1.90045	Pfam	PF09729	Gti1/Pac2 family	IPR018608	-	Nucleus	Nuclear localization signal	Soluble
443654	1.18563	1.04873e-42	1.78639e-41	2.27463	https://mycocosm.jgi.doe.gov/cgi-bin/browserLoad?db=Lacbi2&position=LG_4:819822-821383	-0.546641	1.00066e-10	5.08412e-10	0.684612	1.46068	Pfam	PF00646	F-box domain	IPR001810	GO:0005515(InterPro)	Nucleus		Soluble
317297	1.18502	0.0100738	0.0170203	2.27366	https://mycocosm.jgi.doe.gov/cgi-bin/browserLoad?db=Lacbi2&position=LG_1:2000986-2001350	-0.612135	0.217057	0.293504	0.654228	1.52852	Pfam	PF00890	FAD binding domain	IPR003953	-	Cytoplasm		Soluble
485187	1.18486	1.69659e-22	1.28754e-21	2.27342	https://mycocosm.jgi.doe.gov/cgi-bin/browserLoad?db=Lacbi2&position=LG_7:1739386-1741119	-1.4368	3.17406e-33	5.69906e-32	0.369386	2.70719						Cytoplasm|Nucleus		Soluble
321045	1.1838	2.09838e-08	6.75352e-08	2.27175	https://mycocosm.jgi.doe.gov/cgi-bin/browserLoad?db=Lacbi2&position=LG_1:6361250-6362325	0.00687441	0.91116	0.933782	1.00478	0.995246						Cytoplasm|Nucleus	Nuclear localization signal	Soluble
692935	1.18336	3.92087e-42	6.54303e-41	2.27105	https://mycocosm.jgi.doe.gov/cgi-bin/browserLoad?db=Lacbi2&position=LG_9:772364-774944	-0.745382	3.94449e-19	3.59287e-18	0.59651	1.67642						Endoplasmic reticulum	Signal peptide|Transmembrane domain	Transmembrane
597308	1.18318	2.05606e-06	5.51878e-06	2.27077	https://mycocosm.jgi.doe.gov/cgi-bin/browserLoad?db=Lacbi2&position=LG_6:1168025-1169849	-1.13863	2.68647e-06	8.88072e-06	0.45419	2.20172	Pfam	PF24883	Nephrocystin 3, N-terminal	IPR056884	-	Cytoplasm		Soluble
689466	1.18212	0.010782	0.0180972	2.26911	https://mycocosm.jgi.doe.gov/cgi-bin/browserLoad?db=Lacbi2&position=LG_5:1550811-1551639	-0.00553789	0.935897	0.952353	0.996169	1.00385						Endoplasmic reticulum		Transmembrane
316405	1.18192	7.47881e-23	5.76256e-22	2.26879	https://mycocosm.jgi.doe.gov/cgi-bin/browserLoad?db=Lacbi2&position=LG_9:1091225-1092762	-1.21104	9.26956e-25	1.14813e-23	0.431957	2.31505	Pfam	PF00611	Fes/CIP4, and EFC/F-BAR homology domain	IPR001060	-	Cytoplasm		Peripheral|Soluble
453493	1.1818	0.0160961	0.026134	2.26859	https://mycocosm.jgi.doe.gov/cgi-bin/browserLoad?db=Lacbi2&position=scaffold_22:204103-206361	-1.30519	0.00253397	0.00548219	0.404668	2.47116	Pfam	PF17846;PF03159	Xrn1 helical domain;XRN 5'-3' exonuclease N-terminus	IPR041412;IPR004859	-;GO:0003676(InterPro)|GO:0004527(InterPro)	Cytoplasm|Nucleus		Soluble
632703	1.18174	2.04427e-05	4.93835e-05	2.26851	https://mycocosm.jgi.doe.gov/cgi-bin/browserLoad?db=Lacbi2&position=LG_8:1048468-1048876	-0.265112	0.423865	0.512402	0.832134	1.20173						Cytoplasm|Nucleus		Soluble
299673	1.18075	0.00335092	0.00610584	2.26695	https://mycocosm.jgi.doe.gov/cgi-bin/browserLoad?db=Lacbi2&position=LG_2:4199117-4203636	-0.835703	0.0104532	0.0201286	0.56031	1.78473	Pfam	PF00400;PF24883;PF23414	WD domain, G-beta repeat;Nephrocystin 3, N-terminal;Echinoderm microtubule-associated protein second beta-propeller	IPR001680;IPR056884;IPR055442	GO:0005515(InterPro);-	Cytoplasm		Soluble
589409	1.18068	3.61092e-14	1.76452e-13	2.26684	https://mycocosm.jgi.doe.gov/cgi-bin/browserLoad?db=Lacbi2&position=LG_3:5327722-5329102	-0.872206	1.65002e-08	6.89481e-08	0.546311	1.83046						Cytoplasm|Nucleus		Soluble
481233	1.18049	0.00218145	0.00408874	2.26654	https://mycocosm.jgi.doe.gov/cgi-bin/browserLoad?db=Lacbi2&position=LG_3:1166341-1167387	0.00985905	0.956287	0.967573	1.00686	0.99319						Cytoplasm|Nucleus		Soluble
696498	1.17933	2.71653e-44	4.88882e-43	2.26472	https://mycocosm.jgi.doe.gov/cgi-bin/browserLoad?db=Lacbi2&position=scaffold_12:716286-717279	-0.663167	2.07233e-14	1.41694e-13	0.63149	1.58356						Cell membrane|Lysosome/Vacuole	Transmembrane domain	Transmembrane
308780	1.17915	5.69776e-24	4.65213e-23	2.26443	https://mycocosm.jgi.doe.gov/cgi-bin/browserLoad?db=Lacbi2&position=LG_4:1197829-1198318	-1.04575	1.36962e-16	1.0755e-15	0.484394	2.06444						Cytoplasm		Transmembrane|Soluble
451082	1.17802	1.35155e-38	1.99889e-37	2.26265	https://mycocosm.jgi.doe.gov/cgi-bin/browserLoad?db=Lacbi2&position=scaffold_12:674789-675714	-0.51097	7.50709e-08	2.9364e-07	0.701751	1.42501	Pfam	PF00096	Zinc finger, C2H2 type	IPR013087	-	Nucleus	Nuclear localization signal	Soluble
705083	1.176	1.87625e-10	7.04577e-10	2.25949	https://mycocosm.jgi.doe.gov/cgi-bin/browserLoad?db=Lacbi2&position=LG_5:785188-785672	-1.25589	2.38107e-10	1.17198e-09	0.418734	2.38815						Nucleus		Soluble
484610	1.17594	1.29977e-14	6.48762e-14	2.2594	https://mycocosm.jgi.doe.gov/cgi-bin/browserLoad?db=Lacbi2&position=LG_6:2178726-2179227	-0.795392	2.17507e-06	7.26802e-06	0.576187	1.73555						Cytoplasm		Soluble
[truncated: 8,638 more rows]
