# Supplementary material for: Laccaria bicolor adapts to phosphate deficiency at the developmental, transcriptional and metabolic levels
Source: Mycorrhiza. 2025 Dec 11;35(6):71. doi: 10.1007/s00572-025-01236-1 (PMC12698804; doi:10.1007/s00572-025-01236-1)
Supplement: Supplementary file 4 — Supplemental Table 2 List of the 12 mycocypin gene members differentially regulated upon Pi deficiency (XLSX 10 kb) [file 572_2025_1236_MOESM4_ESM.xlsx]

## Sheet: Sheet 1
Supplemental Table 2. List of the 12 mycocypin gene members differentially regulated upon Pi deficiency.
Protein ID	Log2fc.LP.vs.HP	padj.x	Log2fc.LPspike.vs.LP	padj.y	Annotation in Laccaria genome
311135	5.40279	1.73044e-180	-5.66665	1.75585e-189	mycorrhiza-upregulated
326032	3.80977	2.03632e-60	-3.38407	2.48137e-45
382297	3.33171	1.43494e-65	-1.21922	5.3604e-09	mycorrhiza-upregulated
602958	3.08099	5.57866e-10	-1.72293	0.00203734	mycorrhiza-upregulated
326016	1.945	0.0121921	-1.35017	0.167926	mycorrhiza-upregulated
396760	1.86943	4.49367e-28	-1.69843	4.3216e-21
293824	1.79779	1.39838e-25	-0.984768	1.19238e-07	mycorrhiza-upregulated
318749	1.5733	2.74367e-25	-0.612699	0.000189624
326006	1.54034	5.45114e-13	-0.751114	0.00204652
385858	1.34038	2.49706e-18	-0.603066	0.000259062
326095	1.08671	0.000132018	-0.723277	0.0174413
385833	1.04631	6.76341e-10	-1.06956	3.9104e-09	mycorrhiza-upregulated
