# Supplementary material for: Laccaria bicolor adapts to phosphate deficiency at the developmental, transcriptional and metabolic levels
Source: Mycorrhiza. 2025 Dec 11;35(6):71. doi: 10.1007/s00572-025-01236-1 (PMC12698804; doi:10.1007/s00572-025-01236-1)
Supplement: Supplementary file 5 — Supplemental Table 3 Genes without functional domains up-regulated by Pi deficiency with log2 ≥ 3 (XLSX 26 kb) [file 572_2025_1236_MOESM5_ESM.xlsx]

## Sheet: Sheet 1
Supplemental Table 3. L. bicolor genes without known functional domains up-regulated by Pi deficiency with log2>3.
Gene ID	Protein sequence	Log2fc.LP.vs.HP	padj.x	Log2fc.LPspike.vs.LP	padj.y	IPR description	Signal P 6.0	DeepTMHMM - 1.0	Annotation in Laccaria genome
681863	MPDLQAVSDSDSDSMPDLKDVSDSDSDDEPESGAVTDSDWFSEAADEGTSIGECSEGSNWDFDDLFEDPVPAVDVPFALEDPGTPEHVAAFVSTTLDTPSCLLDDSTTMVLRPLLEVASALFEVLMGRN	8.45052	7.1326e-24	-7.67819	3.23876e-21	disorder region	x
700937	MAKKNSWTTVSRASTKPLSTPTPTPSPSPSPPPAKAKVEEAESIRPTASSPLLNPNPKDLRAFEHDRQRVKKAADLAKMRARKAGIVDPSFSSRVIKSSRDYYGSLPSQKEKLLREEDIDALDGVFSPTLTLPLNGTKKRRESLISTPVRVEPAKREVKLEELIVTTPQKKAAGRKMRDGDFEVVPHVRAVIVLDDSADVHDMDVDEAWEHVTLDNDDDEASSSSDGGEPVSYAKIAAAAGRK	6.14256	9.56057e-66	-2.60775	4.1436e-13	signal peptide, disorder region	x
700937	MAKKNSWTTVSRASTKPLSTPTPTPSPSPSPPPAKAKVEEAESIRPTASSPLLNPNPKDLRAFEHDRQRVKKAADLAKMRARKAGIVDPSFSSRVIKSSRDYYGSLPSQKEKLLREEDIDALDGVFSPTLTLPLNGTKKRRESLISTPVRVEPAKREVKLEELIVTTPQKKAAGRKMRDGDFEVVPHVRAVIVLDDSADVHDMDVDEAWEHVTLDNDDDEASSSSDGGEPVSYAKIAAAAGRK	6.14256	9.56057e-66	-2.60775	4.1436e-13	signal peptide, disorder region	x
691716	MPGKHVHFAPNSLPPTPSPTFSATSLPSSGGPITPFSASYKGLSLPRLPCKIHPALGVSNTPHILYDVSYPPSTLRLRNPSISLHVLAEPATEPPLPFIHVISPHLPWRLTVSAKHYSYVTVSDLLEGMYHALRLNATQSEYELLPFKEMKLTVNKSYERRYSRLSNLEERERERTRGLRRIDFLGTRSNFLGLSSTQEGAHVWQLNVS	6.12612	3.69117e-69	-1.1402	0.00202347	disorder region	x
444258	MVGANASTIAFTQDFSHTTRPDTLTLLLLSFTTLSASYYSLAPRYGTPKQTSWILTTVSSAVMTIASLPFLYDYFSYGGSVKHVRTLPMLSIAATRFFQTYLAVDLVLGSVHYPSQLQLVTGWIHHALYIIIVELTIKRSWTHIFCLCAAMEIPTFVLGFTNLYPHLRSNVFFAVSFFLTRILFHIILAISYLLPHNRHHTTGGSFLPAGLLAMIFPMHAMWFRGCIKGFQRRRAESRAAKAPPPSVIELDIYPEKNNLNESPAPLEFSTPSAKLRQKVYGSELHFNSVDARSGRTTKTSVVLTRIYGSIPPREVVYDYVGLGRLRSKQAQ	6.03538	0	-5.56009	0	TM domain	x	6 TM
310040	MLVSAFLSWGLLGVLALQTYTYYIAFPNDRFLAKLLVYGIFLCEAVQTLIISHDTFQVFVVNFGDLHSMDSMHTNWFSIPIAGGITGCIGQLFFAYRINMISETRTVPVFIIILSAASGVSALIAGAQFYSAGSFSALRSNTLTSVGIWNGTGAMCDIIIALSMPYYILKKGTGLPATHAIIIKIMSLLIETGVVTAVIAMVHLVLYFAFTDAFLVPGVTISKVYANTMLMILNNRLRIIGGRIEERQESMDDKTDVSFRNPTTGSGGRTQIHVSRDRLTFRLNDISIRTDVERRVDFDLPVSANSAKEKGDSSSESEHDLVQIPPLGMIAHVV	5.5287	0	-4.51774	0	TM domain, DUF6534	x	7 TM
628553	MDKFLAPNTLEATAHNHLMENYFTWQTDKPSVDEALISGCASYRAFDRYLTGADLYLLPRTRSELENILRRYSYDAIHNAIAKSRSTLQPGGYSRICHRAEDSIRNVLNTGDNLQILLALHHPTDDNVNHDADCNTHTITTT	5.30833	2.59008e-282	-4.78567	2.33935e-223	x	x
334442	METASAPRCSGRLSHVNHLPHSSRSDLAGDNTLVEMDCDAVPATDGEHLNVAAYRYLYSLYNTSGHRLCAFPMMDDAPDDRSPNIDQIDVMGLFKPKPNLAPKLHHARVTVEGTNIVIISYSEPTMAVNQTLLKVKLSTPWRGELAVFQIGTRVPVLSRPTARKKTFELAIQLYLSRVTEAVDTGYPPPEMILNCNAGTLIGHIEKIIDTGQLRSVQIVKTCDQPVKHSSTLFPDTYPPNPYVSSVNLENLSISHSNAASPEISSMNLSRDENVNGYGHDAHSNTHQSTFGNPSFPVPTSTLARPSCLSPVNPHMDDQPLPAMSPTGPHPMNVDDMEPSVFPAEYMPATPPSTRRPANRRPSNIYDDSGPDGFQLSIWPTQHFDAFDNGSSFAQRDDEK…	4.88983	1.1843e-06	-1.81101	0.05967	disorder region	x
317012	MSTDGICTAICCGLCCKWYPARLVVRILNKYRYHVVLSTSTMVQYECVSKGSSYTNYISELIRSQRDADAATATATLGVVAHVSLNLSTRIRLTKALALKKRRTQSSLKKVRRWWCQHQRKWGVRVNDPPYYD	4.88559	1.42538e-44	-2.04765	4.94106e-08	x	x
395948	MRFSTSIALIAAVAFGGSSVLAQEYDITSLEARDFDTDLEVRELDFDLDARDFDLDLEAREIESELTTRELDSSIEERDVDEELEARGRHGRKGRHGRGRKHRGGRKAAAPAAEAAPAEAPPAEVATREFIEELEARGRHGRKGRHGRGRKHRGGRKAAAPAAEAAPAEAPPAEVATREFIEELEARGRHGRKGRHGRGRKHRGGRKAAAPAAEAAPAEAPPAEVATREFDPELEARQIEEIEELIARAPRGGGGRGGGRRGGGGRRGGGGRGGRGRKAQQEQPTEEG	4.88064	3.36492e-50	-1.15904	0.00121175	signal peptide, disorder region	yes		MiSSP31, mycorrhiza-induced secreted protein
689586	MHGRRCPRTDDDAHTRRRCPRMDDADDPPPTNDERPRTTSARGQTRPPQHCRRTANEAATDERQ	4.8171	0.00614719	-4.48155	0.00856268	disorder region	x
327522	MAAERLLSRSRIEKRRSESSTVRKKFIKGLMNRSAPFVNGSDSRIMNISVCVWRSAQYFSPVPTYTHSPPPLFSSRRQRPLPSRLHSLALPSTPICKGALDGREARGDTPNDNGKFLSTRVLHPSLITMLLVLPRLPIIELSAPFLVRRVSRVTSALDESRDSKSVDVVHNGMIAYKTRRQHRRPFDWDCGTRSSQRTYDGRDACFRFYYFLGRRQTSTIPHTTNDSIAEGTGLDSQARGVEREQKGVACLPVNSTRSRQRAQRTADVHTRHRQDISRLCLSRQQSGELETGLDDPCPCVNGDAQRCSPLNPTRNSEARRLRRGLGKQSLDRKPIPTPAFYRRRQRGTEDTDDQHPLISDDAPPELCSPLKAMRGVAYAKNVSGSGLTHRPWQRALQDA…	4.81065	3.06639e-54	-2.73737	2.38392e-19	disorder region	x
325314	MVLMQPDSPIVAAYNSAPRISCQIVSPSTADDLKSHRENVRVHREVDAGVVLIWQEGKSDHLAIWRFGELPKFPDPRCPRSQTQNNLTGLKITDEYRVSHAFRCVLKGYNRNVHWDYLTLSNVGTKLLKGFKPFFNVVVVRGLWKEKYCQILSFAPPRKHTYKDKVELKTILSTFLPAPIHLLTIMMRLLIYACATIPRVHCASQSDLEPTCSPLGNTAFWHIYAKGLRRVCRPQVLPLLTPVDDNVYADLLMCFSPSYRSGSDVKKLPFGHLSKILKDFPSSLQIFASCTMADTITDSALTPQPRVPHTHTLPTIIQLLKSLSLPNILQKNKNIEADNNARSAKTLNHTLDPAGHPELGSEVTSLITIDPKDLA	4.6807	5.76031e-11	-4.03013	2.60595e-08	x	x
611695	MHLFLSNREPWNATYTNEEGQAIYKTSTPWRSLGKRVIIDRITHNSTNVELKDHLAEVQYNLFTSSRIKYGGEDWSTSRYFRNTEGQGALGSGKIFTAPDGKRYIWKMGIRVPELVMGDGSNRRVASYHRRRYNDPQPTSLEILPEGEHMVDLILVTFVYVEKIRKDRENQGRSMPEGLAG	4.58905	4.82091e-54	-2.00505	1.36072e-10	x	x
604283	MAFTYRNSPVVPTDIITYKHAGKLVYVKPAENYELALDFAQKEFPEELAHIPRDRIMFTISVNVQGERRHVRISESAWTGTVGRLLRGEVIDVGLRPDPSAVIPPPQYLEIPSKEPAVAQPRSVRHSRSTPSSRQHSPTPSSQSDKGGSTRIRSWFGGK	4.54693	1.88295e-40	-0.507451	0.173395	disorder region	x
658419	MRFILTPLLLLLTLATIASGLLVRSALPSPSAKSLPSPSSKAGGRRNALPQSPRQRFARQSEATELEIRNQLGAAKRNKRSVQA	4.50008	4.61803e-38	-3.43102	6.76731e-22	signal peptide, disorder region	yes
610508	MRLYLSTRKPWDSVYTTEDGQAIYKTTTPWKICERKTSIERIVPSQEIENMRDEFAHLAEVDYGVFSSSHIRYAGQDLVTRDFFRKGAWSWRGRQRGRFFTGPDGIEYRWKLGVHVPELFLNDGIDTPVACYHRSSLGILSPAHAAYLEIFPVGEHMVDLIVVTFIYMERLRQEEEAQRTRGGGGS	4.4801	6.66207e-35	-0.629999	0.111791	x	x
475768	MDDEAQHYPLPLYYHTPTPLPVPSLPPFLPPSLPPSLPSFLPSFLPPSLPSFPPPFLPPSLPSFLPPFLPPSLSSSLPSFPFFLPPFLPSSLPSFLPLPLPPSLPAPSF	4.47534	4.68561e-05	-0.931776	0.509086	x	x
457501	MYPPLPLYAVPKDGQRASTNATTAAVAIEPPPAHLAIPDYSALENGSASATTEDAASLHPPAISCTQGDDSDLPLYRNVSERLPAYTSRPSPPRFGGHEPRTLPMILFKIGFCCPPMWILGASFVVVQCPSKWYPYPYRHPWLEGQQRTEAEKAAFMAHVRVVEVMWARRCFIALGMVLCFALAAGVTGFAIMDADNKIS	4.39916	3.68849e-218	-2.76706	3.61425e-87	TM domain, disorder region	x	2 TM
295681	MLTNNPYAQGGWHNPQNPHSINDQGWNSNASHPPTFGALPAFTSSPPTNLVFEFTDVLNCAVKGPGGKPYLVIATNQTSTTITKPNGEPVARVGWQTHPWVEVVNIINRQTTSLWLQLSSDLSYRTMTFGGRPYAWVPNGGSIVLSTTGPSPPEQLVRINRASNKVVMEITSQAIHAGLLEVSVVATAAPLNFTSPT	4.31289	1.73489e-81	-1.81451	7.07762e-15	disorder region	x
680180	MSEHISLEDALANLLSAKAKVIYSLNSGNGNDAIYWRTDPVKGQTALNRAVKAVDGELRTRNGPRDVLALVRRIFYFFDHHSALNPISNSGMVLPLPSHTVQPLPLPYQWSPHPSSVGGGLLVQGSSAHPPVHHEVQRGRYGEAPVTAPTFQVPYTGNSQPGWPSNSSVGGGLLVQTHPPVHHEVHRGRPLYRYGEAPVTAPTFQGPYTGNSQPGSTSNSQSGSPCSDHSLFDGDRPY	3.94651	7.95813e-69	-0.878896	0.00037967	disorder region	x
704758	MMDSSTRKPRTLVLCFDGTSNEYDEDNTNVVKLFALLKKDATDEQLCYYQSGVGTWFQPGVVSPLFNWGAKILDLAFAWYMDAHVLEGYKFLMQNYRAGDKICIFGFSRGAYTARALAGFLYKCGLLPRDNDSQMPFAYKLYKRTDTAGLQLCAGFKQTYCRNITVEFVGVWDTVASVGVLAGRTLPFTNANRGIKTFRHALSLDEHRAKFRPNFYHRPVHTEALAAEERAQEEAVEKGVVEALDEFDKASSSSAAGSIDKKKRFSGRSVPFRKKTVERKATGKSFAPELEDEIIPADVLEVWFSGCHGDVGGGSVPNSAFESLANISLRWMVREVIASRCGVLFDPASLARARIDISPERTPHEMEMDDKDSLEPIDDELVKTKMWWVLEILPLHFTW…	3.90046	6.56108e-40	-0.774832	0.0109345	DUF2235	x
318753	MKALPCRLGEGKGEILAGYGRDGDEDDDDMEYQGAQSGNEGLGSNGTFIQAS	3.8662	1.04986e-08	-0.766934	0.277519	disorder region	x
444530	MIGPYFAKSPKSLRQVSKERDDSERPCPTGMTVVCLSEAVETQKKRSTTSACPPRRKSDSGNDHTASFFDLLNDEEFGPVEKYSLASRRFTMNEMNVLVQTNEFLTASVPNPGSTPSITSPDLVSNAKGHTPILACVTPQRKVDVDYKLDWTPGIEQKRSKAISSCCLDSNHDSVGYETEETCMEIPRFVEVVLN	3.86059	7.98925e-05	-1.24295	0.384462	disorder region	x
325402	MLVLQILSAALAISLAKANPVAVDVHNWENPSADGAFKREELIVASLAGHYSQYIPGPTETSLTLRYHQERATCLDQFVWYCQIPAGACIAAVGSIAPPINLWSLLPCAIAAVCASVALTLGALCCNGVIKNCDNPSGFASGTRPVTGNVMAALNGGNGDTPFTRDTFRNGFNSYLWSHGSEVPNDDDFNNMYNNFLNRAFCSFGPGEGGNGCHPASVSRDSPFEVQSSKRNKYRLCA	3.84409	2.74849e-54	-1.6837	1.36861e-10	signal peptide	yes		MiSSP25, mycorrhiza-induced secreted protein
708050	MMAGAQGVHFTGGTFMNVGGSLVRNGAKADGVNFRDAMVEGSDEDEIEVDYLENASNLTLEGSTKHENVGGAVRSLFAGQDGVAARSSRVQKGHIHAHMFTGIKGSVFTGGEYTNVAGNIDYVGALGPAPLFEGKTARDTKETELGTDYMPGGW	3.84351	2.15871e-21	-3.21513	2.18758e-14	x	x
548784	MQIIKTLILISLFYNSCVQASPAPRKRKTPGPNAPLTPGSAAPPLQLPVPPLEPPAPPNQPSSSTSGASPPVRVPPLEHGEFVKARVKAVDKTASNKEKSYTHPGVVVGGPDSADTYKVAMMSKNLPGNPKQEPISKYQPGTSMYGSVSLEKPAELPGHVLERWKENPDNSKGASKGDASKGAGSSKGKGEGSSKGPKGKQPELKLQPKLTAEQVKQLQTDIGVDACLVGQSLSRRGCVPGKATAKKGGMKVSATRGGSKGPAQLQKATPKGGGVKPKGQTAKKGGAKPAVKKTGPQKTVGAKKSARKPIAKPKVQAVKTGGAKPAVKKSGPRNAATRKPVQNSAAKSKVQAVKKGGAKPVAQRPGLQNAGAKKSPQKSTTIPKGQSVKKGAQKPAPKN…	3.81043	6.67231e-40	-2.61754	8.62131e-20	signal peptide, disorder region	yes
689291	MSVEKEFHVNGRLTVEAVESCGCLYSWCEHPTHWPPEVWSPSRMNDKRLSYLGKA	3.72194	2.59441e-14	-3.80408	3.13613e-16	x	x
479908	MSASTPIPQADINRAMDDAVIRIVEVLVPPHDAFSRTAQQSEITNRSPSQSPPRQFPNLPVPRGPYESYEDMPSRGSPEREGITFTRPAGSRPYHRVRPPAYDATLQVASPSQAWAYAGPVAPNYYVNTQSGFNNVGAPPQPGFNNAPPQPVQGSAYSHVQGPAGYAQSPAQFVQGSGHPAQYYGPPLPEYYNDQGLTPPWNYTGQ	3.71081	1.90483e-15	-0.606454	0.295864	disorder region	x
501622	LLPSRYHHALTPQCLHSAPLVPSVQLALAALWTSRLSLGHPSSEAEKRSAS	3.71005	7.45708e-46	-2.32409	2.69524e-21	x	x
477590	MDKAKKSTRERILGAMAKGVRGLVLRLGSHTLYTTVSRNIPGVKLSSSAPDQNVT	3.70296	8.01237e-42	-2.48931	1.61368e-21	x	x
573385	MQPESGLFGTCPLPNNCLFGNGFHAHPNTTLSPPTTTVVAPRNRPPHVVSARHGLSDVRGLTSTTTPLTRHPTTLPTPQRCATSPRHTNQHPRWPPSTHDSAQRHTASMKQHAAHETKPSAHETKPSAHVHLQRTRNNTPRTRYSTQRPRTPPAPTKRRPAPMPTPNAHNATPSGHDANEDDNTPGRQHAKTTTRRDDASTMRANETTPSPSPAAQHSFLSLLLTHYPPSPSPSLTPPPFLLTTPSLSLPPPFIPYPLPSFPTPFIPYPLPSFPTPFIPYPLHSLPPSFPTPCLHSLIPYLPAPPFSSSPPSSSSFPPLPSTPTPPLLPPHSLHFSPLPPLLPLPPLLPLPLSRFNVDKFHHVFLINELK	3.69985	0.000694736	-1.21345	0.376692	disorder region	x
312262	MKVASLLPFVALIASIAVAAHGDYNEFEAREFVDALNAREAVEEFHARSVLIEDLTTRELVDELNERLARRGNLISKPKTYQCPYCGSKYPTAAQAKDCSKFCKAK	3.69888	2.43915e-52	-0.166323	0.741352	signal peptide	yes		MiSSP12, mycorrhiza-induced secreted protein
688154	MNSACVQRAFLLILLPFVAVALPFATTEKSSADDADVIFMTLIKRDAPPPNPPERLSGEVIKYIIVFSILFVLLLGALYWLRKTRWADRAPRQPTRIVVVPTTTPGSSRPNLFLFAPRGREDPSLRGSPRGSTQQTHSAEEHSQHSAHSMTNISQPPPAYHPTAATVSHGLPSNVSNGNGV	3.69063	1.57292e-297	-1.60967	1.57489e-57	signal peptide, TM domain	yes	2 TM
666493	MADDPEAPAHSTTSNLHNGTRAKTDGHGIGRIYFYAVLFFIWAFGVISVGVGAHAWVKSHQEKRAVKAAVVAPTVVSINTHDVDTAGIVVTVACGITAAFSAISALLLFLKHTRFFLAQSIGLCLCAIWIFAGLVAFDFYFHTRSARVTATVGGIAVPQAIINSVEKQLGVTGVYNQLEYLRLVAIIPWFTLLFTIIGSIIFAVSAGKTDTRAPSKSPAPLSYTVDDDGEKEKELSPIEP	3.65224	3.01865e-105	-1.34702	1.25809e-14	TM domain	x	4 TM
484166	MTTYGMPYFLADKTGLLGGSEFTDVNDRMRLVYRCTAQDSTGKAYIIYDSSVTGVPSITLDFGSDDSLGTISFGSDRSLPMKKYLTKVSMLGSSKNRKFTGLDGEEYRWKNKSDEHEWTCYTSQAKIVAYYDLKLSGEPTYGLHSGCCLSVEEEYGHMACEYLASLMIMRHIDAHDL	3.55625	8.98015e-129	-1.75009	5.35171e-30	DUF6593	x
584075	MAPAPTSTPSTSGTPLLATGSFSTGFPRPSSFPIPEALISTRTSYLTSTTTSLTACLTLMIALSYLVALSWAYKYARNNPKALNKTSGVRLQRYAPPVYIFLVLSSLIEVAIASWLVLQYRFNHNYPNVQTRTGARMLLFSACWTVLTAGTYTLLFLHPTWSKHPVSSIGAQAIWVFVSWLFWIVGSGILNSAVPSLLVKGSCRGVVYCGQLRALFAIAVLERRNGDVDVAGLAVRPQHVVSRQLSRAGQEGSGT	3.53026	8.3063e-41	-2.26829	1.42986e-16	TM domain	x	4TM
315859	MASKNILATGHLTTHEELEATGIDLQGWLNLTAHLGGKDSWAEGNTDNAFSFNDCTGVQRSHSANDWNFFGIDLAKQGHATYTYMLQAPKLVETLTDTTTSTTNKHDVWDNRNSPIPIQFSTTYGKSAQKNVTITASQKSSLSISTGMNIEGFTFNVTASFDTTNTQANSQTDSVTSQDTANATLPPGTAVDVDIVTTIRTTLMIYEAVFAIGSDNPEGSIAKAPETRSDWNKFFRIEDIVGDRVKSLARYKVNTIESKTSLAITNVSAALAQEFLPAALQLHVGPK	3.49965	4.20007e-107	-0.419588	0.0284385	Aerolisin/ETX pore-forming domain	x
480936	MEALPLYEFPPKPVLVRQWKSDYLSVLFGDDSDRFIVPDDGPINRLLKLSRLRWYTTRNTTGCPNHEYLIAELSLGPTTLGYVRLESLCCDPIALGMNSDARESEMEPPAPPNTLSNSITSLSESSPLPGSDLDASSMEPVSVPPSHNDPTCAVDHPPLLKLTSTSSAYASVVCHPQGFDTPDELLLDFDWSSPDTMPNVRPLTLLDLAFLADVVDTLCISINGERPTCNCFAEGMVGVVDLLQASETAHNSSPLSIFGRGANEDPSDSNDHRTLNALQLRDRFYESRDPLFFDNALRRLDRTTNDYDKAIEILRTTNKGLSEALQRLERATTEARDSSARANIAAREAFEARERADIAQRELEALLGARNERHVMVAETVAMAYEEYPPSD	3.49704	9.84759e-19	-1.77405	1.82607e-05	disorder region	x
687113	MPDLQAVSDSDSDSMPDLKDVSDSDSDDEPESGAVTDSDWFSEAADEGTSVGECSEGSNWDFDDLFEDPAPAVDAPFALEDPGTPKFMIRVARPTFRRTEMISKILLRFRRSLSELMVPTSRSCALRKFSIPLRLDTPLCLLDDSTTMVLRPLLEVASALFEVLMGRN	3.4729	5.19818e-41	-2.76187	7.34458e-26	disorder region	x
458520	MRISLIHAILVFLTIVQSVSAGWDSFLDFAKDTEKKVVKFSKEVGEKVEEFAKVAGENVVETNKEASEADVGFANTAGEEVARLAGVVAHDVDAIANKPMEELNASIDDVVVKTSGLWHSLSQGDARMTFEIIEAKLSRGILVAVNAIQDNPEFYINVALLLTGLFPQLWFFHLLLRIFGLGLLINNMSRNLTFSALISAARAIKEGNFFAVLPFAISIALLLIPEIWFLGPLMGIFGSGPLGLVKGNETHLSACLAVSQFSALGSTAAWVQAELWGGAIQEGSWFATLQSAGMKVAV	3.4705	1.5683e-55	-0.64811	0.0103555	signal peptide, TM domain	yes	2 TM
613384	MPKIAALFATLRQSGNVLDLLGFTAIIIKPSEYPYLSQSVVSPKELSTSMPRP	3.45646	0.00131365	0.216093	0.848104	signal peptide	x
469925	MYLPRASEETDVCPPGYASCIPSAAGAIPGSNSPIDQQPDRENFDQTAFLKPGPHRYIGIGMVAGMALLVLVLWIWLGKWPRRMMEAHSCCGRGKSGREENRTEGSMMAREKWHEASPPRGRQKSRDVFVPCGSVITEPGRAKEGRGCRFELNWELERIRAVSLQGRTSS	3.45601	5.03099e-07	-1.22178	0.122942	TM domain, disorder region	x	1 TM
301642	MKFFLVFLGFFAVATAAPLAIRRAEHAAVAPPLGVVGGRDIQNGDMTRRSDNSLIQVVRANDDSIKRILGENLETRQLQTADEVVDAVIEKLESETLGTRQLQAAVEIVEAVIDLVEGIIDMINADNTKRDHFTIDTVTQSGQQWPGFNWVICDSDHTTAFDGTEGVDWGHSHHELDISLGRTVGYELYWLRSGTFTRNGDGGYLNWAYEGVVTGTENGGSVVHFAAP	3.44842	1.25462e-33	-1.29993	1.20202e-05	signal peptide	yes		Paralog of MISPP21.37
572263	MTLGKPPGSRKTKRSGTSSSVHVHHLYTSRSLSGRTSLRQEVLNATAIHKRQAKDRIDHALRQDAMSAVERDELEAIRTNTTNDSGSRSVDDSNIEHDAWEMDVDAILAGAETIDISHAGGEFTALVDIADELLGPPNRRPRTRDYRTRRDRTQRRVDAFNIQLPALIEAYMGWMLQLGEDGYSGEYVLPPNAEVQATTTICEVDVYREFRHSLFLFYSPFP	3.43889	9.60794e-06	-0.163598	0.900513	disorder region	x
484510	MGDPSFLVVISAKVKSKLKLWFHSKIQGDNESDNSHLISPPGYNYRGVPENKALGDKNNEKKKKEDKTKKGEEKKRPKELPMPQKVNGVVAPFQLSPPTQLQKETGTAFRLPPEADDSLPAPPEATE	3.43144	1.53403e-33	-1.49857	7.8521e-07	disorder region	x
333792	MCSYAVSSLQAGIFTRPCDRNLMIDTFIANATVDDLRSIVRHLLAAGPPGVAPAFANAARSRLRHTNTKALPNSYSLFRRQSHNVKFTAPTELLHDTLANVRSLYGAGMGFRSLAILATIVRATVGLRWEEEGDMADILAVIDVDIGQAIQSSKEEVEGGRLHDFASAREIVHDLRSAINDSLADVQTWGGEFPFDRASASLQYWKL	3.40951	4.74823e-14	-2.60717	2.12019e-08	x	x
691725	MPGKHVRFSRTNTVHSPPTPALSFNELSPASTAAVLTPPNPYQSLPGPSPYIVSYSNSNKRALAPYPSKSPARVHIHQYLELSSAPAINYDIMDHPSFIHDRHHHHISSRVFAEPASTPPLRKLRIISEHLPWTIGVAASNGSYVTFGDVMDSLYRALQKNITSAEFSSLSSHDGRRATQAYEQRYRRHRSNQAYDQEKRGGMKRVDFLMGKTKFWGLATTSHGSDVWRLSVT	3.38871	2.16968e-45	-0.58729	0.0417628	signal peptide, DUF6699	x
307960	MQFKPLIAVILFFVAQSIAAPNPTKETYGSSSPEEYVCTSDLQCKILSLYRD	3.35107	3.39647e-16	-3.21957	1.95461e-15	signal peptide	yes
637160	MRSQHIPLGLFLLASISGVFSVPLGITHDLPADADETTHQANLDAATVEANRQIDIMEKVMADPDNAKHKPLIDAAFGAKADRDAIKANVEKLKTGSVPVKLAADPKYLAYTSYDTSTTPMTPEHIVFGKQYHDSTPAAQAGTLIHEATHVLADTGDYMRGNPGDIIPGSDPRTSAKTGYTKSMEPYKTVDEINADKDFVKIRDKKGNMHLNAESYAQFASLCANAGLRRREFHMYRRALADGDHDMAAHYLVRRQSCALPKDYFKNKAAAKKAAEAKTPPAGDKKAASKLATTSKALGRLTAGAKKSALTPGSKKSALTPGSKKSALTPGSKKSALTAGAKSSKLATATKGRLTAGKKSALTPGAKKSALTAKKPSSKLSATSKATKASKLTKSALGT…	3.34488	3.81932e-97	-1.16405	1.19851e-12	signal peptide, disorder region	yes
621821	MKALLYEKLKARAASNVTAVAEALPRRSFLPTTTITIHHHRFKPRPPATSTTTTTTLTLTTRDEGPAQVPRRDVATRRRTTTSVVVRRLCSATRTHHHEQPTNTPHQRQRAPTPTSAHRRKRAPTNVNDVTPTTTSAHENDRPRTSSDRKRRPRPRKRCPPPMNDAHRQRCQPPMNNGHHQRRPTPTAHQRRPPPTKTTSAAHRPRNNVRRLPKTSATHRKRPPPTKQRPPPTENVRRPSTNTVTSPVCFNTP	3.33033	0.00437482	-1.42625	0.280992	disorder region	x		Splicing coactivator SRm160/300
672893	MVSNILGRVSVYVGVWLAIHEKDQRFRKIHINLGKVAVRRRSKTNHKKCKR	3.31568	2.45142e-11	-1.32692	0.0125629	x	x
484177	MLNLVLDDRHPAIQYSPVQWGEAGSQYEYNLTNTWTSSLGATAKIRFSGTGIAVYGTIGPKYSGQDPLSLYTLDNNSPTTYHGKAEANSQYRKLFFQSPVLRSGIHELTVTNGAEGVVFFLDYFLVNSDTIASLSSFHHQSKTADLASHTVTQDTLSTGVTGNVHGTIKGIRRTALVGGLTGLFMLALVILGCLLNPPRCRRLVEKNHTGCGTGSGNGQEVDCALSQATPLSLTSKPKHPRRVAFRLTPTYLPVNPPVYVSPISRVGIPDIRDSTASLHQIFEHRLNGIQADISLAYVRNNRNRDG	3.30145	2.48348e-24	-1.61589	1.84586e-06		x
586336	MMLKVLRKIIRPRASQTQLPQESDPPLSFDSFIVKKYDVSPERAHASHLSPPSIGTVPLPPHLLFFLIDHHFVGDHPTLRTLSKTCRVSATYCRRLIYRSVPIGHRDRGSLSGKKKPAIAFAELLRGFPGIVEYIEDLQILDGGCRMFEGLRPITEEEQSLCFILTRPMKNLKRLELMLNVVWTLIPTPLQEALCTAFRLPSICTSSIKKLRFPVHFLDLFQDLRHIEFSGEAAAPIMVTTLPHATQLVTNFGDPDRQSVTTFNFARP	3.30059	0.00829759	0.734882	0.502433	x	x
620217	MRLSQYPPMTVVALFLSPDVFYPFPEPSVSFWRIEFRKESPRKISKTSVCDHSEDATRSERIMKDMGDIVKFLTLFKTLWHLSLVIGELCARNIEQPATLFALRAAFLGAGIPLGTVTIYTYPRRKAIDPEIVRKTWDGVPHDEQGLPDNWISESGVLVGMRGRN	3.29296	2.90355e-54	-2.13466	2.8001e-22	TM domain	x	1 TM
679666	MVPKILSLVLYLALSMKASSTPLHDGVLDKRAHTCSESITSKTLGEYALYAEFITETPSDGLILNCGCVLSISATTRRAECSYSLKVGLSSILVGA	3.27893	1.5076e-118	-2.89497	5.52609e-88	signal petide	yes
485272	MYPPGDLYPLRGALCTAHTCPLWHLTLLSLETVLLRAPSRYHTAKCVIMHCRGMDFSLFLSSYSSSSPSSSST	3.25743	4.03642e-42	-0.368575	0.184072	x	x
565734	MRYLLTLFTILFSALLTSASASLSPSPSPVPCVNKCPTKDTANHALATHVESSNPIYCQYGEGYCLYVKTTGVLSSDHDSGHCPSKAVCTTVSRRAALPQSPRQKFARQADTAELKVRDRLGSAKRGKRSV	3.25693	2.53142e-34	-1.07175	0.000343459	signal peptide, disorder region	yes
330726	MPTLALKPALRTIDLSKADGPSDAKVVVIPLPAKLSALSSDGGIQQRTGAEWAQRYNTYVFDTDYIVIDPQAIWDPPSDNSRFLITKIVPSEFDQNPTVLSIGPFNDDNYVAIHCSHLRPGQKNFINSDPHHSFVFAQGFFASTDGFEVASNEGHGVGDANKSHA	3.25486	0.00226647	-0.267512	0.750114	x	x
307618	MPSVPTQTQALSSKAHMIRLHGGTPHAELNHSQHETTPFSEMYSSRNLVLAMGGETTSMRRDQEW	3.24574	5.555e-07	-1.10325	0.0728042	disorder region	x
489601	MDHLPPAVTQHPPPPEDDAWPTLLVLPFLVGQVAFLSVWVVSQLIYLISSACYKNPNENPRLSIIVLPVGLLLLITSVYHLRIYLRHARKLHLLAVGMYSMATLSIWAVLGLMMALEDWTHDGKRDTLVIVSLGIFQRTGWIYFFWILVSMLAFTATAFHRLGKPAARLNDSQSQLRTRLSSQITRTPDSHSVYAVLHAFTTIAGLVPNLT	3.2173	0	-2.29068	2.77584e-154	TM domain	x	4 TM
548776	DDLAKLLGVERSTPQSLPATVLALAPHLAELSTSAISDPHIEETWKLRQAIGTDKTIDSLVNLMQVQPLADPIPRSIWRSVIQDHFVDFEKLFASMDKGYDHNNEPRDFGGGYALIKKEQASAKCPLRSESEWLRVFGAWSSAVVLVYRHRSSELQNYQRMVTDLFRAVPHDPSIAIAFDVEARDRYAKSPFRMDNQTQLNVPLLARMFQSTSPSSKKRSNTLPSTSSPSKLSVKANTEQKTNLSVILSSKLDKERELAEATQRAAKAREGPRTINSGLKRKLDTPLIDVPRFRRRYVWSNSTNKHLSPAALYTESAPPLPSPPAHLLQDQKIQASLLAMRDHIKNGKARVVTDHSGSGINDGIPRSEAKVHYDDMHPFGQSLRDAHTDNPGRRIITFK…	3.2153	0.0106178	-0.309658	0.853954	disorder region	x
298412	MANSNSTTTIPFIPKLFTPLSVLSILMSATIIGLAVVNFGFLSIWLNMSIAILTIIFHVTSLFLVWRERQRALAESRLTFTPSLTSVSSSIGEKTPPSIIMEYQKNPPQELPVASCATSFGLLIFLLVVYAVAFFVTISITVNGGVKSTLPSERAKGMTRPWNIHVQIAQSAMLGAESLLMAVIVGLCAMARWKFGLQEREKRDEVDYYGTAAPAKLMYPAVV	3.21467	1.24085e-12	-2.15456	1.02426e-05	TM domain	x	4 TM
485260	MPLRALRPDARIDQTRRERYAAQSRNLRPLLPRVTPSSMFTTPHPSFVRQFMAPPTTSSATPSPFSSRPIPDVHIVPPALPRRQCIPLPQLSPVEIQINPLLVNGIDYNIRAPTLFAACPSRRHSSRGRDAWRYERAVQPTVPSLTIYFDFDPDRPIVVFPTHNDYDASITIGDVLAAVNRRYGFFPMKCAGQGWSQAPLSATFGFCEQIEFSWPAMFKTTSIPHQIADICLYYWSKLYTATIRLWNKLNFHGLASPHHPSSLDQIIDDCVVLTYRASIPEVLVAYLCWDFPAAFELPPPPDDQIMDGCAVFKLIS	3.18668	5.17501e-55	-1.26507	3.0377e-09	x	x
620165	LWLWGTLICDSIIVATMTFLLVQAKLESSFESTKRIIDRLIIVTWETSAVTLITTLVQLILYLRSPTNSLNRVGIIYILGGLYSNVLLSVLNSRKRARHRLVEPSQTFSFNFSQQSTTTPLSSISEEAPSSEVASKTQKDEEGHVKSESSPRR	3.17518	0.000673658	-2.29491	0.0480059	TM domain, disorder region, DUF6534	x	4 TM
608075	MRWDVLVGHECSQLSACLALTTTPPNCLWKRMPTMMAAHDSARTATNCQRPTTTPPRAMTAPTTPSYGDGRLTSPPELK	3.16237	2.78083e-06	-2.37809	0.000304952	disorder region	x
487500	MHLYLSSNEPWNATYANEEGQPIYKTSSPRMVLSRKISVHKIIPNASEEDLQDRFAHLAEVEYKRFTPSRIRYGGDDLLTSEYFRKTKEWGDLGKGRIFTGPDGKEYKWKLGMRVPELVTNDRSERPVAIYRRGRIGVVREARPPSLEILPEAEHMVDLIVVTFVYIEKLRMDRDNQSQHMVTET	3.15646	1.22382e-25	-1.12038	0.000873822	DUF6593	x
315282	MKLLPLISLALSLNTFTVLNALASSVVRARSLATVDEATKRELLNLLPRDPLPPGQSAIILCDGTSRTGNCYAYEAAVGTCNAVPDHFQTNLFSSFANQGDVCFLYTTDSCTANNCEACVDYDGWNDMTSFAAVYSWKCVVADSNGCSDANCVHK	3.095	4.82319e-10	-0.653841	0.252672	signal peptide	yes		MISSP16.6, mycorrhiza-induced secreted protein
487409	MKRRQRRTHIHPPLRVPRQNTGFGIPLQSNVAPMGREFKPLPPVHTGDPSRTDKNFNWGQSDEEGYTGGNEPANAYYANPGLFPGRYVLTLSPKVAFLSSFDVFWNKGTIPNQYNDDANPYACSDFYISLSSP	3.08512	1.8713e-56	-2.17638	2.07308e-26	disorder region	x
470451	MGLTTTDAPELDPAKVIMAIISDLKQERAKGEYPNVLILPDRLLSSALPPRC	3.07887	6.47889e-53	-2.55778	1.06335e-35	x	x
640486	MAYLSISRLSPLIFCETHPTSFSHDRFSSSTFPGTITRRVVQDFQLLLTSRRNSMLDSC	3.07534	1.26096e-62	-1.96401	1.46915e-26	x	x
476374	MCSIPTAPSPEIHWPPAANPSAVIETTYDLYMLYQILTTPVSFIVRYQLNTNRKALLHLLQKT	3.06262	1.76453e-50	-3.02702	2.27989e-47	x	x
699171	MADMNEAQERVKVPQQYRKGHRPTQSEIVGMMPLLPNPPNRLSVVMEERPSYLSTASRDRQMSAFINVNYEGVVAEFDPYALSRPSSRELLPTAPQLIAPAIPSSTFRALSPPPRLPPLIIPGLNDSPTPKPTRKASTRSAAESDDSASIYSQASASTYVAYRSNALPFSVSSTPPVPALPDYLKSQSAAPRPLTGTLTHLPLLPSSSSTSFTEIPLSTPDDESTLTRGDTLFVGRLLKSRARDAPSPPSRSSTQVSRIERAGSIKPAIPEEEEEGQYGSRYRVKNRVGRRKMRIQENIGPKPPMGTLAEASSPDLTEPPASPPHAFGRDGSLVDGQTPAVRYPSLEDPPFYRETAPLNIVGAQEKASASSQ	3.04054	2.05996e-135	-1.29192	1.25121e-25	disorder region	x
312168	MPPPWRWHARILLRASVDGLAAAPSPSSTSASRVSFSSPVRQTLFEFEDCPGGKLKAECAAVRTILYPGINLTHHSLHPCRRTPSLFTPPPSQKFRLATPH	3.02417	0.00123559	-1.29592	0.326729	signal peptide	x		Ubiquitin activating E1 enzyme-like protein
328856	MSNIGFILCITPLRPSQLFLMRRASQSVQIVVAVYPHQILICKQGVRETLDTFLITLIYPSWLRSSRLDISLLNQPYLEWKYVGIRRAPRLIFLTLAIPLSLKQGA	3.0148	0.000476619	-0.839684	0.487023	x	x
