# Supplementary material for: Laccaria bicolor adapts to phosphate deficiency at the developmental, transcriptional and metabolic levels
Source: Mycorrhiza. 2025 Dec 11;35(6):71. doi: 10.1007/s00572-025-01236-1 (PMC12698804; doi:10.1007/s00572-025-01236-1)
Supplement: Supplementary file 6 — Supplemental Table 4 Genes without functional domains down-regulated by Pi deficiency with log2 ≤ −3 (XLSX 12 kb) [file 572_2025_1236_MOESM6_ESM.xlsx]

## Sheet: Sheet 1
Supplemental Table 4. Genes without functional domains down-regulated by Pi deficiency with log2 < -3.
Gene ID	Protein sequence	Log2fc.LP.vs.HP	padj.x	Log2fc.LPspike.vs.LP	padj.y	IPR description	Signal P 6.0	DeepTMHMM - 1.0	Annotation in Laccaria genome
473417	MAALAQLVDYVAAERLATSFDVAAAMLLVYDCSLTLGMEIEFMWSSPWGFMKVIYIVQRYLPFCDSIFLCLTHQLAINIDPYGCHIVETIRGWLMVFGFALSEVILSLRAWAVWKRDLRLGVSLISLFTLATMAEIYVTRIFLRDLQFSKKPYPEFVGCFLTSANRIVYLDYVVLMIYEAVILVLMMIPGIASYRRGGNVDLHHVIYRDGIIMYIYLFALSIVNVVVLCALSTNYFAVISNVERVLHSLLTSRVVLHIRECMKRQRPSYTDGLTDLHVNLDASKPENRFQKRWI	-5.52124	1.25732e-06	5.09034	6.79597e-06	TM domain, DUF6533	x	4 TM
473155	MADSAPLSQIVLNDTLGAAYIGVVVSGCLFGVSCVQAWYYFTHQSDRWHLKALVGAVMLTDTIHQGLITHTVYTYTITNWGNVSFLGELVQTLLVEVLFNGLTTVMVQCFLATRIWRLSDRKVWLIVIVVLLIFGEFGVNLAYTIISLRYKTVAELAHLEGLSLATNALAAAGDVVIAASLCTILHRSRTGFHRSDTIITKLIVFSVNTGLLTSLCALASLVSILAWPTTYIYIAFFFCIGRLYTNSLLATLNARKKIRELSDGIESTSGNNLSLNSMGKSKTGKISSSRQQNISIKIDTQKEFATDSGNDMTKGSAIKVGSGYIGAEPGYDSA*	-4.69362	1.06549e-145	0.563725	0.00326202	TM domain	x	7 TM
590654	IVPFGVTYEKIGTIQRRLAWPLHKDDTLSRSGRPTGLNIYFVPFIHRFLFSFWSCTET*	-4.46412	6.10841e-06	3.4716	0.0013234	x	x
295359	MGDEVSSRSTLSQIPSTNSRNVSIAGESTLSAVGSSIYNTSIDTAHNLEPALDVGNFPRTISRPSDARLRFADTKKNKFWVTIKNFLPRCSILIAAVVMISIGVARGGSAYGIYVEGESTVQLQGTNEFDITGFDESYGIAVKCGSKVDMAAGSTTKIRIDGDPVS	-3.80053	1.38389e-06	2.87168	0.000296259	TM domain	x	1 TM
596608	MSSWRRMVVTKYSRHNTSCLTLSSPHLVSDLHLQSGNCGGSNSVLPPVEKRFLQTIRPVDLTSCIHIDNHNTLRRFPGTFLYNSRSCLIILTLPITVPIHDGGTATVLLHTRGWIVQLRQVSPTQEAPLGCESLNGRKMLACPLPTLLSSGPSSSSVRISDGSKYCWHVAPAISRFSFVPYALVHFGDVGEDWWER	-3.82815	8.55359e-293	4.13934	0	x	x
697302	MSSPPLPTNTSSNPPAHPILATFDPFVTHPFTSYSTKSSQYTSVESHSHGIPHGQLYSNTPPSPQKLKTHPSSSSPATPAKVPPSTSTQRPSIFVPFYQERSSSPDDLSSILKQNRRTYQF	-3.99882	8.2196e-42	3.50376	8.67847e-32	disordered	x
705052	MANSTTTSIVLPAPDSSIQQRQVVPKRHVLRRMIYGFTFSHKELVEWGQQHFGETDDKEVLRQYVRRSMGPLFTRCYCLWRRTTRHIVTYHSGPRRHEEDWCLTLADNISRDTAMPPAKEVIDKIKEALEITRDPEWHRFYGD	-3.71692	0.000263812	4.19076	2.99453e-05	x	x
697904	MADASGPPRLVLDNTFGAAFIGVVVAGCLYGVSCVQAWYYFTHQSDRWHLKLLVTAAMMFDTIHQGLIIHTVYKYVISNWGNMAILGELVPTLLIEVLFNGLTAFLVQSFLAYRAWHLSNRNIYITGLIGILVLGEFVCILVYTAISLQYKTFAQLTQLKTLSITVNVLAAAGDVLIAGTLCTLLHFSRTGFHRTDTIINKLIIFSVNTGLITSLCAVASLVSILAAGQTFIYIAFFFCMGRLYTNSLLATLNARKSIRQASDEIRSTSASESHAVSLKPLSRFNPNTVSKEKQQTNISIKIDTQTEFSGDEMEKKCSTSPDYIKEKGLGSEDV	-3.73388	3.83392e-67	0.021146	0.883449	TM domain, DUF6534	x	7TM
614088	MQCSCSQCIHRDVISFSAIFVWCGFQTGNFVQLAIALARLFNGPSGSRDTWFHRADQQALTSLISFNAGAFIGRIGDRVGAHKRIWLIGGTFIQAMLTMAAAIIFWKSGQPSISNARDDPAWISVETFVGLAFMSASLGVQGILGKRLNTHFGTTIVLTTIWVELMSDPRLFRLRQRVTTRDHRLIAAASLFTGAFVGRAIVQKIGTAGTLGIGVGFRILSCFTWLFVPTKRGIMLPPTDAE	-3.44775	3.30353e-27	0.379932	0.186608	DUF1275	x	5TM
658356	MTLVAIRSVASPDHYVGLDANYLHEFKPSGGGQVKTQTYVASYETFSLERNDDGTVSFKSTAFNDTYIRLDGTDVPEGTLIAPGGGVVNGQHTAHSWEKFRIRQKESEFHQYKAVVGIESAAFPGRYLRLDAHKGIVNVQGVSKSLEEFEILVVG	-3.7361	1.21244e-43	1.82893	7.59548e-12	x	x
388066	MISNTSALANAACDHTSCGCAQDCSCASCGCKCASG	-3.18752	2.31426e-13	2.23532	2.18388e-07	x	x
691242	MATIMEVHMSKFVLNILWTLSQVCIFKLAQNQPNCLLPIAALPPPATLPINFKLVVHFAPLELVGTFIVVVHRTCTGRP	-3.14796	1.24701e-15	2.4979	1.79797e-10	TM domain	x	none
311990	MLHRPLRLNRTYSTNVNHKSLYSDIIPAMIPIVLLGSAVYLGLQLTQSKLSHEKYMEEASARLKHLEEDIATLQAIRSTPSLQEKPPQSRWWW	-3.09059	0.0142433	3.38254	0.00902406	TM domain	x	1 TM
452570	MCSFTAIVAVLTSVLLASVQAAPQACWKCPSDQGQYKFQQQAGSDPLHCQFLKDGMAYYCDYKVADGTLIYNVNDPFCPASAVPC	-3.09386	1.35116e-06	4.90074	5.43092e-16	signal peptide	yes
659629	MAPFRKNSPKMESFMEDLMNEKPFTPPVAKDMVDEGKSFAETAAGKQLQGELLMMKEKLEAAEKEMKDNLAKFQQKEKALSEEMEKTKKEAKERQEKLEKDLDEKMEKMAQEARDQREADAKKLKDMQNKSDEERRQMQRDADKRASDLQDRHERERRELMASQTNASSGGTDQLARLEKLINSTRKMRTEDAKELKRLQNRLDRTNNARATIATKRLKCPTGKLYKKNRDGDWVCGGKHFLSAKEYKRRAS*	-3.07751	8.56779e-50	1.6458	2.4179e-15	disorder region	x
