# Supplementary material for: Laccaria bicolor adapts to phosphate deficiency at the developmental, transcriptional and metabolic levels
Source: Mycorrhiza. 2025 Dec 11;35(6):71. doi: 10.1007/s00572-025-01236-1 (PMC12698804; doi:10.1007/s00572-025-01236-1)
Supplement: Supplementary file 7 — Supplemental Table 5 Expression of L. bicolor genes with homology to known S. cerevisiae genes involved in the Pi starvation response (XLSX 55 kb) [file 572_2025_1236_MOESM7_ESM.xlsx]

## Sheet: Sheet 1
Supplemental Table 5. Expression of L. bicolor genes with homology to known S. cerevisiae genes involved in the Pi starvation response.
Name	Predicted function	Gene ID	BlastP E value	Log2fc.LP.vs.HP	padj.x	Log2fc.LPspike.vs.LP	padj.y
Pho84	high affinity Pi transporter	297291	3.53e-41	7.08963	0	-3.95851	4.67397e-98
		191924	1.03e-35	3.4024	0	-1.82828	1.27814e-105
		600674	5.19e-35	-5.68252	0	3.8151	8.64614e-161
		255397	2.29e-16	-0.574157	1.59816e-07	0.484044	5.09207e-05
		396315	1.97e-35	1.52223	8.84515e-32	-1.5458	4.94728e-35
Pho89	Na-Pi co-transporter	no homologue
Pho87	low affinity Pi transporter	294568	4.81e-58	-0.678553	1.21777e-18	0.394144	3.72975e-06
		594511	4.08e-10
		616935	7.74e-10
		575400	7.74e-10
Pho90	low affinity Pi transporter	294568	6.24e-55	-0.678553	1.21777e-18	0.394144	3.72975e-06
Pho91	low affinity Pi transporter	294568	3.56e-56	-0.678553	1.21777e-18	0.394144	3.72975e-06
		575400	1.19e-14
		616935	1.19e-14
		594511	1.64e-14
Git1	glycerophospholipid transport	243483	7.56e-70	0.431298	0.263266	-0.396021	0.256877
		677598	4.49e-23	3.18378	3.55432e-70	-2.76537	9.55014e-54
		318363	4.71e-41	1.14178	9.87288e-22	-0.916316	5.16092e-15
Syg1	putative Pi exporter	no homologue
Pho80	cyclin interacting with PHO85	693453	5.68e-32	0.0922551	0.462638	0.0537552	0.565167
Pho85	cyclin-dependent kinase	665952	5.69e-62	-0.17187	0.0109335	-0.375801	2.77749e-05
		236681	7.42e-43
		664057	6.66e-46	-0.513639	4.74816e-11	0.254889	0.00305729
		589670	3.24e-22	-0.235399	0.00564788	0.357064	0.000184614
		644289	2.21e-12	-0.681103	1.35874e-14	0.668135	2.57474e-12
		300809	6.57e-23	-1.06891	8.25822e-35	1.00501	3.66409e-29
		644209	2.35e-22	-0.162974	0.0308581	0.0233478	0.729063
		489061	4.15e-21	-0.260432	0.0243536	-0.18519	0.22297
		184962	4.15e-21
		639980	1.55e-16	-0.732372	0.00081529	-0.65784	0.024023
Pho81	cyclin-dependent kinase inhibitor	638189	2.2e-15	2.03842	2.23438e-123	-2.01369	6.84355e-129
Pho2	transcription factor	297319	3.1e-10	-0.453954	2.54954e-09	0.666791	3.79464e-16
Pho4	transcription factor	no homologue
Pho8	alkaline phosphatase	no homologue
Pho5	acid phosphatase	157734	6.51e-10	-0.181638	0.00657353	0.2532	0.00233851
		665992	1.67e-13
Pho12	acid phosphatase	665992	2.29e-12
		157734	3.14e-12	-0.181638	0.00657353	0.2532	0.00233851
Pho11		157734	3.15e-12	-0.181638	0.00657353	0.2532	0.00233851
		665992	2.3e-12	0.450424	0.108118	-1.01144	9.73659e-05
SPL2	regulator of PHO87	no homologue
Ppn1	endo- and exopolyphosphatase	645111	6.28e-41	1.04094	1.83281e-24	-1.00547	6.8327e-25
Ppn2	endopolyphosphatase	no homologue
Ppx1	Exopolyphosphatase	no homologue
Ddp1	inositol polyphosphate phosphatase	no homologue
Vtc1	vacuolar polyphosphate synthesis	589790	4.56e-61	0.389214	0.0436459	-0.747004	0.000760747
		701250	6.82e-10	-0.761854	0.00989746	0.48413	0.0907402
		589527	9.24e-14	1.76526	6.31149e-58	-1.53084	3.04317e-46
Vtc2	vacuolar polyphosphate synthesis	701250	2.13e-12	-0.761854	0.00989746	0.48413	0.0907402
		589527	1.42e-11	1.76526	6.31149e-58	-1.53084	3.04317e-46
Vtc4	vacuolar polyphosphate synthesis	589527	3.58e-170	1.76526	6.31149e-58	-1.53084	3.04317e-46
		589790	1.46e-20	0.389214	0.0436459	-0.747004	0.000760747
Arg82	Inositol polyphosphate multikinase	670797	9.22e-14	-0.0274924	0.749143	-0.0571487	0.799989
		685043	8.33e-16	0.342282	0.00152402	-0.319435	0.00111977
Kcs1	inositol phosphate kinase	638242	2.46e-23	4.09646	0	-3.71176	0
Vip1	inositol pyrophosphate kinase and phosphatase	481624	9.28e-53	-0.0967026	0.133844	0.136199	0.200732
Ipk1	Inositol 1,3,4,5,6-pentakisphosphate 2-kinase	no homologue
Siw4	Inositol phosphatase	no homologue
